# Supplementary material for: Robust detection of point mutations involved in multidrug-resistant Mycobacterium tuberculosis in the presence of co-occurrent resistance markers
Source: PLoS Comput Biol. 2020 Dec 21;16(12):e1008518. doi: 10.1371/journal.pcbi.1008518 (PMC7785249; doi:10.1371/journal.pcbi.1008518)
Supplement: S1 Methods — (TXT) [file pcbi.1008518.s014.txt]

For all parameters not listed here, arguments where left at the respective default.


Phylogenomics:
```
  FastTreeDbl -gamma -gtr -log logfile -nt input.fasta > fasttree.tree

  raxml-ng --evaluate --msa input.fasta --model GTR+G+FO --tree fasttree.tree --prefix out
```


Association studies:
```
  pyseer --phenotypes phen.tsv --vcf gt.vcf --distances dists.tsv --min-af 0 --max-af 1 --max-dimensions 4

  pyseer --phenotypes phen.tsv --vcf gt.vcf --distances dists.tsv --min-af 0 --max-af 1 --max-dimensions 10

  pyseer --phenotypes phen.tsv --vcf gt.vcf --lmm --similarity similarities.tsv --min-af 0 --max-af 1

  pyseer --phenotypes phen.tsv --vcf gt.vcf --distances dists.tsv --min-af 0 --max-af 1 --lineage

  pyseer --phenotypes phen.tsv --vcf gt.vcf --lmm --similarity similarities.tsv --min-af 0 --max-af 1 --lineage 
```

`treeWAS` was run using the default arguments except for providing the phylogenetic tree built with `FastTreeDbl`.
