# Supplementary material for: Robust detection of point mutations involved in multidrug-resistant Mycobacterium tuberculosis in the presence of co-occurrent resistance markers
Source: PLoS Comput Biol. 2020 Dec 21;16(12):e1008518. doi: 10.1371/journal.pcbi.1008518 (PMC7785249; doi:10.1371/journal.pcbi.1008518)
Supplement: S2 Methods — (TXT) [file pcbi.1008518.s015.txt]

As most best estimators of the first set of RF grid searches had `None` as `max_depth`, another set with higher values for `max_depth` was run. The same occurred with `n_estimators` for gradient boosted machines.

Grid search parameters:
```
lin_svc_params={'C': np.logspace(-2, 2, 101))}

rf_params = {'bootstrap': [True, False],
             'max_depth': [3, 5, 10, 20, 30, 50, None],
             'max_features': [None, 'auto'],
             'min_samples_leaf': [1, 2, 4],
             'min_samples_split': [2, 5, 10],
             'n_estimators': [200, 400, 600, 800, 1000, 1200, 1400, 1600, 1800, 2000]}

rf_params2 = {'max_depth': [50, 100, 200, 300, 1000, None],
              'max_features': [None, 'auto'],
              'min_samples_leaf': [1, 2, 4],
              'min_samples_split': [2, 5, 10],
              'n_estimators': [200, 600, 1000, 1400, 1800, 2000]}

gbm_params = {
    "learning_rate": [0.01, 0.025, 0.05, 0.075, 0.1, 0.15, 0.2],
    "min_samples_split": np.linspace(0.1, 0.5, 12),
    "min_samples_leaf": np.linspace(0.1, 0.5, 12),
    "max_depth": [3, 5, 8],
    "max_features": ["log2", "sqrt", None],
    "subsample": [0.5, 0.618, 0.8, 0.85, 0.9, 0.95, 1.0],
    "n_estimators": [10, 30, 50, 70]}

gbm_params2 = {
    "learning_rate": [0.05, 0.1, 0.15, 0.2],
    "max_depth": [3, 7, 11, 15],
    "max_features": ["sqrt", None],
    "subsample": [0.6, 0.85, 0.95, 1.0],
    "n_estimators": [50, 80, 140, 250]}

gbm_params3 = {
    "learning_rate": [0.15, 0.2, 0.3, 0.4],
    "max_depth": [10, 15, 25, 40],
    "subsample": [0.5, 0.8, 1.0],
    "n_estimators": [100, 250, 500]}
```


Function signatures of final models (note that hyperparameters determined by CV are different for different drugs; examples here are for RIF):

Lasso:
```
LassoCV(alphas=None, copy_X=True, cv=5, eps=0.001, fit_intercept=True,
        max_iter=100000, n_alphas=100, n_jobs=10, normalize=False,
        positive=False, precompute='auto', random_state=None,
        selection='cyclic', tol=0.0001, verbose=1)
```

Logreg L1:
```
LogisticRegressionCV(Cs=10, class_weight='balanced', cv=5, dual=False,
                     fit_intercept=True, intercept_scaling=1.0, l1_ratios=None,
                     max_iter=1000000, multi_class='warn', n_jobs=15,
                     penalty='l1', random_state=None, refit=True, scoring='f1',
                     solver='saga', tol=0.0001, verbose=1)
```

Logreg L2:
```
LogisticRegressionCV(Cs=10, class_weight='balanced', cv=5, dual=False,
                     fit_intercept=True, intercept_scaling=1.0, l1_ratios=None,
                     max_iter=10000, multi_class='warn', n_jobs=10,
                     penalty='l2', random_state=None, refit=True, scoring='f1',
                     solver='saga', tol=0.0001, verbose=0)
```

SVM L1:
```
LinearSVC(C=0.22908676527677735, class_weight='balanced', dual=False,
          fit_intercept=True, intercept_scaling=1, loss='squared_hinge',
          max_iter=100000, multi_class='ovr', penalty='l1', random_state=None,
          tol=0.0001, verbose=0)
```

SVM L2:
```
LinearSVC(C=0.09120108393559097, class_weight='balanced', dual=False,
          fit_intercept=True, intercept_scaling=1, loss='squared_hinge',
          max_iter=100000, multi_class='ovr', penalty='l2', random_state=None,
          tol=0.0001, verbose=0)
```

SVM rbf:
```
SVC(C=15.848931924611142, cache_size=200, class_weight='balanced', coef0=0.0,
    decision_function_shape='ovr', degree=3, gamma='scale', kernel='rbf',
    max_iter=-1, probability=False, random_state=None, shrinking=True,
    tol=0.001, verbose=False)
```

DT:
```
DecisionTreeClassifier(class_weight='balanced', criterion='gini',
                       max_depth=None, max_features=None, max_leaf_nodes=None,
                       min_impurity_decrease=0.0, min_impurity_split=None,
                       min_samples_leaf=1, min_samples_split=2,
                       min_weight_fraction_leaf=0.0, presort=False,
                       random_state=None, splitter='best')
```

DT MD5:
```
DecisionTreeClassifier(class_weight='balanced', criterion='gini', max_depth=5,
                       max_features=None, max_leaf_nodes=None,
                       min_impurity_decrease=0.0, min_impurity_split=None,
                       min_samples_leaf=1, min_samples_split=2,
                       min_weight_fraction_leaf=0.0, presort=False,
                       random_state=None, splitter='best')
```

RF:
```
RandomForestClassifier(bootstrap=True, class_weight='balanced',
                       criterion='gini', max_depth=150, max_features=None,
                       max_leaf_nodes=None, min_impurity_decrease=0.0,
                       min_impurity_split=None, min_samples_leaf=2,
                       min_samples_split=10, min_weight_fraction_leaf=0.0,
                       n_estimators=600, n_jobs=None, oob_score=False,
                       random_state=None, verbose=0, warm_start=False)
```

GBM:
```
GradientBoostingClassifier(criterion='friedman_mse', init=None,
                           learning_rate=0.3, loss='deviance', max_depth=10,
                           max_features=None, max_leaf_nodes=None,
                           min_impurity_decrease=0.0, min_impurity_split=None,
                           min_samples_leaf=1, min_samples_split=2,
                           min_weight_fraction_leaf=0.0, n_estimators=100,
                           n_iter_no_change=None, presort='auto',
                           random_state=None, subsample=0.8, tol=0.0001,
                           validation_fraction=0.1, verbose=0,
                           warm_start=False)
```
