# Supplementary material for: Robust detection of point mutations involved in multidrug-resistant Mycobacterium tuberculosis in the presence of co-occurrent resistance markers
Source: PLoS Comput Biol. 2020 Dec 21;16(12):e1008518. doi: 10.1371/journal.pcbi.1008518 (PMC7785249; doi:10.1371/journal.pcbi.1008518)
Supplement: S1 Data — Top 20 most significant SNPs per drug and GWAS implementation. (ODS) [file pcbi.1008518.s017.ods]

## Sheet: SEER_max_dims_4
isoniazid										Top 4	pos	filter-pvalue	lrt-pvalue	gene	aa_ref	codon_num	locus_tag	drug
	filter-pvalue	lrt-pvalue	gene	aa_ref	codon_num	locus_tag	drug			inh	2155168	0	0.00E+00	katG	S	315	Rv1908c	isoniazid
2155168	0	0	katG	S	315	Rv1908c	isoniazid				761155	0	1.52E-257	rpoB	S	450	Rv0667	rifampicin
761155	0	1.52E-257	rpoB	S	450	Rv0667	rifampicin				781687	5.01E-232	2.51E-228	rpsL	K	43	Rv0682	streptomycin
781687	5.01E-232	2.51E-228	rpsL	K	43	Rv0682	streptomycin				4247429	1.09E-103	2.29E-103	embB	M	306	Rv3795	ethambutol
4247429	1.09E-103	2.29E-103	embB	M	306	Rv3795	ethambutol			rif	761155	0	0.00E+00	rpoB	S	450	Rv0667	rifampicin
4338371	9.71E-62	1.24E-58	whiB6	T	51	Rv3862c	.				2155168	0	0.00E+00	katG	S	315	Rv1908c	isoniazid
4367633	2.57E-61	9.04E-58	eccE2	T	297	Rv3885c	.				781687	1.02E-183	5.97E-161	rpsL	K	43	Rv0682	streptomycin
3566107	2.57E-61	1.58E-57	.	A	107	Rv3196	.				4247429	4.18E-120	6.86E-124	embB	M	306	Rv3795	ethambutol
4349982	4.17E-61	3.31E-57	eccCb1	A	386	Rv3871	.			emb	2155168	4.61E-260	1.35E-212	katG	S	315	Rv1908c	isoniazid
2544135	4.17E-61	3.31E-57	cyp128	S	48	Rv2268c	.				761155	1.17E-225	7.80E-152	rpoB	S	450	Rv0667	rifampicin
404130	4.17E-61	3.31E-57	.	E	571	Rv0338c	.				781687	3.32E-173	9.72E-127	rpsL	K	43	Rv0682	streptomycin
143120	4.17E-61	3.31E-57	oxcA	A	253	Rv0118c	.				4247429	5.00E-140	1.51E-104	embB	M	306	Rv3795	ethambutol
1035426	4.17E-61	3.31E-57	pstS3	F	175	Rv0928	.			pyr	2155168	3.31E-116	1.38E-80	katG	S	315	Rv1908c	isoniazid
2078967	4.17E-61	3.34E-57	.	D	275	Rv1833c	.				761155	6.99E-103	9.23E-76	rpoB	S	450	Rv0667	rifampicin
1668082	6.77E-61	1.12E-56	ripA	A	365	Rv1477	.				4247429	2.57E-64	1.15E-55	embB	M	306	Rv3795	ethambutol
2964454	6.77E-61	1.14E-56	.	P	17	Rv2638	.				781687	3.65E-70	2.21E-49	rpsL	K	43	Rv0682	streptomycin
1947325	6.77E-61	1.14E-56	vapC12	H	32	Rv1720c	.			strep	781687	2.08E-180	3.71E-152	rpsL	K	43	Rv0682	streptomycin
1619513	6.77E-61	1.15E-56	PE_PGRS26	Y	58	Rv1441c	.				2155168	8.54E-171	9.98E-104	katG	S	315	Rv1908c	isoniazid
1482185	4.28E-61	2.08E-56	.	G	106	Rv1319c	.				761155	5.65E-105	5.86E-43	rpoB	S	450	Rv0667	rifampicin
2127011	4.28E-61	2.08E-56	.	W	370	Rv1877	.				4338371	3.28E-31	7.43E-31	whiB6	T	51	Rv3862c	.
2335638	1.10E-60	3.87E-56	.	L	95	Rv2079	.
rifampicin
	filter-pvalue	lrt-pvalue	gene	aa_ref	codon_num	locus_tag	drug
761155	0	0	rpoB	S	450	Rv0667	rifampicin
2155168	0	0	katG	S	315	Rv1908c	isoniazid
781687	1.02E-183	5.97E-161	rpsL	K	43	Rv0682	streptomycin
4247429	4.18E-120	6.86E-124	embB	M	306	Rv3795	ethambutol
4280254	7.78E-62	5.07E-42	.	L	179	Rv3815c	.
1130195	7.78E-62	5.07E-42	ispE	P	2	Rv1011	.
3735540	7.33E-62	1.26E-41	PPE54	I	466	Rv3343c	.
2904110	7.33E-62	1.37E-41	dhaA	P	158	Rv2579	.
4247431	7.60E-50	1.62E-40	embB	M	306	Rv3795	ethambutol
7582	1.68E-40	1.05E-39	gyrA	D	94	Rv0006	FQ
761139	1.20E-17	9.36E-33	rpoB	H	445	Rv0667	rifampicin
4247574	3.77E-40	7.40E-32	embB	D	354	Rv3795	ethambutol
4338371	3.87E-54	3.45E-31	whiB6	T	51	Rv3862c	.
977849	8.26E-15	3.25E-30	PPE13	Q	119	Rv0878c	.
4367633	1.10E-53	4.61E-30	eccE2	T	297	Rv3885c	.
3566107	1.10E-53	5.13E-30	.	A	107	Rv3196	.
1112625	6.44E-38	5.59E-30	.	P	81	Rv0996	.
4014319	2.08E-17	7.27E-30	fadE34	I	632	Rv3573c	.
3045413	2.08E-17	7.27E-30	.	A	371	Rv2733c	.
1233106	2.08E-17	7.27E-30	.	A	284	Rv1106c	.
ethambutol
	filter-pvalue	lrt-pvalue	gene	aa_ref	codon_num	locus_tag	drug
2155168	4.61E-260	1.35E-212	katG	S	315	Rv1908c	isoniazid
761155	1.17E-225	7.80E-152	rpoB	S	450	Rv0667	rifampicin
781687	3.32E-173	9.72E-127	rpsL	K	43	Rv0682	streptomycin
4247429	5.00E-140	1.51E-104	embB	M	306	Rv3795	ethambutol
4338371	6.43E-59	1.54E-28	whiB6	T	51	Rv3862c	.
2210745	6.43E-59	2.50E-28	mce3B	S	49	Rv1967	.
2127011	1.97E-58	9.45E-28	.	W	370	Rv1877	.
1482185	1.97E-58	9.45E-28	.	G	106	Rv1319c	.
1722228	1.52E-58	1.06E-27	pks5	L	2061	Rv1527c	.
4367633	4.79E-58	2.89E-27	eccE2	T	297	Rv3885c	.
2964454	4.26E-58	3.37E-27	.	P	17	Rv2638	.
3566107	4.79E-58	3.56E-27	.	A	107	Rv3196	.
1155884	5.36E-58	3.71E-27	kdpC	M	11	Rv1031	.
2099129	5.36E-58	3.78E-27	ureC	A	390	Rv1850	.
1035426	1.30E-57	1.14E-26	pstS3	F	175	Rv0928	.
404130	1.30E-57	1.14E-26	.	E	571	Rv0338c	.
143120	1.30E-57	1.14E-26	oxcA	A	253	Rv0118c	.
2544135	1.30E-57	1.14E-26	cyp128	S	48	Rv2268c	.
4349982	1.30E-57	1.14E-26	eccCb1	A	386	Rv3871	.
2078967	1.30E-57	1.15E-26	.	D	275	Rv1833c	.
pyrazinamide
	filter-pvalue	lrt-pvalue	gene	aa_ref	codon_num	locus_tag	drug
2155168	3.31E-116	1.38E-80	katG	S	315	Rv1908c	isoniazid
761155	6.99E-103	9.23E-76	rpoB	S	450	Rv0667	rifampicin
4247429	2.57E-64	1.15E-55	embB	M	306	Rv3795	ethambutol
781687	3.65E-70	2.21E-49	rpsL	K	43	Rv0682	streptomycin
3657759	3.60E-20	2.96E-25	fadE25	G	111	Rv3274c	.
2321369	3.60E-20	3.02E-25	mazF7	N	105	Rv2063A	.
1419658	4.41E-20	4.73E-25	lprA	A	31	Rv1270c	.
2107264	4.41E-20	4.77E-25	modC	R	231	Rv1859	.
3982279	6.36E-20	5.48E-25	fadE29	I	288	Rv3543c	.
2000234	6.36E-20	5.48E-25	.	A	54	Rv1767	.
2527575	6.36E-20	5.48E-25	.	G	196	Rv2252	.
3857226	6.36E-20	5.53E-25	.	D	106	Rv3437	.
2048226	6.36E-20	5.63E-25	PE20	A	52	Rv1806	.
560615	6.36E-20	5.63E-25	umaA	E	243	Rv0469	.
407167	1.12E-19	1.04E-24	.	A	428	Rv0339c	.
1257452	1.12E-19	1.04E-24	.	L	43	Rv1132	.
2982829	1.12E-19	1.04E-24	.	L	44	Rv2665	.
843909	1.12E-19	1.04E-24	fadE9	V	169	Rv0752c	.
3777389	1.12E-19	1.04E-24	.	P	38	Rv3365c	.
42227	1.37E-19	1.64E-24	.	T	42	Rv0039c	.
streptomycin
	filter-pvalue	lrt-pvalue	gene	aa_ref	codon_num	locus_tag	drug
781687	2.08E-180	3.71E-152	rpsL	K	43	Rv0682	streptomycin
2155168	8.54E-171	9.98E-104	katG	S	315	Rv1908c	isoniazid
761155	5.65E-105	5.86E-43	rpoB	S	450	Rv0667	rifampicin
4338371	3.28E-31	7.43E-31	whiB6	T	51	Rv3862c	.
1276392	6.79E-31	4.60E-30	.	P	453	Rv1148c	.
2544135	6.79E-31	4.60E-30	cyp128	S	48	Rv2268c	.
2335638	6.79E-31	4.60E-30	.	L	95	Rv2079	.
2099129	6.79E-31	4.60E-30	ureC	A	390	Rv1850	.
143120	6.79E-31	4.60E-30	oxcA	A	253	Rv0118c	.
1668082	6.79E-31	4.60E-30	ripA	A	365	Rv1477	.
2964454	6.79E-31	4.60E-30	.	P	17	Rv2638	.
3566107	6.79E-31	4.60E-30	.	A	107	Rv3196	.
1619513	6.79E-31	4.60E-30	PE_PGRS26	Y	58	Rv1441c	.
2127011	6.79E-31	4.60E-30	.	W	370	Rv1877	.
404130	6.79E-31	4.60E-30	.	E	571	Rv0338c	.
1947325	6.79E-31	4.60E-30	vapC12	H	32	Rv1720c	.
2078967	6.79E-31	4.60E-30	.	D	275	Rv1833c	.
1035426	6.79E-31	4.60E-30	pstS3	F	175	Rv0928	.
1482185	6.79E-31	4.60E-30	.	G	106	Rv1319c	.
4349982	6.79E-31	4.60E-30	eccCb1	A	386	Rv3871	.

## Sheet: SEER_max_dims_10
inh									Top 4	pos	filter-pvalue	lrt-pvalue	aa_ref	codon_num	gene	locus_tag	drug
	filter-pvalue	lrt-pvalue	aa_ref	codon_num	gene	locus_tag	drug		inh	2155168	0	0	S	315	katG	Rv1908c	isoniazid
2155168	0	0	S	315	katG	Rv1908c	isoniazid			761155	0	3.95E-192	S	450	rpoB	Rv0667	rifampicin
761155	0	3.95E-192	S	450	rpoB	Rv0667	rifampicin			781687	5.01E-232	1.28E-155	K	43	rpsL	Rv0682	streptomycin
781687	5.01E-232	1.28E-155	K	43	rpsL	Rv0682	streptomycin			4247429	1.09E-103	4.58E-91	M	306	embB	Rv3795	ethambutol
4247429	1.09E-103	4.58E-91	M	306	embB	Rv3795	ethambutol		rif	761155	0	0	S	450	rpoB	Rv0667	rifampicin
3820364	7.54E-44	9.93E-37	G	775	0	Rv3401	.			2155168	0	1.41E-260	S	315	katG	Rv1908c	isoniazid
4248003	3.95E-21	3.73E-31	Q	497	embB	Rv3795	ethambutol			781687	1.02E-183	6.97E-138	K	43	rpsL	Rv0682	streptomycin
7582	3.18E-31	1.37E-30	D	94	gyrA	Rv0006	FQ			4247429	4.18E-120	1.31E-124	M	306	embB	Rv3795	ethambutol
781822	2.42E-20	3.76E-30	K	88	rpsL	Rv0682	streptomycin		emb	2155168	4.61E-260	5.19E-207	S	315	katG	Rv1908c	isoniazid
4247431	8.04E-42	3.97E-28	M	306	embB	Rv3795	ethambutol			761155	1.17E-225	3.46E-154	S	450	rpoB	Rv0667	rifampicin
4247574	4.07E-39	3.06E-27	D	354	embB	Rv3795	ethambutol			781687	3.32E-173	7.22E-137	K	43	rpsL	Rv0682	streptomycin
3838591	5.56E-15	5.83E-27	S	158	rimI	Rv3420c	.			4247429	5E-140	1.15E-103	M	306	embB	Rv3795	ethambutol
923597	5.56E-15	6.63E-27	E	38	0	Rv0831c	.		pyr	2155168	3.31E-116	2.19E-85	S	315	katG	Rv1908c	isoniazid
1581954	5.56E-15	6.63E-27	P	6	0	Rv1405c	.			761155	6.99E-103	4.32E-66	S	450	rpoB	Rv0667	rifampicin
3960213	3.03E-15	7.52E-27	A	229	ltp3	Rv3523	.			4247429	2.57E-64	7.98E-41	M	306	embB	Rv3795	ethambutol
3793057	3.03E-15	7.52E-27	K	64	0	Rv3378c	.			781687	3.65E-70	3.25E-31	K	43	rpsL	Rv0682	streptomycin
3885438	6.21E-16	1.31E-24	P	211	0	Rv3468c	.		strep	781687	2.08E-180	1.11E-138	K	43	rpsL	Rv0682	streptomycin
2970770	3.98E-16	2.76E-23	R	74	0	Rv2646	.			2155168	8.54E-171	2.67E-85	S	315	katG	Rv1908c	isoniazid
3945524	7.43E-16	3.24E-23	I	75	fadD18	Rv3513c	.			761155	5.65E-105	2.28E-30	S	450	rpoB	Rv0667	rifampicin
2888647	3.68E-16	3.28E-23	D	759	0	Rv2566	.			1722228	4.48E-33	1.07E-29	L	2061	pks5	Rv1527c	.
366548	3.98E-16	3.44E-23	G	2073	PPE5	Rv0304c	.
rif
	filter-pvalue	lrt-pvalue	aa_ref	codon_num	gene	locus_tag	drug
761155	0	0	S	450	rpoB	Rv0667	rifampicin
2155168	0	1.41E-260	S	315	katG	Rv1908c	isoniazid
781687	1.02E-183	6.97E-138	K	43	rpsL	Rv0682	streptomycin
4247429	4.18E-120	1.31E-124	M	306	embB	Rv3795	ethambutol
1105686	0.000183	2.3E-41	L	191	0	Rv0988	.
1849934	0.000129	2.45E-40	I	701	lysX	Rv1640c	.
7582	1.68E-40	8.17E-40	D	94	gyrA	Rv0006	FQ
2800087	0.000129	1.4E-37	T	265	0	Rv2488c	.
954101	0.000108	1.84E-37	A	274	dapC	Rv0858c	.
542514	0.000108	1.84E-37	H	125	0	Rv0452	.
2067684	0.000108	1.84E-37	V	410	secA2	Rv1821	.
37334	0.000217	3.05E-37	T	26	fadD34	Rv0035	.
2069771	0.000108	5.68E-36	Q	24	0	Rv1823	.
2082053	0.000108	1.1E-35	C	179	0	Rv1835c	.
2522955	0.0000901	4.72E-33	V	199	0	Rv2248	.
4247431	7.6E-50	5.12E-33	M	306	embB	Rv3795	ethambutol
2230045	0.000108	7.68E-33	C	12	0	Rv1986	.
3820364	9.45E-43	2.32E-32	G	775	0	Rv3401	.
4033577	0.0000901	2.07E-31	F	156	0	Rv3591c	.
776182	0.0000901	2.52E-31	D	767	mmpL5	Rv0676c	.
emb
	filter-pvalue	lrt-pvalue	aa_ref	codon_num	gene	locus_tag	drug
2155168	4.61E-260	5.19E-207	S	315	katG	Rv1908c	isoniazid
761155	1.17E-225	3.46E-154	S	450	rpoB	Rv0667	rifampicin
781687	3.32E-173	7.22E-137	K	43	rpsL	Rv0682	streptomycin
4247429	5E-140	1.15E-103	M	306	embB	Rv3795	ethambutol
2048226	4.73E-36	1.59E-34	A	52	PE20	Rv1806	.
560615	4.73E-36	1.59E-34	E	243	umaA	Rv0469	.
2982829	1.13E-35	3.96E-34	L	44	0	Rv2665	.
843909	1.13E-35	3.96E-34	V	169	fadE9	Rv0752c	.
407167	1.13E-35	3.96E-34	A	428	0	Rv0339c	.
3777389	1.13E-35	3.96E-34	P	38	0	Rv3365c	.
1257452	1.13E-35	3.96E-34	L	43	0	Rv1132	.
2197921	2.68E-35	1.42E-33	S	14	lppG	Rv1946c	.
1296834	1.14E-35	1.86E-33	E	228	lpqW	Rv1166	.
3657759	1.14E-35	2.03E-33	G	111	fadE25	Rv3274c	.
2321369	1.14E-35	2.73E-33	N	105	mazF7	Rv2063A	.
2000234	2.72E-35	5.07E-33	A	54	0	Rv1767	.
2527575	2.72E-35	5.07E-33	G	196	0	Rv2252	.
3982279	2.72E-35	5.07E-33	I	288	fadE29	Rv3543c	.
3570220	2.72E-35	5.49E-33	E	331	uvrD2	Rv3198c	.
1567524	2.72E-35	5.49E-33	E	234	metK	Rv1392	.
pyr
	filter-pvalue	lrt-pvalue	aa_ref	codon_num	gene	locus_tag	drug
2155168	3.31E-116	2.19E-85	S	315	katG	Rv1908c	isoniazid
761155	6.99E-103	4.32E-66	S	450	rpoB	Rv0667	rifampicin
4247429	2.57E-64	7.98E-41	M	306	embB	Rv3795	ethambutol
781687	3.65E-70	3.25E-31	K	43	rpsL	Rv0682	streptomycin
4407967	1.29E-34	4.52E-15	L	79	gid	Rv3919c	streptomycin
1269567	1.29E-34	4.52E-15	L	131	echA10	Rv1142c	.
4055337	1.29E-34	4.97E-15	P	347	espA	Rv3616c	.
507454	1.29E-34	4.97E-15	Q	103	0	Rv0421c	.
3236744	1.29E-34	4.97E-15	A	355	smc	Rv2922c	.
7582	6.78E-24	4.24E-14	D	94	gyrA	Rv0006	FQ
1131095	8.86E-34	1.14E-13	A	302	ispE	Rv1011	.
138419	8.86E-34	1.14E-13	G	160	gmhB	Rv0114	.
43347	8.86E-34	1.14E-13	T	7	mtc28	Rv0040c	.
1850913	8.86E-34	1.14E-13	Q	375	lysX	Rv1640c	.
2153462	8.86E-34	1.14E-13	P	141	0	Rv1907c	.
3453964	8.86E-34	1.14E-13	T	347	0	Rv3087	.
3606329	8.86E-34	1.14E-13	T	236	desA3	Rv3229c	.
3325352	8.86E-34	1.14E-13	A	118	lipN	Rv2970c	.
4095478	8.86E-34	1.14E-13	A	18	0	Rv3656c	.
1098417	8.86E-34	1.14E-13	D	304	mprB	Rv0982	.
strep
	filter-pvalue	lrt-pvalue	aa_ref	codon_num	gene	locus_tag	drug
781687	2.08E-180	1.11E-138	K	43	rpsL	Rv0682	streptomycin
2155168	8.54E-171	2.67E-85	S	315	katG	Rv1908c	isoniazid
761155	5.65E-105	2.28E-30	S	450	rpoB	Rv0667	rifampicin
1722228	4.48E-33	1.07E-29	L	2061	pks5	Rv1527c	.
4338371	3.28E-31	7.2E-28	T	51	whiB6	Rv3862c	.
1482185	6.79E-31	3.52E-27	G	106	0	Rv1319c	.
1035426	6.79E-31	3.52E-27	F	175	pstS3	Rv0928	.
2078967	6.79E-31	3.52E-27	D	275	0	Rv1833c	.
404130	6.79E-31	3.52E-27	E	571	0	Rv0338c	.
1668082	6.79E-31	3.52E-27	A	365	ripA	Rv1477	.
1619513	6.79E-31	3.52E-27	Y	58	PE_PGRS26	Rv1441c	.
1276392	6.79E-31	3.52E-27	P	453	0	Rv1148c	.
1947325	6.79E-31	3.52E-27	H	32	vapC12	Rv1720c	.
4349982	6.79E-31	3.52E-27	A	386	eccCb1	Rv3871	.
4367633	6.79E-31	3.52E-27	T	297	eccE2	Rv3885c	.
2335638	6.79E-31	3.52E-27	L	95	0	Rv2079	.
2964454	6.79E-31	3.52E-27	P	17	0	Rv2638	.
3566107	6.79E-31	3.52E-27	A	107	0	Rv3196	.
143120	6.79E-31	3.52E-27	A	253	oxcA	Rv0118c	.
2544135	6.79E-31	3.52E-27	S	48	cyp128	Rv2268c	.

## Sheet: LMM
inh									Top 4	pos	filter-pvalue	lrt-pvalue	aa_ref	codon_num	gene	locus_tag	drug
	filter-pvalue	lrt-pvalue	aa_ref	codon_num	gene	locus_tag	drug		inh	2155168	0	8.19E-217	S	315	katG	Rv1908c	isoniazid
2155168	0	8.18999999999999E-217	S	315	katG	Rv1908c	isoniazid			781687	5.01E-232	6.58E-54	K	43	rpsL	Rv0682	streptomycin
781687	5.01E-232	6.58E-54	K	43	rpsL	Rv0682	streptomycin			761155	0	1.78E-38	S	450	rpoB	Rv0667	rifampicin
761155	0	1.78E-38	S	450	rpoB	Rv0667	rifampicin			4247429	1.09E-103	4.88E-18	M	306	embB	Rv3795	ethambutol
4247429	1.09E-103	4.88E-18	M	306	embB	Rv3795	ethambutol		rif	761155	0	4.46E-153	S	450	rpoB	Rv0667	rifampicin
781822	2.42E-20	1.07E-16	K	88	rpsL	Rv0682	streptomycin			2155168	0	2.52E-74	S	315	katG	Rv1908c	isoniazid
2155168	0.00000127	1.06E-10	S	315	katG	Rv1908c	isoniazid			761139	1.2E-17	3.32E-34	H	445	rpoB	Rv0667	rifampicin
4247431	8.04E-42	4.23E-10	M	306	embB	Rv3795	ethambutol			781687	1.02E-183	2.34E-32	K	43	rpsL	Rv0682	streptomycin
412309	0.37	4.14E-09	Y	491	iniA	Rv0342	.		emb	2155168	4.61E-260	1.89E-75	S	315	katG	Rv1908c	isoniazid
1920155	0.205	8.6E-09	A	158	recN	Rv1696	.			4247429	5E-140	2.4E-69	M	306	embB	Rv3795	ethambutol
3871725	0.37	1.88E-08	G	258	eccB4	Rv3450c	.			761155	1.17E-225	1.99E-65	S	450	rpoB	Rv0667	rifampicin
3748773	0.37	3.41E-08	G	1471	PPE55	Rv3347c	.			781687	3.32E-173	1.16E-42	K	43	rpsL	Rv0682	streptomycin
853321	0.37	3.41E-08	R	309	phoR	Rv0758	.		pyr	761155	6.99E-103	5.43E-28	S	450	rpoB	Rv0667	rifampicin
2155786	0.121	4.22E-08	A	109	katG	Rv1908c	isoniazid			2155168	3.31E-116	5.31E-22	S	315	katG	Rv1908c	isoniazid
2155819	0.37	7.95E-08	Y	98	katG	Rv1908c	isoniazid			4247429	2.57E-64	1.61E-17	M	306	embB	Rv3795	ethambutol
3845861	0.37	7.95E-08	R	37	0	Rv3428c	.			781687	3.65E-70	1.71E-10	K	43	rpsL	Rv0682	streptomycin
142479	0.37	9.58E-08	I	466	oxcA	Rv0118c	.		strep	781687	2.08E-180	5.91E-121	K	43	rpsL	Rv0682	streptomycin
4248003	3.95E-21	0.000000232	Q	497	embB	Rv3795	ethambutol			2155168	8.54E-171	2.44E-35	S	315	katG	Rv1908c	isoniazid
2341829	0.37	0.00000025	A	8	0	Rv2084	.			781822	2.2E-14	8.61E-24	K	88	rpsL	Rv0682	streptomycin
4238628	0.37	0.00000025	T	233	aftA	Rv3792	.			761155	5.65E-105	3.82E-14	S	450	rpoB	Rv0667	rifampicin
2151222	1.53E-12	0.000000351	L	90	0	Rv1904	.
rif
	filter-pvalue	lrt-pvalue	aa_ref	codon_num	gene	locus_tag	drug
761155	0	4.46E-153	S	450	rpoB	Rv0667	rifampicin
2155168	0	2.52E-74	S	315	katG	Rv1908c	isoniazid
761139	1.2E-17	3.32E-34	H	445	rpoB	Rv0667	rifampicin
781687	1.02E-183	2.34E-32	K	43	rpsL	Rv0682	streptomycin
761139	1.11E-09	3.38E-30	H	445	rpoB	Rv0667	rifampicin
4247429	4.18E-120	1.51E-23	M	306	embB	Rv3795	ethambutol
761110	9.97E-25	6.39E-15	D	435	rpoB	Rv0667	rifampicin
760314	0.00000332	3.55E-11	V	170	rpoB	Rv0667	rifampicin
4247431	7.6E-50	9.83E-11	M	306	embB	Rv3795	ethambutol
761140	0.0000356	1.24E-10	H	445	rpoB	Rv0667	rifampicin
4212444	0.29	5.74E-10	E	51	0	Rv3766	.
692488	0.00765	1.25E-08	I	155	lprL	Rv0593	.
103387	0.344	0.00000005	A	93	0	Rv0093c	.
761140	0.000391	0.000000061	H	445	rpoB	Rv0667	rifampicin
761128	0.00103	8.14E-08	S	441	rpoB	Rv0667	rifampicin
3408728	0.344	8.74E-08	D	217	nrdF2	Rv3048c	.
4146860	0.344	0.000000176	L	11	0	Rv3703c	.
3606047	0.344	0.000000176	C	330	desA3	Rv3229c	.
395266	0.344	0.000000176	T	19	0	Rv0329c	.
781822	1.15E-12	0.000000244	K	88	rpsL	Rv0682	streptomycin
emb
	filter-pvalue	lrt-pvalue	aa_ref	codon_num	gene	locus_tag	drug
2155168	4.61E-260	1.89E-75	S	315	katG	Rv1908c	isoniazid
4247429	5E-140	2.4E-69	M	306	embB	Rv3795	ethambutol
761155	1.17E-225	1.99E-65	S	450	rpoB	Rv0667	rifampicin
781687	3.32E-173	1.16E-42	K	43	rpsL	Rv0682	streptomycin
4247431	3.17E-32	1.56E-11	M	306	embB	Rv3795	ethambutol
7582	1.78E-33	2.31E-11	D	94	gyrA	Rv0006	FQ
4248003	4.33E-21	4.03E-10	Q	497	embB	Rv3795	ethambutol
7570	4.16E-17	6.73E-09	A	90	gyrA	Rv0006	FQ
764822	4.83E-08	1.94E-08	D	485	rpoC	Rv0668	rifampicin
2289220	0.0000166	0.00000625	D	8	pncA	Rv2043c	pyrazinamide
692488	0.0641	0.0000125	I	155	lprL	Rv0593	.
4247429	0.000196	0.0000193	M	306	embB	Rv3795	ethambutol
762310	0.00153	0.0000581	H	835	rpoB	Rv0667	rifampicin
2237367	0.221	0.0000777	A	70	0	Rv1993c	.
2747471	0.000000245	0.000079	I	43	folC	Rv2447c	PAS
450347	0.00459	0.0000861	D	486	0	Rv0373c	.
2647479	0.00459	0.0000861	N	297	0	Rv2366c	.
3675617	0.00459	0.0000861	V	127	0	Rv3294c	.
4354346	0.00459	0.0000861	A	446	espI	Rv3876	.
4249583	0.000311	0.000144	D	1024	embB	Rv3795	ethambutol
pyr
	filter-pvalue	lrt-pvalue	aa_ref	codon_num	gene	locus_tag	drug
761155	6.99E-103	5.43E-28	S	450	rpoB	Rv0667	rifampicin
2155168	3.31E-116	5.31E-22	S	315	katG	Rv1908c	isoniazid
4247429	2.57E-64	1.61E-17	M	306	embB	Rv3795	ethambutol
781687	3.65E-70	1.71E-10	K	43	rpsL	Rv0682	streptomycin
4097010	7.98E-14	0.00000714	W	329	0	Rv3659c	.
2201720	3.24E-13	0.0000163	T	9	0	Rv1954c	.
2288820	0.0000622	0.0000331	Q	141	pncA	Rv2043c	pyrazinamide
732110	0.00093	0.000035	C	61	hadA	Rv0635	.
7582	2.58E-09	0.0000484	D	94	gyrA	Rv0006	FQ
2288859	0.0000889	0.0000521	V	128	pncA	Rv2043c	pyrazinamide
2289213	1.35E-17	0.0000564	Q	10	pncA	Rv2043c	pyrazinamide
2155168	0.0222	0.000141	S	315	katG	Rv1908c	isoniazid
167711	0.000011	0.000142	V	1	0	Rv0142	.
1877831	4.66E-20	0.000167	E	843	pks7	Rv1661	.
2289213	0.00000277	0.000201	Q	10	pncA	Rv2043c	pyrazinamide
7582	6.78E-24	0.000296	D	94	gyrA	Rv0006	FQ
2288703	0.000286	0.000307	V	180	pncA	Rv2043c	pyrazinamide
2986827	6.96E-24	0.000328	A	5	0	Rv2670c	.
720616	0.0364	0.000371	A	373	recD	Rv0629c	.
4083468	0.0364	0.000371	M	221	0	Rv3645	.
strep
	filter-pvalue	lrt-pvalue	aa_ref	codon_num	gene	locus_tag	drug
781687	2.08E-180	5.91E-121	K	43	rpsL	Rv0682	streptomycin
2155168	8.54E-171	2.44E-35	S	315	katG	Rv1908c	isoniazid
781822	2.2E-14	8.61E-24	K	88	rpsL	Rv0682	streptomycin
761155	5.65E-105	3.82E-14	S	450	rpoB	Rv0667	rifampicin
4172205	0.000733	6.28E-13	L	262	0	Rv3726	.
865361	0.373	1.12E-08	R	259	purD	Rv0772	.
178861	0.262	0.000000162	P	150	PE1	Rv0151c	.
2289193	0.262	0.000000359	G	17	pncA	Rv2043c	pyrazinamide
95573	0.0246	0.000000419	D	54	hycE	Rv0087	.
2075205	0.0246	0.000000419	D	122	0	Rv1830	.
852682	0.373	0.000000536	L	96	phoR	Rv0758	.
4138789	0.207	0.00000153	I	323	glpK	Rv3696c	.
7563	0.817	0.00000157	G	88	gyrA	Rv0006	FQ
1341174	0.112	0.0000016	L	57	esxL	Rv1198	.
2288678	0.262	0.00000198	A	2	0	Rv2042c	.
766488	0.0119	0.00000368	P	1040	rpoC	Rv0668	rifampicin
1331070	0.262	0.00000381	G	17	0	Rv1188	.
341420	0.262	0.00000381	H	141	0	Rv0281	.
3396403	0.262	0.00000381	N	342	0	Rv3035	.
525775	0.262	0.0000054	P	103	psd	Rv0437c	.
