# Supplementary material for: Robust detection of point mutations involved in multidrug-resistant Mycobacterium tuberculosis in the presence of co-occurrent resistance markers
Source: PLoS Comput Biol. 2020 Dec 21;16(12):e1008518. doi: 10.1371/journal.pcbi.1008518 (PMC7785249; doi:10.1371/journal.pcbi.1008518)
Supplement: S2 Data — Top 20 most significant SNPs per lineage and drug. The five single-drug datasets contained different SNPs. Thus, for the different drugs different lineages were found and some did not contain any significant variants. (ODS) [file pcbi.1008518.s018.ods]

## Sheet: INH
lineage	wald_test	p-value
MDS3	17.3864769872	0.00E+00
pos	filter-pvalue	lrt-pvalue	lineage	gene	aa_ref	codon_num	locus_tag	drug2
4247429	1.09E-103	4.88E-18	MDS3	embB	M	306	Rv3795	ethambutol
4247431	8.04E-42	4.23E-10	MDS3	embB	M	306	Rv3795	ethambutol
412309	3.70E-01	4.14E-09	MDS3	iniA	Y	491	Rv0342	.
3871725	3.70E-01	1.88E-08	MDS3	eccB4	G	258	Rv3450c	.
4248003	3.95E-21	2.32E-07	MDS3	embB	Q	497	Rv3795	ethambutol
4238628	0.37	2.50E-07	MDS3	aftA	T	233	Rv3792	.
4327133	0.37	1.21E-06	MDS3	ethA	N	114	Rv3854c	ethionamide
430917	3.70E-01	1.21E-06	MDS3	PPE8	D	1255	Rv0355c	.
4247431	2.49E-15	6.91E-06	MDS3	embB	M	306	Rv3795	ethambutol
4328775	3.70E-01	8.58E-06	MDS3	.	R	212	Rv3856c	.
308184	3.90E-12	8.66E-06	MDS3	PPE2	S	455	Rv0256c	.
4004781	0.37	1.45E-05	MDS3	fadE32	R	164	Rv3563	.
412659	0.264	1.64E-05	MDS3	iniA	R	608	Rv0342	.
443723	0.264	1.64E-05	MDS3	.	F	159	Rv0365c	.
419513	1.21E-01	1.76E-05	MDS3	.	R	189	Rv0349	.
4370549	1.21E-01	1.76E-05	MDS3	eccD2	A	379	Rv3887c	.
4060154	1.14E-05	2.71E-05	MDS3	esxV	S	39	Rv3619c	.
326065	3.70E-01	3.38E-05	MDS3	fadD2	F	500	Rv0270	.
456680	3.70E-01	5.16E-05	MDS3	.	I	47	Rv0380c	.
4307209	0.37	6.49E-05	MDS3	.	D	115	Rv3833	.
lineage	wald_test	p-value
MDS2	14.3572558815	0.00E+00
pos	filter-pvalue	lrt-pvalue	lineage	gene	aa_ref	codon_num	locus_tag	drug2
2155168	0	8.19E-217	MDS2	katG	S	315	Rv1908c	isoniazid
2155168	1.27E-06	1.06E-10	MDS2	katG	S	315	Rv1908c	isoniazid
1920155	0.205	8.60E-09	MDS2	recN	A	158	Rv1696	.
2155786	1.21E-01	4.22E-08	MDS2	katG	A	109	Rv1908c	isoniazid
2155819	0.37	7.95E-08	MDS2	katG	Y	98	Rv1908c	isoniazid
2151222	1.53E-12	3.51E-07	MDS2	.	L	90	Rv1904	.
1566623	0.37	3.92E-07	MDS2	dfp	H	395	Rv1391	.
1645732	0.37	9.20E-07	MDS2	.	V	136	Rv1459c	.
1860589	0.264	1.26E-06	MDS2	pheT	D	278	Rv1650	.
1551560	0.205	5.30E-06	MDS2	.	F	366	Rv1378c	.
1930113	0.205	5.30E-06	MDS2	cycA	F	448	Rv1704c	.
2075205	0.045	6.06E-06	MDS2	.	D	122	Rv1830	.
1533275	0.658	7.50E-06	MDS2	PPE19	I	120	Rv1361c	.
3067199	0.37	8.58E-06	MDS2	thyX	E	249	Rv2754c	PAS
2974777	0.37	1.45E-05	MDS2	.	A	153	Rv2650c	.
1677741	0.264	1.64E-05	MDS2	.	E	115	Rv1488	.
2155169	0.0112	2.89E-05	MDS2	katG	S	315	Rv1908c	isoniazid
2154832	0.37	3.18E-05	MDS2	katG	L	427	Rv1908c	isoniazid
3040260	0.37	3.38E-05	MDS2	miaA	E	170	Rv2727c	.
2105298	0.37	3.38E-05	MDS2	modA	K	105	Rv1857	.
lineage	wald_test	p-value
MDS4	9.0542443817	0.00E+00
pos	filter-pvalue	lrt-pvalue	lineage	gene	aa_ref	codon_num	locus_tag	drug2
142479	0.37	9.58E-08	MDS4	oxcA	I	466	Rv0118c	.
2341829	0.37	2.50E-07	MDS4	.	A	8	Rv2084	.
178861	0.37	4.37E-07	MDS4	PE1	P	150	Rv0151c	.
2269604	0.37	9.20E-07	MDS4	.	A	213	Rv2024c	.
187995	0.37	9.20E-07	MDS4	PE3	G	282	Rv0159c	.
156822	0.264	1.26E-06	MDS4	fbpC	P	260	Rv0129c	.
2218411	0.121	1.74E-06	MDS4	.	Q	120	Rv1975	.
17436	0.37	2.77E-06	MDS4	pknB	E	12	Rv0014c	.
95573	0.045	6.06E-06	MDS4	hycE	D	54	Rv0087	.
86165	0.37	1.45E-05	MDS4	.	G	101	Rv0077c	.
2253554	0.37	1.45E-05	MDS4	otsB1	L	518	Rv2006	.
2192699	0.264	1.64E-05	MDS4	ribA1	Y	32	Rv1940	.
73193	0.37	1.74E-05	MDS4	icd2	V	440	Rv0066c	.
2289192	0.205	2.30E-05	MDS4	pncA	G	17	Rv2043c	pyrazinamide
2289220	0.00742	3.90E-05	MDS4	pncA	D	8	Rv2043c	pyrazinamide
2363021	0.0531	8.58E-05	MDS4	helZ	V	928	Rv2101	.
2362680	0.37	9.85E-05	MDS4	helZ	V	814	Rv2101	.
247872	0.205	0.000113	MDS4	.	A	81	Rv0207c	.
2410139	0.37	0.000114	MDS4	ftsQ	T	168	Rv2151c	.
2284953	0.37	0.000114	MDS4	.	T	230	Rv2039c	.
lineage	wald_test	p-value
MDS1	3.37E-01	7.36E-01
pos	filter-pvalue	lrt-pvalue	lineage	gene	aa_ref	codon_num	locus_tag	drug2
781687	5.01E-232	6.58E-54	MDS1	rpsL	K	43	Rv0682	streptomycin
761155	0	1.78E-38	MDS1	rpoB	S	450	Rv0667	rifampicin
781822	2.42E-20	1.07E-16	MDS1	rpsL	K	88	Rv0682	streptomycin
853321	0.37	3.41E-08	MDS1	phoR	R	309	Rv0758	.
788259	0.37	1.21E-06	MDS1	.	G	107	Rv0688	.
2595467	0.37	1.21E-06	MDS1	.	A	268	Rv2323c	.
2756998	0.264	1.26E-06	MDS1	.	M	399	Rv2456c	.
3410422	0.264	1.26E-06	MDS1	.	P	221	Rv3049c	.
3399023	0.37	1.39E-06	MDS1	.	D	129	Rv3038c	.
3397701	0.37	1.39E-06	MDS1	.	A	197	Rv3037c	.
3278434	0.37	1.39E-06	MDS1	mas	P	1428	Rv2940c	.
1397338	0.37	2.73E-06	MDS1	.	Y	635	Rv1251c	.
2530392	0.37	2.77E-06	MDS1	.	A	144	Rv2257c	.
1144087	0.37	2.77E-06	MDS1	lpqU	T	118	Rv1022	.
652871	0.205	6.96E-06	MDS1	grcC1	D	34	Rv0562	.
707898	0.205	6.96E-06	MDS1	.	L	540	Rv0613c	.
3449895	0.37	8.58E-06	MDS1	.	M	464	Rv3083	.
567531	0.37	8.58E-06	MDS1	deoC	G	104	Rv0478	.
2739242	0.37	1.45E-05	MDS1	obg	S	149	Rv2440c	.
2766071	0.264	1.64E-05	MDS1	lipP	F	139	Rv2463	.

## Sheet: RIF
lineage	wald_test	p-value
MDS3	15.3432386029	0
pos	filter-pvalue	lrt-pvalue	lineage	gene	aa_ref	codon_num	locus_tag	drug2
4247429	4.18E-120	1.51E-23	MDS3	embB	M	306	Rv3795	ethambutol
4247431	7.60E-50	9.83E-11	MDS3	embB	M	306	Rv3795	ethambutol
4212444	0.29	5.74E-10	MDS3	.	E	51	Rv3766	.
395266	0.344	1.76E-07	MDS3	.	T	19	Rv0329c	.
404679	0.344	6.18E-07	MDS3	.	V	388	Rv0338c	.
1741291	0.29	8.13E-07	MDS3	ansA	P	301	Rv1538c	.
2624743	0.29	1.08E-06	MDS3	.	E	308	Rv2345	.
4282814	0.29	2.44E-06	MDS3	.	M	122	Rv3818	.
2494400	0.29	2.44E-06	MDS3	.	T	334	Rv2223c	.
2543933	0.344	5.74E-06	MDS3	cyp128	P	115	Rv2268c	.
1566623	3.44E-01	5.91E-06	MDS3	dfp	H	395	Rv1391	.
2533157	2.78E-14	8.15E-06	MDS3	mscR	W	305	Rv2259	.
356432	2.78E-14	8.15E-06	MDS3	eccE3	E	185	Rv0292	.
4343531	0.29	1.05E-05	MDS3	eccA1	Q	73	Rv3868	.
2530392	0.344	1.27E-05	MDS3	.	A	144	Rv2257c	.
453744	0.344	2.05E-05	MDS3	.	L	210	Rv0376c	.
266717	0.344	2.12E-05	MDS3	.	G	350	Rv0223c	.
1651653	0.344	2.12E-05	MDS3	csd	L	46	Rv1464	.
359642	0.344	2.12E-05	MDS3	.	E	36	Rv0295c	.
4374949	0.181	2.59E-05	MDS3	PPE69	M	245	Rv3892c	.
lineage	wald_test	p-value
MDS2	15.0794886619	0.00E+00
pos	filter-pvalue	lrt-pvalue	lineage	gene	aa_ref	codon_num	locus_tag	drug2
3408728	0.344	8.74E-08	MDS2	nrdF2	D	217	Rv3048c	.
4146860	0.344	1.76E-07	MDS2	.	L	11	Rv3703c	.
2898478	0.344	5.74E-06	MDS2	.	A	146	Rv2573	.
3095135	2.90E-01	7.19E-06	MDS2	.	S	9	Rv2787	.
4005704	0.344	7.90E-06	MDS2	fadE33	P	153	Rv3564	.
3270543	2.78E-14	8.15E-06	MDS2	ppsE	E	936	Rv2935	.
3294519	0.37	9.18E-06	MDS2	pks1	G	612	Rv2946c	.
3392104	0.29	1.40E-05	MDS2	.	A	191	Rv3032	.
4058288	0.29	1.40E-05	MDS2	ephA	D	186	Rv3617	.
3088183	0.344	1.75E-05	MDS2	.	S	268	Rv2781c	.
3137018	0.344	2.05E-05	MDS2	vapB22	N	69	Rv2830c	.
3281497	0.181	2.59E-05	MDS2	mas	P	407	Rv2940c	.
3883813	0.29	7.61E-05	MDS2	.	A	97	Rv3466	.
4089205	0.344	8.08E-05	MDS2	.	D	142	Rv3649	.
2958979	0.067	9.90E-05	MDS2	.	Q	71	Rv2632c	.
3185138	0.067	0.000116	MDS2	dipZ	V	98	Rv2874	.
3985759	2.90E-01	0.000131	MDS2	fadA5	N	68	Rv3546	.
4030802	0.344	0.000143	MDS2	mutY	A	104	Rv3589	.
4060201	2.44E-16	0.00015	MDS2	esxV	S	23	Rv3619c	.
4097890	0.344	0.000154	MDS2	.	D	35	Rv3659c	.
lineage	wald_test	p-value
MDS4	1.00E+01	0.00E+00
pos	filter-pvalue	lrt-pvalue	lineage	gene	aa_ref	codon_num	locus_tag	drug2
761155	0.00E+00	4.46E-153	MDS4	rpoB	S	450	Rv0667	rifampicin
761139	1.20E-17	3.32E-34	MDS4	rpoB	H	445	Rv0667	rifampicin
781687	1.02E-183	2.34E-32	MDS4	rpsL	K	43	Rv0682	streptomycin
761139	1.11E-09	3.38E-30	MDS4	rpoB	H	445	Rv0667	rifampicin
761110	9.97E-25	6.39E-15	MDS4	rpoB	D	435	Rv0667	rifampicin
760314	3.32E-06	3.55E-11	MDS4	rpoB	V	170	Rv0667	rifampicin
761140	3.56E-05	1.24E-10	MDS4	rpoB	H	445	Rv0667	rifampicin
692488	0.00765	1.25E-08	MDS4	lprL	I	155	Rv0593	.
103387	3.44E-01	5.00E-08	MDS4	.	A	93	Rv0093c	.
761140	0.000391	6.10E-08	MDS4	rpoB	H	445	Rv0667	rifampicin
761128	0.00103	8.14E-08	MDS4	rpoB	S	441	Rv0667	rifampicin
781822	1.15E-12	2.44E-07	MDS4	rpsL	K	88	Rv0682	streptomycin
2438448	0.181	4.98E-07	MDS4	pknL	A	170	Rv2176	.
1397338	0.344	5.56E-06	MDS4	.	Y	635	Rv1251c	.
761161	0.000511	6.34E-06	MDS4	rpoB	L	452	Rv0667	rifampicin
748709	2.90E-01	1.05E-05	MDS4	rplJ	A	145	Rv0651	.
17436	3.44E-01	1.27E-05	MDS4	pknB	E	12	Rv0014c	.
687427	0.29	1.40E-05	MDS4	mce2A	L	203	Rv0589	.
764817	5.18E-07	1.43E-05	MDS4	rpoC	V	483	Rv0668	rifampicin
7582	4.96E-17	3.04E-05	MDS4	gyrA	D	94	Rv0006	FQ
lineage	wald_test	p-value
MDS1	2.0119530349	4.42E-02
pos	filter-pvalue	lrt-pvalue	lineage	gene	aa_ref	codon_num	locus_tag	drug2
2155168	0	2.52E-74	MDS1	katG	S	315	Rv1908c	isoniazid
3606047	0.344	1.76E-07	MDS1	desA3	C	330	Rv3229c	.
1059511	0.344	1.94E-06	MDS1	uvrD1	V	418	Rv0949	.
868600	2.78E-14	8.15E-06	MDS1	.	V	65	Rv0775	.
1144087	0.344	1.27E-05	MDS1	lpqU	T	118	Rv1022	.
3860662	0.344	1.75E-05	MDS1	mrsA	D	237	Rv3441c	.
988509	0.344	1.99E-05	MDS1	.	P	426	Rv0888	.
3826035	0.344	2.05E-05	MDS1	.	N	236	Rv3406	.
3545789	0.181	2.59E-05	MDS1	.	G	115	Rv3177	.
3829685	0.344	3.37E-05	MDS1	guaB3	G	76	Rv3410c	.
1066540	0.344	4.16E-05	MDS1	.	V	155	Rv0955	.
918938	0.344	7.31E-05	MDS1	.	S	206	Rv0825c	.
3823338	0.067	8.50E-05	MDS1	.	A	176	Rv3403c	.
961874	0.29	9.70E-05	MDS1	.	V	247	Rv0862c	.
3526729	0.29	0.000131	MDS1	nuoN	D	314	Rv3158	.
3821722	0.344	0.000255	MDS1	.	Q	57	Rv3402c	.
3812766	0.344	0.000255	MDS1	guaA	G	438	Rv3396c	.
943510	0.344	0.000266	MDS1	.	E	229	Rv0846c	.
3741087	0.344	0.000266	MDS1	PE_PGRS50	G	563	Rv3345c	.
3609193	0.344	0.000266	MDS1	ppk2	N	189	Rv3232c	.

## Sheet: EMB
lineage	wald_test	p-value
MDS3	12.4705348015	0
pos	filter-pvalue	lrt-pvalue	lineage	gene	aa_ref	codon_num	locus_tag	drug2
2155168	4.61E-260	1.89E-75	MDS3	katG	S	315	Rv1908c	isoniazid
4247429	5.00E-140	2.40E-69	MDS3	embB	M	306	Rv3795	ethambutol
4247431	3.17E-32	1.56E-11	MDS3	embB	M	306	Rv3795	ethambutol
4248003	4.33E-21	4.03E-10	MDS3	embB	Q	497	Rv3795	ethambutol
2289220	1.66E-05	6.25E-06	MDS3	pncA	D	8	Rv2043c	pyrazinamide
4247429	0.000196	1.93E-05	MDS3	embB	M	306	Rv3795	ethambutol
2237367	2.21E-01	7.77E-05	MDS3	.	A	70	Rv1993c	.
2747471	2.45E-07	7.90E-05	MDS3	folC	I	43	Rv2447c	PAS
450347	0.00459	8.61E-05	MDS3	.	D	486	Rv0373c	.
3675617	0.00459	8.61E-05	MDS3	.	V	127	Rv3294c	.
2647479	0.00459	8.61E-05	MDS3	.	N	297	Rv2366c	.
4354346	0.00459	8.61E-05	MDS3	espI	A	446	Rv3876	.
4249583	0.000311	0.000144	MDS3	embB	D	1024	Rv3795	ethambutol
3843610	0.00918	0.000195	MDS3	PPE58	R	192	Rv3426	.
2554796	0.0451	0.000419	MDS3	pitB	S	542	Rv2281	.
2497284	0.0451	0.000419	MDS3	caeA-panB	.	-458	Rv2224c-Rv2225	.
302498	0.0141	0.000523	MDS3	hsp	D	52	Rv0251c	.
4247495	0.000176	0.000558	MDS3	embB	D	328	Rv3795	ethambutol
4247729	0.00112	0.00065	MDS3	embB	G	406	Rv3795	ethambutol
2635577	0.000333	0.000797	MDS3	PPE39	R	6	Rv2353c	.
lineage	wald_test	p-value
MDS4	1.04E+01	0.00E+00
pos	filter-pvalue	lrt-pvalue	lineage	gene	aa_ref	codon_num	locus_tag	drug2
7582	1.78E-33	2.31E-11	MDS4	gyrA	D	94	Rv0006	FQ
7570	4.16E-17	6.73E-09	MDS4	gyrA	A	90	Rv0006	FQ
7582	4.02E-12	0.000159	MDS4	gyrA	D	94	Rv0006	FQ
3382259	0.00153	0.000759	MDS4	.	R	122	Rv3023c	.
1722228	1.52E-58	0.000884	MDS4	pks5	L	2061	Rv1527c	.
1761147	0.000515	0.00106	MDS4	.	R	51	Rv1556	.
3483905	0.00319	0.00159	MDS4	moeB2	E	377	Rv3116	.
101000	1.41E-02	0.00204	MDS4	ctpA	P	140	Rv0092	.
3447507	0.00036	0.00217	MDS4	virS	L	307	Rv3082c	.
7581	7.09E-05	0.00218	MDS4	gyrA	D	94	Rv0006	FQ
3467298	0.157	0.0042	MDS4	.	R	122	Rv3098c	.
162387	0.157	0.0042	MDS4	ephF	A	206	Rv0134	.
178861	0.157	0.00475	MDS4	PE1	P	150	Rv0151c	.
3285860	1.12E-03	0.00485	MDS4	mmpL7	H	264	Rv2942	.
227700	0.0141	0.00523	MDS4	.	F	275	Rv0194	.
7572	8.96E-09	0.00532	MDS4	gyrA	S	91	Rv0006	FQ
1642198	0.0451	0.00571	MDS4	.	M	76	Rv1456c	.
250205	0.0451	0.00571	MDS4	.	P	29	Rv0210	.
3568443	0.0451	0.00574	MDS4	whiB7	H	79	Rv3197A	.
3568442	0.0451	0.00574	MDS4	whiB7	K	80	Rv3197A	.
lineage	wald_test	p-value
MDS2	9.0874723087	0
pos	filter-pvalue	lrt-pvalue	lineage	gene	aa_ref	codon_num	locus_tag	drug2
lineage	wald_test	p-value
MDS1	3.3515546652	0.0008035917
pos	filter-pvalue	lrt-pvalue	lineage	gene	aa_ref	codon_num	locus_tag	drug2

## Sheet: PZA
lineage	wald_test	p-value
MDS4	13.0661021988	0
pos	filter-pvalue	lrt-pvalue	lineage	gene	aa_ref	codon_num	locus_tag	drug2
761155	6.99E-103	5.43E-28	MDS4	rpoB	S	450	Rv0667	rifampicin
781687	3.65E-70	1.71E-10	MDS4	rpsL	K	43	Rv0682	streptomycin
732110	0.00093	3.50E-05	MDS4	hadA	C	61	Rv0635	.
720616	0.0364	0.000371	MDS4	recD	A	373	Rv0629c	.
764819	0.00304	0.000444	MDS4	rpoC	W	484	Rv0668	rifampicin
731994	0.241	0.00086	MDS4	hadA	R	22	Rv0635	.
657182	0.0104	0.00135	MDS4	.	Y	97	Rv0565c	.
764916	0.00191	0.00151	MDS4	rpoC	L	516	Rv0668	rifampicin
845017	0.139	0.00163	MDS4	mmsA	G	313	Rv0753c	.
979552	0.176	0.0017	MDS4	.	F	64	Rv0881	.
883004	0.019	0.00181	MDS4	purQ	P	82	Rv0788	.
731943	0.139	0.0019	MDS4	hadA	A	5	Rv0635	.
656291	0.139	0.00253	MDS4	.	S	394	Rv0565c	.
891226	0.0104	0.00262	MDS4	.	N	280	Rv0797	.
764670	0.00307	0.00293	MDS4	rpoC	P	434	Rv0668	rifampicin
683302	4.99E-01	0.00325	MDS4	.	I	324	Rv0585c	.
1036691	2.78E-05	0.00423	MDS4	pstC2	E	222	Rv0929	.
976898	0.241	0.00492	MDS4	PPE13	Q	436	Rv0878c	.
512239	0.339	0.00678	MDS4	ctpH	G	1028	Rv0425c	.
853660	0.0364	0.00714	MDS4	phoR	D	422	Rv0758	.
lineage	wald_test	p-value
MDS2	8.87E+00	0.00E+00
pos	filter-pvalue	lrt-pvalue	lineage	gene	aa_ref	codon_num	locus_tag	drug2
2155168	3.31E-116	5.31E-22	MDS2	katG	S	315	Rv1908c	isoniazid
4247429	2.57E-64	1.61E-17	MDS2	embB	M	306	Rv3795	ethambutol
2201720	3.24E-13	1.63E-05	MDS2	.	T	9	Rv1954c	.
2288820	6.22E-05	3.31E-05	MDS2	pncA	Q	141	Rv2043c	pyrazinamide
2288859	8.89E-05	5.21E-05	MDS2	pncA	V	128	Rv2043c	pyrazinamide
2289213	1.35E-17	5.64E-05	MDS2	pncA	Q	10	Rv2043c	pyrazinamide
2155168	2.22E-02	0.000141	MDS2	katG	S	315	Rv1908c	isoniazid
1877831	4.66E-20	0.000167	MDS2	pks7	E	843	Rv1661	.
2289213	2.77E-06	0.000201	MDS2	pncA	Q	10	Rv2043c	pyrazinamide
2288703	2.86E-04	0.000307	MDS2	pncA	V	180	Rv2043c	pyrazinamide
2196970	4.39E-18	0.000384	MDS2	.	H	328	Rv1945	.
2310984	6.22E-05	0.000397	MDS2	.	R	512	Rv2052c	.
4248003	2.16E-13	0.000511	MDS2	embB	Q	497	Rv3795	ethambutol
2527575	6.36E-20	0.000512	MDS2	.	G	196	Rv2252	.
2000234	6.36E-20	0.000512	MDS2	.	A	54	Rv1767	.
2289040	2.77E-06	0.000513	MDS2	pncA	W	68	Rv2043c	pyrazinamide
4338365	8.75E-06	0.000742	MDS2	whiB6	C	53	Rv3862c	.
4173435	2.41E-01	0.00086	MDS2	.	Y	161	Rv3727	.
1800546	2.78E-05	0.000945	MDS2	hisD	V	322	Rv1599	.
1845028	2.78E-05	0.000945	MDS2	uvrA	A	430	Rv1638	.
lineage	wald_test	p-value
MDS1	7.66E+00	1.84E-14
pos	filter-pvalue	lrt-pvalue	lineage	gene	aa_ref	codon_num	locus_tag	drug2
4097010	7.98E-14	7.14E-06	MDS1	.	W	329	Rv3659c	.
7582	2.58E-09	4.84E-05	MDS1	gyrA	D	94	Rv0006	FQ
167711	1.10E-05	0.000142	MDS1	.	V	1	Rv0142	.
7582	6.78E-24	0.000296	MDS1	gyrA	D	94	Rv0006	FQ
2986827	6.96E-24	0.000328	MDS1	.	A	5	Rv2670c	.
4083468	0.0364	0.000371	MDS1	.	M	221	Rv3645	.
1504355	3.64E-02	0.000414	MDS1	cysM	L	321	Rv1336	.
3982279	6.36E-20	0.000512	MDS1	fadE29	I	288	Rv3543c	.
1226126	0.00307	0.000595	MDS1	.	G	7	Rv1097c	.
3657759	3.60E-20	0.000712	MDS1	fadE25	G	111	Rv3274c	.
3841356	0.00307	0.000786	MDS1	alr	S	22	Rv3423c	cycloserine
4005129	2.41E-01	0.00086	MDS1	fadE32	H	280	Rv3563	.
3430666	0.583	0.000887	MDS1	mmr	I	94	Rv3065	.
3877949	6.18E-01	0.00089	MDS1	rpoA	T	187	Rv3457c	.
265243	2.78E-05	0.000945	MDS1	.	A	393	Rv0221	.
3877963	3.07E-03	0.00114	MDS1	rpoA	R	182	Rv3457c	.
4060201	4.13E-11	0.00119	MDS1	esxV	S	23	Rv3619c	.
2971513	2.11E-07	0.0013	MDS1	.	D	321	Rv2646	.
2971538	2.11E-07	0.0013	MDS1	.	A	330	Rv2646	.
3528928	0.499	0.00131	MDS1	PPE53	A	79	Rv3159c	.
lineage	wald_test	p-value
MDS3	2.7743280292	0.0055315871
pos	filter-pvalue	lrt-pvalue	lineage	gene	aa_ref	codon_num	locus_tag	drug2

## Sheet: SM
lineage	wald_test	p-value
MDS3	14.5954783563	0
pos	filter-pvalue	lrt-pvalue	lineage	gene	aa_ref	codon_num	locus_tag	drug2
4172205	0.000733	6.28E-13	MDS3	.	L	262	Rv3726	.
4138789	0.207	1.53E-06	MDS3	glpK	I	323	Rv3696c	.
1341174	0.112	1.60E-06	MDS3	esxL	L	57	Rv1198	.
1331070	0.262	3.81E-06	MDS3	.	G	17	Rv1188	.
3396403	2.62E-01	3.81E-06	MDS3	.	N	342	Rv3035	.
4247431	9.75E-35	1.99E-05	MDS3	embB	M	306	Rv3795	ethambutol
4033055	0.262	9.28E-05	MDS3	PE_PGRS58	P	35	Rv3590c	.
3410422	3.73E-01	0.000112	MDS3	.	P	221	Rv3049c	.
4247429	5.75E-34	0.000116	MDS3	embB	M	306	Rv3795	ethambutol
3492777	0.0517	0.000214	MDS3	.	F	211	Rv3127	.
1208369	0.262	0.000241	MDS3	.	Y	245	Rv1084	.
4070036	0.112	0.000445	MDS3	.	V	288	Rv3630	.
1414331	0.373	0.000456	MDS3	pknH	G	504	Rv1266c	.
3842585	0.373	0.000456	MDS3	PPE57	R	116	Rv3425	.
3561908	0.262	0.000463	MDS3	.	R	422	Rv3193c	.
4234426	2.62E-01	0.000463	MDS3	.	I	37	Rv3787c	.
4248003	4.16E-05	0.000491	MDS3	embB	Q	497	Rv3795	ethambutol
1169570	0.199	0.00057	MDS3	.	R	50	Rv1047	.
4174617	0.373	0.000835	MDS3	.	P	555	Rv3727	.
4002609	0.373	0.000835	MDS3	fadD3	M	325	Rv3561	.
lineage	wald_test	p-value
MDS2	1.22E+01	0.00E+00
pos	filter-pvalue	lrt-pvalue	lineage	gene	aa_ref	codon_num	locus_tag	drug2
781687	2.08E-180	5.91E-121	MDS2	rpsL	K	43	Rv0682	streptomycin
781822	2.20E-14	8.61E-24	MDS2	rpsL	K	88	Rv0682	streptomycin
761155	5.65E-105	3.82E-14	MDS2	rpoB	S	450	Rv0667	rifampicin
865361	0.373	1.12E-08	MDS2	purD	R	259	Rv0772	.
852682	0.373	5.36E-07	MDS2	phoR	L	96	Rv0758	.
766488	0.0119	3.68E-06	MDS2	rpoC	P	1040	Rv0668	rifampicin
525775	0.262	5.40E-06	MDS2	psd	P	103	Rv0437c	.
852529	3.73E-01	3.82E-05	MDS2	phoR	R	45	Rv0758	.
1860589	0.373	0.000112	MDS2	pheT	D	278	Rv1650	.
761110	2.47E-12	0.000142	MDS2	rpoB	D	435	Rv0667	rifampicin
1639581	0.262	0.000146	MDS2	.	W	401	Rv1453	.
852784	0.262	0.000146	MDS2	phoR	A	130	Rv0758	.
808920	0.373	0.000183	MDS2	.	V	59	Rv0712	.
764616	0.112	0.00026	MDS2	rpoC	N	416	Rv0668	rifampicin
818383	0.262	0.000417	MDS2	.	M	21	Rv0725c	.
4342720	2.62E-01	0.000417	MDS2	espG1	S	281	Rv3866	.
1880357	0.262	0.000417	MDS2	pks7	P	1685	Rv1661	.
692488	6.02E-05	0.000432	MDS2	lprL	I	155	Rv0593	.
1603015	0.373	0.000456	MDS2	fadD12	D	305	Rv1427c	.
4306613	0.262	0.000463	MDS2	.	S	67	Rv3832c	.
lineage	wald_test	p-value
MDS1	1.7199938462	8.54E-02
pos	filter-pvalue	lrt-pvalue	lineage	gene	aa_ref	codon_num	locus_tag	drug2
2155168	8.54E-171	2.44E-35	MDS1	katG	S	315	Rv1908c	isoniazid
178861	0.262	1.62E-07	MDS1	PE1	P	150	Rv0151c	.
2289193	0.262	3.59E-07	MDS1	pncA	G	17	Rv2043c	pyrazinamide
95573	0.0246	4.19E-07	MDS1	hycE	D	54	Rv0087	.
2075205	0.0246	4.19E-07	MDS1	.	D	122	Rv1830	.
7563	0.817	1.57E-06	MDS1	gyrA	G	88	Rv0006	FQ
2288678	0.262	1.98E-06	MDS1	.	A	2	Rv2042c	.
341420	0.262	3.81E-06	MDS1	.	H	141	Rv0281	.
3111531	0.373	1.38E-05	MDS1	.	F	98	Rv2802c	.
2687968	0.373	1.97E-05	MDS1	che1	A	281	Rv2393	.
2773271	0.373	1.97E-05	MDS1	glbO	L	32	Rv2470	.
264490	0.373	1.97E-05	MDS1	.	A	142	Rv0221	.
128179	0.373	3.82E-05	MDS1	ctpI	I	788	Rv0107c	.
3012222	0.262	0.000106	MDS1	.	E	103	Rv2695	.
156822	0.373	0.000112	MDS1	fbpC	P	260	Rv0129c	.
2756998	0.373	0.000112	MDS1	.	M	399	Rv2456c	.
21965	0.262	0.000146	MDS1	pstP	D	406	Rv0018c	.
2904455	0.262	0.000146	MDS1	dhaA	H	273	Rv2579	.
134353	0.262	0.000146	MDS1	.	A	135	Rv0111	.
2571158	0.373	0.000183	MDS1	htpG	A	282	Rv2299c	.
lineage	wald_test	p-value
MDS4	0.4403985953	0.6596484421
pos	filter-pvalue	lrt-pvalue	lineage	gene	aa_ref	codon_num	locus_tag	drug2
