# Supplementary material for: Robust detection of point mutations involved in multidrug-resistant Mycobacterium tuberculosis in the presence of co-occurrent resistance markers
Source: PLoS Comput Biol. 2020 Dec 21;16(12):e1008518. doi: 10.1371/journal.pcbi.1008518 (PMC7785249; doi:10.1371/journal.pcbi.1008518)
Supplement: S3 Data — Top 20 SNPs per ML algorithm and drug. (ODS) [file pcbi.1008518.s019.ods]

## Sheet: INH
lasso
	gene	aa_ref	codon_num	drug	drug2	P1G1	P0G1	P1G0	P0G0	lasso	logreg_l1	logreg_l2	svm_l1	svm_l2	default_tree	md5	rf	gbm	lasso_rank	logreg_l1_rank	logreg_l2_rank	svm_l1_rank	svm_l2_rank	default_tree_rank	md5_rank	rf_rank	gbm_rank
2155168	katG	S	315	1	isoniazid	1676	12	259	1547	0.6440	0.00E+00	1.04E-175	1.5810476608	0.9346923161	0.7473177009	0.854987623	0.8090717623	0.6947721859	1	1	1	1	1	1	1	1	1
2155541	katG	W	191	1	isoniazid	10	0	1929	1558	0.5269	0.0007283853	4.84E-01	0.8651138263	0.0706387587	0	0	0.0018274384	0.0047211131	2	21	79	2	25	41040	41040	11	9
1571402	.	D	119	0	.	6	1	1936	1556	0.5265	6.93E-04	2.77E-01	0.7930129514	0.0828789722	0.0039364773	0	0.0022210386	0.0014461764	3	20	36	3	14	11	41040	8	39
3732118	PPE54	F	1606	0	.	13	0	1903	1551	0.5028	5.32E-01	0.5112585776	0.2620811363	0.0617297157	0	0.00E+00	0.0006762037	1.33E-07	4	213	98	29	32	41040	41040	35	1157
2155169	katG	S	315	1	isoniazid	8	0	1930	1559	0.3915	4.02E-01	6.01E-01	0.282574092	0.0511571829	0.00E+00	0.00E+00	1.37E-05	4.30E-09	5	146	198	26	52	41040	41040	794	1658
1920155	recN	A	158	0	.	2	0	1940	1558	0.3533	3.57E-04	0.2263287699	0.6207404551	0.0554144156	0.0027080552	0	0	0.0007326319	6	16	26	8	44	21	41040	41040	98
2155786	katG	A	109	1	isoniazid	3	0	1936	1555	0.3105	4.15E-01	0.3222774927	0.2867741261	0.0633477926	0.00E+00	0	9.36E-05	0	7	150	44	25	28	41040	41040	194	41040
3004785	.	D	289	0	.	39	29	1902	1522	0.3100	1.71E-02	0.2950573386	0.116186683	0.0252960834	0.00E+00	0	3.71E-05	0	8	33	38	59	328	41040	41040	405	41040
707790	.	G	576	0	.	3	3	1939	1554	0.3080	7.51E-02	0.3313981011	0.0002809904	0.053594771	0	0.00E+00	0.0004450999	1.12E-05	9	50	48	123	46	41040	41040	53	532
2155259	katG	G	285	1	isoniazid	3	0	1935	1558	0.2949	0.4463020565	0.8309907683	0.0969191171	0.0225767903	0	0	0.00E+00	0	10	173	862	65	430	41040	41040	41040	41040
3393551	.	P	58	0	.	4	0	1937	1559	0.2828	1	0.8006121473	0	0.0266609372	0.00E+00	0.00E+00	4.02E-05	3.71E-08	11	41040	685	41040	298	41040	41040	390	1332
2445452	.	S	120	0	.	2	0	1940	1557	0.2738	0.5721244689	1	0	0.0206142322	0	0.00E+00	0	0	12	240	41040	41040	539	41040	41040	41040	41040
2717664	gpgP	G	46	0	.	2	2	1937	1557	0.2727	0.1895184829	0.5094078017	0.3831287164	0.0392964734	0.0016571171	0.00E+00	0	7.82E-06	13	78	93	16	100	35	41040	41040	585
2154974	katG	T	380	1	isoniazid	3	0	1935	1559	0.2472	0.4026043071	0.8057344068	0	0.0234540318	0	0.00E+00	0	4.02E-06	14	147	715	41040	402	41040	41040	41040	665
761140	rpoB	H	445	1	rifampicin	35	1	1903	1558	0.2226	0.01634672	0.2461899004	0.4497276016	0.1109556103	0	0.00E+00	0.0001168128	4.10E-05	15	31	31	14	11	41040	41040	151	365
2155217	katG	G	299	1	isoniazid	2	0	1936	1559	0.2093	0.5479846568	0.8240410428	0	0.0221356061	0	0.00E+00	0	0	16	223	831	41040	452	41040	41040	41040	41040
1030058	.	T	174	0	.	42	16	1898	1543	0.1970	1.56E-01	0.3848920794	0.1021049042	0.0638367062	0.00E+00	0.00E+00	6.00E-05	1.70E-08	17	69	54	64	27	41040	41040	275	1446
2981070	.	V	41	0	.	3	5	1939	1554	0.1965	0.0004162615	0.1979094465	0.4329822111	0.0658604998	0.0003095268	0	0.0013549327	0.0017883941	18	18	24	15	26	92	41040	17	28
759940	rpoB	P	45	1	rifampicin	4	0	1937	1559	0.1939	0.598816627	0.7669379886	0	0.0294796218	0	0.00E+00	0	2.75E-09	19	257	503	41040	197	41040	41040	41040	1734
3741399	PE_PGRS50	V	459	0	.	3	4	1743	1418	0.1926	0.0088714885	0.7241701652	0.2411724148	0.0238254695	0	0	0.0001417144	0.00E+00	20	24	353	33	376	41040	41040	123	41040
logreg_l1
	gene	aa_ref	codon_num	drug	drug2	P1G1	P0G1	P1G0	P0G0	lasso	logreg_l1	logreg_l2	svm_l1	svm_l2	default_tree	md5	rf	gbm	lasso_rank	logreg_l1_rank	logreg_l2_rank	svm_l1_rank	svm_l2_rank	default_tree_rank	md5_rank	rf_rank	gbm_rank
2155168	katG	S	315	1	isoniazid	1676	12	259	1547	0.6439636074	0	1.04E-175	1.5810476608	0.9346923161	0.7473177009	0.854987623	0.8090717623	0.6947721859	1	1	1	1	1	1	1	1	1
2300546	pks12	H	2147	0	.	1921	1540	11	1	-0.1571703447	2.59E-157	2.39E-01	-0.7209619082	-0.0592218422	0.0016409792	0	3.37E-05	5.27E-05	26	2	27	4	39	37	41040	444	339
761155	rpoB	S	450	1	rifampicin	1289	54	638	1504	0.147944027	1.58E-29	1.30E-19	0.6224041563	0.3707708005	0.0497152198	5.69E-02	0.0529168198	5.69E-02	28	3	2	7	2	2	2	2	2
3842620	PPE57	T	128	0	.	1933	1517	1	13	0.0616368305	1.12E-21	0.0056433704	0	0.03286725	0.00E+00	0.00E+00	0	0	61	4	12	41040	140	41040	41040	41040	41040
4247429	embB	M	306	1	ethambutol	583	24	1339	1535	0.066666187	8.10E-18	6.19E-08	0.645107909	0.2610035698	0.0152044974	1.89E-02	0.0172701788	0.0158123211	56	5	4	6	4	3	3	3	3
1165114	.	G	129	0	.	1762	1363	177	196	0.023583201	8.55E-16	8.23E-08	0.0912845723	0.0740927474	0.00E+00	0	2.75E-05	3.10E-06	109	6	5	66	22	41040	41040	509	703
781687	rpsL	K	43	1	streptomycin	1118	79	813	1480	0.1279961415	7.42E-13	9.81E-13	0.365389738	0.3231327406	0.00E+00	0.00E+00	1.66E-03	7.44E-04	31	7	3	17	3	41040	41040	13	97
4247431	embB	M	306	1	ethambutol	327	5	1596	1553	0.0744990141	1.31E-08	0.0001908703	0.7100207132	0.2354623103	0.009950509	1.14E-02	0.0089491643	0.0080073482	49	8	6	5	5	5	5	4	4
1789565	.	R	91	0	.	1816	1437	19	29	-0.0158323913	1.93E-07	1	-0.1363046476	-0.0321300844	0	0	5.37E-06	8.52E-05	128	9	41040	51	148	41040	41040	1334	289
2028992	PPE27	P	190	0	.	42	37	1897	1514	0.037680481	8.21E-07	1	0.0462386593	0.0152163697	0.00E+00	0.00E+00	2.58E-05	1.97E-09	87	10	41040	86	1084	41040	41040	528	1776
3883915	.	V	131	0	.	194	530	1741	1018	-0.0585215845	1.12E-06	3.30E-01	-0.1565097006	-0.0740942911	0.0078828621	0.0090185868	0.0073504046	6.07E-03	68	11	47	45	21	8	7	5	7
1998063	.	E	151	0	.	1333	962	524	417	0.0100436743	6.52E-06	2.45E-04	0.0566140579	0.0555710147	0	0.00E+00	0.0007384699	0.0003011019	148	12	7	81	43	41040	41040	32	180
2550014	.	T	6	0	.	280	168	1624	1371	0.044051091	3.00E-05	0.0029769958	0.1341052195	0.1118742107	1.05E-03	0.00E+00	6.09E-04	0.0002375641	76	13	9	52	10	80	41040	39	212
761110	rpoB	D	435	1	rifampicin	113	6	1818	1551	0.1515906163	4.02E-05	0.0330578005	0.5316680852	0.1488838374	0.0031091948	0.00E+00	0.0049969419	0.0074743913	27	14	13	10	8	15	41040	6	5
908186	sseC2	T	100	0	.	1766	1459	172	94	0	9.28E-05	0.0023827871	0.0088008452	0.0318498173	0	0.00E+00	7.09E-06	0.00E+00	41040	15	8	112	152	41040	41040	1151	41040
1920155	recN	A	158	0	.	2	0	1940	1558	0.3532857146	3.57E-04	0.2263287699	0.6207404551	0.0554144156	2.71E-03	0.00E+00	0	7.33E-04	6	16	26	8	44	21	41040	41040	98
2201720	.	T	9	0	.	29	29	1911	1529	-0.0635715786	3.91E-04	0.2494314622	-0.0470994565	-0.0809981564	0	0	5.30E-06	0	59	17	33	85	15	41040	41040	1340	41040
2981070	.	V	41	0	.	3	5	1939	1554	0.1965088283	4.16E-04	0.1979094465	0.4329822111	0.0658604998	0.0003095268	0.00E+00	0.0013549327	1.79E-03	18	18	24	15	26	92	41040	17	28
2262620	.	E	151	0	.	1539	1057	328	331	0.0085088026	0.0005482029	0.0046158389	0.0354784652	0.0387594928	0	0.00E+00	0.0004876561	1.90E-04	156	19	10	90	102	41040	41040	49	227
1571402	.	D	119	0	.	6	1	1936	1556	0.5264544599	0.0006931691	0.2765999898	0.7930129514	0.0828789722	0.0039364773	0	2.22E-03	0.0014461764	3	20	36	3	14	11	41040	8	39
logreg_l2
	gene	aa_ref	codon_num	drug	drug2	P1G1	P0G1	P1G0	P0G0	lasso	logreg_l1	logreg_l2	svm_l1	svm_l2	default_tree	md5	rf	gbm	lasso_rank	logreg_l1_rank	logreg_l2_rank	svm_l1_rank	svm_l2_rank	default_tree_rank	md5_rank	rf_rank	gbm_rank
2155168	katG	S	315	1	isoniazid	1676	12	259	1547	0.6439636074	0	1.04E-175	1.5810476608	0.9346923161	0.7473177009	0.854987623	0.8090717623	0.6947721859	1	1	1	1	1	1	1	1	1
761155	rpoB	S	450	1	rifampicin	1289	54	638	1504	0.147944027	1.58E-29	1.30E-19	0.6224041563	0.3707708005	0.0497152198	0.0568779483	0.0529168198	0.0569192156	28	3	2	7	2	2	2	2	2
781687	rpsL	K	43	1	streptomycin	1118	79	813	1480	0.1279961415	7.42E-13	9.81E-13	0.365389738	0.3231327406	0	0	0.0016628647	0.0007441809	31	7	3	17	3	41040	41040	13	97
4247429	embB	M	306	1	ethambutol	583	24	1339	1535	0.066666187	8.10E-18	6.19E-08	0.645107909	0.2610035698	0.0152044974	0.0189252395	0.0172701788	1.58E-02	56	5	4	6	4	3	3	3	3
1165114	.	G	129	0	.	1762	1363	177	196	0.023583201	8.55E-16	8.23E-08	0.0912845723	0.0740927474	0	0	2.75E-05	3.10E-06	109	6	5	66	22	41040	41040	509	703
4247431	embB	M	306	1	ethambutol	327	5	1596	1553	0.0744990141	1.31E-08	1.91E-04	0.7100207132	0.2354623103	9.95E-03	1.14E-02	8.95E-03	8.01E-03	49	8	6	5	5	5	5	4	4
1998063	.	E	151	0	.	1333	962	524	417	0.0100436743	6.52E-06	2.45E-04	0.0566140579	0.0555710147	0	0	0.0007384699	0.0003011019	148	12	7	81	43	41040	41040	32	180
908186	sseC2	T	100	0	.	1766	1459	172	94	0	9.28E-05	0.0023827871	0.0088008452	0.0318498173	0	0.00E+00	7.09E-06	0.00E+00	41040	15	8	112	152	41040	41040	1151	41040
2550014	.	T	6	0	.	280	168	1624	1371	0.044051091	3.00E-05	0.0029769958	0.1341052195	0.1118742107	0.0010501444	0	0.0006089242	0.0002375641	76	13	9	52	10	80	41040	39	212
2262620	.	E	151	0	.	1539	1057	328	331	0.0085088026	0.0005482029	0.0046158389	0.0354784652	0.0387594928	0.00E+00	0.00E+00	4.88E-04	1.90E-04	156	19	10	90	102	41040	41040	49	227
781822	rpsL	K	88	1	streptomycin	163	21	1773	1538	0.1217912186	1.11E-02	0.005521198	0.1871717879	0.1997949488	0	0	8.03E-05	2.46E-07	33	29	11	39	6	41040	41040	223	1081
3842620	PPE57	T	128	0	.	1933	1517	1	13	6.16E-02	1.12E-21	0.0056433704	0	0.03286725	0	0	0.00E+00	0	61	4	12	41040	140	41040	41040	41040	41040
761110	rpoB	D	435	1	rifampicin	113	6	1818	1551	0.1515906163	4.02E-05	0.0330578005	0.5316680852	0.1488838374	0.0031091948	0	0.0049969419	7.47E-03	27	14	13	10	8	15	41040	6	5
2295685	pks12	V	3768	0	.	1845	1457	89	82	0.022432184	1	0.0395210972	0	0.0330961864	0.00E+00	0.00E+00	9.78E-05	1.26E-06	113	41040	14	41040	136	41040	41040	178	833
761139	rpoB	H	445	1	rifampicin	117	19	1811	1537	0.116602898	0.0242721449	0.0425793267	0.242786573	0.1585520053	0.00E+00	0	5.17E-04	2.14E-06	36	36	15	32	7	41040	41040	47	751
2630740	plcA	T	446	0	.	1893	1485	5	15	0	1	0.0459341202	0	0.0165819943	0	0	0	1.39E-08	41040	41040	16	41040	926	41040	41040	41040	1476
3135912	.	T	141	0	.	1632	1276	236	255	0	0.4649724415	0.0629622944	0	0.0212224521	0.00E+00	0.00E+00	5.08E-06	0.00E+00	41040	181	17	41040	504	41040	41040	1361	41040
3883796	.	R	91	0	.	1683	1274	259	279	0.014184039	1.00E+00	0.0814420738	0	0.0294362523	0	0	8.93E-06	0	135	41040	18	41040	198	41040	41040	1030	41040
3135951	.	S	128	0	.	1643	1280	231	254	0	0.0164756146	0.0983825223	0	0.0179333846	0	0.00E+00	0	1.29E-09	41040	32	19	41040	754	41040	41040	41040	1823
4248003	embB	Q	497	1	ethambutol	121	3	1809	1556	0.060632265	0.0519510353	0.1060674992	0.1842609326	0.1263968966	0.00E+00	0.00E+00	2.40E-05	8.31E-10	64	43	20	41	9	41040	41040	559	1854
svm_l1
	gene	aa_ref	codon_num	drug	drug2	P1G1	P0G1	P1G0	P0G0	lasso	logreg_l1	logreg_l2	svm_l1	svm_l2	default_tree	md5	rf	gbm	lasso_rank	logreg_l1_rank	logreg_l2_rank	svm_l1_rank	svm_l2_rank	default_tree_rank	md5_rank	rf_rank	gbm_rank
2155168	katG	S	315	1	isoniazid	1676	12	259	1547	0.6439636074	0	1.04E-175	1.5810476608	0.9346923161	0.7473177009	0.854987623	0.8090717623	0.6947721859	1	1	1	1	1	1	1	1	1
2155541	katG	W	191	1	isoniazid	10	0	1929	1558	0.5269084388	7.28E-04	4.84E-01	0.8651138263	0.0706387587	0	0	0.0018274384	0.0047211131	2	21	79	2	25	41040	41040	11	9
1571402	.	D	119	0	.	6	1	1936	1556	0.5264544599	6.93E-04	0.2765999898	0.7930129514	0.0828789722	0.0039364773	0	0.0022210386	0.0014461764	3	20	36	3	14	11	41040	8	39
2300546	pks12	H	2147	0	.	1921	1540	11	1	-0.1571703447	2.59E-157	0.2390266968	-0.7209619082	-0.0592218422	0.0016409792	0	3.37E-05	5.27E-05	26	2	27	4	39	37	41040	444	339
4247431	embB	M	306	1	ethambutol	327	5	1596	1553	0.0744990141	1.31E-08	0.0001908703	0.7100207132	0.2354623103	0.009950509	0.0113841302	0.0089491643	0.0080073482	49	8	6	5	5	5	5	4	4
4247429	embB	M	306	1	ethambutol	583	24	1339	1535	0.066666187	8.10E-18	6.19E-08	0.645107909	0.2610035698	0.0152044974	1.89E-02	0.0172701788	0.0158123211	56	5	4	6	4	3	3	3	3
761155	rpoB	S	450	1	rifampicin	1289	54	638	1504	0.147944027	1.58E-29	1.30E-19	0.6224041563	0.3707708005	0.0497152198	0.0568779483	0.0529168198	0.0569192156	28	3	2	7	2	2	2	2	2
1920155	recN	A	158	0	.	2	0	1940	1558	0.3532857146	0.000357381	0.2263287699	0.6207404551	0.0554144156	0.0027080552	0	0	0.0007326319	6	16	26	8	44	21	41040	41040	98
1778561	.	V	8	0	.	14	0	1908	1554	0	0.5301207857	0.5109650869	0.5712771313	0.0617204686	0	0	0.0007165268	2.51E-03	41040	209	96	9	33	41040	41040	34	18
761110	rpoB	D	435	1	rifampicin	113	6	1818	1551	0.1515906163	4.02E-05	0.0330578005	0.5316680852	0.1488838374	0.0031091948	0	0.0049969419	0.0074743913	27	14	13	10	8	15	41040	6	5
2762364	.	R	504	0	.	7	3	1935	1554	0	7.50E-02	0.3295459687	0.4952986121	0.0535932686	0	0	0.0004517309	1.02E-05	41040	49	46	11	47	41040	41040	52	550
2741336	dctA	W	210	0	.	8	0	1932	1556	0	7.36E-01	0.7736921071	0.4677033071	0.0284246911	0	0	0.0017068861	1.93E-09	41040	434	522	12	221	41040	41040	12	1778
4247729	embB	G	406	1	ethambutol	16	0	1923	1558	0.0998676786	0.1127829367	0.5139450019	0.4537925619	0.0521237448	0	0	0	9.67E-09	40	55	104	13	48	41040	41040	41040	1542
761140	rpoB	H	445	1	rifampicin	35	1	1903	1558	0.2225869434	1.63E-02	0.2461899004	0.4497276016	0.1109556103	0	0	0.0001168128	4.10E-05	15	31	31	14	11	41040	41040	151	365
2981070	.	V	41	0	.	3	5	1939	1554	0.1965088283	4.16E-04	0.1979094465	0.4329822111	0.0658604998	0.0003095268	0	0.0013549327	0.0017883941	18	18	24	15	26	92	41040	17	28
2717664	gpgP	G	46	0	.	2	2	1937	1557	0.2727463223	0.1895184829	0.5094078017	0.3831287164	0.0392964734	0.0016571171	0	0	7.82E-06	13	78	93	16	100	35	41040	41040	585
781687	rpsL	K	43	1	streptomycin	1118	79	813	1480	0.1279961415	7.42E-13	9.81E-13	0.365389738	0.3231327406	0	0	0.0016628647	7.44E-04	31	7	3	17	3	41040	41040	13	97
4097010	.	W	329	0	.	28	28	1911	1528	-0.076354709	0.0014019685	0.2603562577	-0.345635565	-0.0798758781	0	0	3.26E-05	5.38E-08	48	22	34	18	16	41040	41040	453	1279
3798212	idsB	P	93	0	.	12	2	1871	1487	0.1815301394	0.1399054766	0.6590403462	0.3404291077	0.0471526543	0	0.00E+00	0.0002296356	9.18E-05	22	63	264	19	66	41040	41040	79	284
761161	rpoB	L	452	1	rifampicin	36	7	1902	1548	0.1208959287	0.0100512372	0.1739612516	0.3372895148	0.0937418384	0	0	0.0002946299	0.00E+00	35	26	23	20	12	41040	41040	66	41040
svm_l2
	gene	aa_ref	codon_num	drug	drug2	P1G1	P0G1	P1G0	P0G0	lasso	logreg_l1	logreg_l2	svm_l1	svm_l2	default_tree	md5	rf	gbm	lasso_rank	logreg_l1_rank	logreg_l2_rank	svm_l1_rank	svm_l2_rank	default_tree_rank	md5_rank	rf_rank	gbm_rank
2155168	katG	S	315	1	isoniazid	1676	12	259	1547	0.6439636074	0	1.04E-175	1.5810476608	0.9346923161	0.7473177009	0.854987623	0.8090717623	0.6947721859	1	1	1	1	1	1	1	1	1
761155	rpoB	S	450	1	rifampicin	1289	54	638	1504	0.147944027	1.58E-29	1.30E-19	0.6224041563	0.3707708005	0.0497152198	0.0568779483	0.0529168198	0.0569192156	28	3	2	7	2	2	2	2	2
781687	rpsL	K	43	1	streptomycin	1118	79	813	1480	0.1279961415	7.42E-13	9.81E-13	0.365389738	0.3231327406	0	0	0.0016628647	0.0007441809	31	7	3	17	3	41040	41040	13	97
4247429	embB	M	306	1	ethambutol	583	24	1339	1535	0.066666187	8.10E-18	6.19E-08	0.645107909	0.2610035698	0.0152044974	0.0189252395	0.0172701788	0.0158123211	56	5	4	6	4	3	3	3	3
4247431	embB	M	306	1	ethambutol	327	5	1596	1553	0.0744990141	1.31E-08	1.91E-04	0.7100207132	0.2354623103	0.009950509	0.0113841302	0.0089491643	0.0080073482	49	8	6	5	5	5	5	4	4
781822	rpsL	K	88	1	streptomycin	163	21	1773	1538	0.1217912186	1.11E-02	0.005521198	0.1871717879	0.1997949488	0	0	8.03E-05	2.46E-07	33	29	11	39	6	41040	41040	223	1081
761139	rpoB	H	445	1	rifampicin	117	19	1811	1537	0.116602898	2.43E-02	4.26E-02	0.242786573	0.1585520053	0	0	0.0005171616	2.14E-06	36	36	15	32	7	41040	41040	47	751
761110	rpoB	D	435	1	rifampicin	113	6	1818	1551	0.1515906163	4.02E-05	0.0330578005	0.5316680852	0.1488838374	0.0031091948	0	0.0049969419	0.0074743913	27	14	13	10	8	15	41040	6	5
4248003	embB	Q	497	1	ethambutol	121	3	1809	1556	0.060632265	5.20E-02	0.1060674992	0.1842609326	0.1263968966	0	0	2.40E-05	8.31E-10	64	43	20	41	9	41040	41040	559	1854
2550014	.	T	6	0	.	280	168	1624	1371	0.044051091	3.00E-05	0.0029769958	0.1341052195	0.1118742107	0.0010501444	0	0.0006089242	2.38E-04	76	13	9	52	10	80	41040	39	212
761140	rpoB	H	445	1	rifampicin	35	1	1903	1558	0.2225869434	1.63E-02	0.2461899004	0.4497276016	0.1109556103	0	0.00E+00	0.0001168128	4.10E-05	15	31	31	14	11	41040	41040	151	365
761161	rpoB	L	452	1	rifampicin	36	7	1902	1548	0.1208959287	0.0100512372	0.1739612516	0.3372895148	0.0937418384	0	0.00E+00	0.0002946299	0	35	26	23	20	12	41040	41040	66	41040
760314	rpoB	V	170	1	rifampicin	21	3	1921	1556	0.1914628631	2.25E-02	3.23E-01	0.3200664036	0.0833931591	0	0.00E+00	0.0032658813	0.0069910501	21	34	45	22	13	41040	41040	7	6
1571402	.	D	119	0	.	6	1	1936	1556	0.5264544599	6.93E-04	2.77E-01	0.7930129514	0.0828789722	0.0039364773	0.00E+00	0.0022210386	0.0014461764	3	20	36	3	14	11	41040	8	39
2201720	.	T	9	0	.	29	29	1911	1529	-0.0635715786	3.91E-04	2.49E-01	-0.0470994565	-0.0809981564	0.00E+00	0	5.30E-06	0	59	17	33	85	15	41040	41040	1340	41040
4097010	.	W	329	0	.	28	28	1911	1528	-0.076354709	0.0014019685	0.2603562577	-0.345635565	-0.0798758781	0.00E+00	0.00E+00	3.26E-05	5.38E-08	48	22	34	18	16	41040	41040	453	1279
4247574	embB	D	354	1	ethambutol	201	0	1733	1559	0.1112742853	0.0826078155	2.48E-01	0.2688293071	0.0792746148	0	0.00E+00	0	0.00E+00	39	51	32	27	17	41040	41040	41040	41040
7582	gyrA	D	94	1	FQ	267	18	1621	1538	0	1	2.99E-01	0.0905335378	0.0776294942	0	0	0.000172843	5.68E-05	41040	41040	39	67	18	41040	41040	101	333
413268	iniC	V	171	1	.	0	13	1942	1546	-0.115106376	0.3194869183	0.2727576733	-0.126306304	-0.0767042684	0	0	1.84E-04	0	37	111	35	54	19	41040	41040	98	41040
761109	rpoB	D	435	1	rifampicin	39	1	1892	1556	0.0712419087	0.3219451134	0.4180740095	0.0282359996	0.0762047313	0	0	0.0004075579	7.71E-05	54	112	63	95	20	41040	41040	55	299
default_tree
	gene	aa_ref	codon_num	drug	drug2	P1G1	P0G1	P1G0	P0G0	lasso	logreg_l1	logreg_l2	svm_l1	svm_l2	default_tree	md5	rf	gbm	lasso_rank	logreg_l1_rank	logreg_l2_rank	svm_l1_rank	svm_l2_rank	default_tree_rank	md5_rank	rf_rank	gbm_rank
2155168	katG	S	315	1	isoniazid	1676	12	259	1547	0.6439636074	0	1.04E-175	1.5810476608	0.9346923161	0.7473177009	0.854987623	0.8090717623	0.6947721859	1	1	1	1	1	1	1	1	1
761155	rpoB	S	450	1	rifampicin	1289	54	638	1504	0.147944027	1.58E-29	1.30E-19	0.6224041563	0.3707708005	0.0497152198	0.0568779483	0.0529168198	0.0569192156	28	3	2	7	2	2	2	2	2
4247429	embB	M	306	1	ethambutol	583	24	1339	1535	0.066666187	8.10E-18	6.19E-08	0.645107909	0.2610035698	0.0152044974	0.0189252395	0.0172701788	0.0158123211	56	5	4	6	4	3	3	3	3
1657327	ctpD	A	122	0	.	1	0	1859	1428	0	1.00E+00	1.00E+00	0	-0.0001381179	0.0128063112	0	0.0016124135	0.0032321567	41040	41040	41040	41040	27521	4	41040	14	13
4247431	embB	M	306	1	ethambutol	327	5	1596	1553	0.0744990141	1.31E-08	0.0001908703	0.7100207132	0.2354623103	0.009950509	0.0113841302	0.0089491643	0.0080073482	49	8	6	5	5	5	5	4	4
3732122	PPE54	A	1605	0	.	13	0	1899	1554	0.0728323727	5.31E-01	0.51121235	0.2263375873	0.0617323405	0.0091194073	0	0.0009110782	2.07E-05	51	210	97	34	31	6	41040	26	454
759916	rpoB	K	37	1	rifampicin	8	0	1933	1559	0	0.7461120765	0.7738426493	0	0.0284095118	0.0078908767	0	0.0008991104	0.0005746703	41040	466	525	41040	223	7	41040	28	119
3883915	.	V	131	0	.	194	530	1741	1018	-0.0585215845	1.12E-06	0.3298265844	-0.1565097006	-0.0740942911	0.0078828621	0.0090185868	0.0073504046	0.006066286	68	11	47	45	21	8	7	5	7
2541952	.	L	287	0	.	11	78	1930	1480	0	1.00E+00	1	0	-0.011272865	0.0053764365	6.15E-03	0.0001602925	0.0015397771	41040	41040	41040	41040	2713	9	8	111	37
4247730	embB	G	406	1	ethambutol	101	2	1828	1557	0.0133648328	1	0.3915782497	0	0.0713831503	0.0052991315	0	0.0009304673	0.0026484045	136	41040	55	41040	24	10	41040	25	17
1571402	.	D	119	0	.	6	1	1936	1556	0.5264544599	0.0006931691	0.2765999898	0.7930129514	0.0828789722	0.0039364773	0	0.0022210386	0.0014461764	3	20	36	3	14	11	41040	8	39
3005631	.	A	7	0	.	0	1	1942	1555	0	9.24E-01	1.00E+00	0	-0.0120522769	0.0036277061	4.15E-03	0	0.0037814158	41040	1217	41040	41040	2445	12	9	41040	10
4095721	.	V	132	0	.	0	1	1895	1545	0	1.00E+00	1	0	-0.0081553998	0.0033185672	0	0.0002472819	0.0029369324	41040	41040	41040	41040	4958	13	41040	75	15
2958814	.	S	415	0	.	0	1	1889	1504	0	1.00E+00	1	0	-0.0066601663	0.0032136349	0	0	0.0031773791	41040	41040	41040	41040	6708	14	41040	41040	14
761110	rpoB	D	435	1	rifampicin	113	6	1818	1551	0.1515906163	4.02E-05	0.0330578005	0.5316680852	0.1488838374	0.0031091948	0	5.00E-03	0.0074743913	27	14	13	10	8	15	41040	6	5
3538266	.	D	343	0	.	1	0	1940	1559	0	0.8285794259	1	0	1.35E-02	0.0027486862	0.00E+00	0.00E+00	2.65E-03	41040	759	41040	41040	1578	16	41040	41040	16
374310	PPE6	P	468	0	.	0	1	1937	1557	0	1	1	0	1.77E-05	0.0027404872	0	0	3.60E-03	41040	41040	41040	41040	28291	17	41040	41040	11
3732408	PPE54	T	1510	0	.	1	0	1935	1558	0	0.8723060088	1	0	0.0171057151	0.0027323248	0.00E+00	0	0.0022524045	41040	1017	41040	41040	844	18	41040	41040	20
2099088	ureC	E	376	0	.	1	0	1939	1559	0	0.9092995996	1	0	0.0129023962	0.0027241988	0.00E+00	0	5.79E-05	41040	1137	41040	41040	1982	19	41040	41040	331
1620698	bisC	A	303	0	.	2	0	1938	1559	0	1	1	0	1.10E-02	0.002716109	0	0	0.001095573	41040	41040	41040	41040	2882	20	41040	41040	55
md5
	gene	aa_ref	codon_num	drug	drug2	P1G1	P0G1	P1G0	P0G0	lasso	logreg_l1	logreg_l2	svm_l1	svm_l2	default_tree	md5	rf	gbm	lasso_rank	logreg_l1_rank	logreg_l2_rank	svm_l1_rank	svm_l2_rank	default_tree_rank	md5_rank	rf_rank	gbm_rank
2155168	katG	S	315	1	isoniazid	1676	12	259	1547	0.6439636074	0	1.04E-175	1.5810476608	0.9346923161	0.7473177009	0.854987623	0.8090717623	0.6947721859	1	1	1	1	1	1	1	1	1
761155	rpoB	S	450	1	rifampicin	1289	54	638	1504	0.147944027	1.58E-29	1.30E-19	0.6224041563	0.3707708005	0.0497152198	0.0568779483	0.0529168198	0.0569192156	28	3	2	7	2	2	2	2	2
4247429	embB	M	306	1	ethambutol	583	24	1339	1535	0.066666187	8.10E-18	6.19E-08	0.645107909	0.2610035698	0.0152044974	0.0189252395	0.0172701788	0.0158123211	56	5	4	6	4	3	3	3	3
1657335	ctpD	G	125	0	.	0	1	1860	1427	0	1.00E+00	1.00E+00	0	-0.0001377215	0	0.0146513826	0.0015436184	0.0001514673	41040	41040	41040	41040	27522	41040	4	16	241
4247431	embB	M	306	1	ethambutol	327	5	1596	1553	0.0744990141	1.31E-08	0.0001908703	0.7100207132	0.2354623103	0.009950509	0.0113841302	0.0089491643	0.0080073482	49	8	6	5	5	5	5	4	4
105675	PPE1	I	118	0	.	14	0	1928	1559	0	5.46E-01	0.5117361873	0	0.0616605552	0	0.0104332874	0.0005423585	0.0016275932	41040	220	100	41040	35	41040	6	43	32
3883915	.	V	131	0	.	194	530	1741	1018	-0.0585215845	1.12E-06	0.3298265844	-0.1565097006	-7.41E-02	0.0078828621	0.0090185868	0.0073504046	0.006066286	68	11	47	45	21	8	7	5	7
2541952	.	L	287	0	.	11	78	1930	1480	0	1	1	0	-0.011272865	0.0053764365	0.0061510474	0.0001602925	0.0015397771	41040	41040	41040	41040	2713	9	8	111	37
3005631	.	A	7	0	.	0	1	1942	1555	0	0.9241573333	1	0	-0.0120522769	0.0036277061	0.0041503685	0	3.78E-03	41040	1217	41040	41040	2445	12	9	41040	10
2635577	PPE39	R	6	0	.	512	392	1346	1051	0.0050558445	0.465106734	1	0.0050277292	0.0094158904	0.0023164806	0.0026502279	0.0009967948	0.0010798884	166	182	41040	116	4132	24	10	22	57
1701805	.	T	171	0	.	0	2	1937	1552	0	1	1	0	-0.0136647181	0	0.0020906257	0	7.24E-06	41040	41040	41040	41040	1501	41040	11	41040	591
1483457	.	M	254	0	.	0	1	1939	1558	0	0.6820338027	0.7360225871	0	-0.024649702	1.82E-03	0.0020861958	0.00E+00	2.27E-04	41040	338	412	41040	365	28	12	41040	215
1677741	.	E	115	0	.	0	1	1942	1557	0	0.3430857172	0.4712547957	0	-0.0360861066	0	0.00208178	0	1.30E-05	41040	127	77	41040	115	41040	13	41040	509
2412676	murG	P	226	0	.	1	0	1897	1548	0	1	1.00E+00	0	-3.12E-06	0	0.001607777	0	0	41040	41040	41040	41040	30616	41040	14	41040	41040
3897155	.	F	446	0	.	110	74	1813	1483	0	0.8983502777	1	-0.0008216109	-0.0069542979	0	0.0014930282	2.14E-06	0	41040	1127	41040	121	6414	41040	15	1815	41040
2288752	pncA	S	164	1	pyrazinamide	1	2	1903	1551	0	1	0.8023137867	0	-0.0224021468	0.0012330937	0.0014107519	0.0006119855	6.50E-06	41040	41040	699	41040	431	67	16	38	605
1390361
1389410
1390282
1389506
rf
	gene	aa_ref	codon_num	drug	drug2	P1G1	P0G1	P1G0	P0G0	lasso	logreg_l1	logreg_l2	svm_l1	svm_l2	default_tree	md5	rf	gbm	lasso_rank	logreg_l1_rank	logreg_l2_rank	svm_l1_rank	svm_l2_rank	default_tree_rank	md5_rank	rf_rank	gbm_rank
2155168	katG	S	315	1	isoniazid	1676	12	259	1547	0.6439636074	0	1.04E-175	1.5810476608	0.9346923161	0.7473177009	0.854987623	0.8090717623	0.6947721859	1	1	1	1	1	1	1	1	1
761155	rpoB	S	450	1	rifampicin	1289	54	638	1504	0.147944027	1.58E-29	1.30E-19	0.6224041563	0.3707708005	0.0497152198	0.0568779483	0.0529168198	0.0569192156	28	3	2	7	2	2	2	2	2
4247429	embB	M	306	1	ethambutol	583	24	1339	1535	0.066666187	8.10E-18	6.19E-08	0.645107909	0.2610035698	0.0152044974	0.0189252395	0.0172701788	0.0158123211	56	5	4	6	4	3	3	3	3
4247431	embB	M	306	1	ethambutol	327	5	1596	1553	0.0744990141	1.31E-08	1.91E-04	0.7100207132	0.2354623103	0.009950509	0.0113841302	0.0089491643	0.0080073482	49	8	6	5	5	5	5	4	4
3883915	.	V	131	0	.	194	530	1741	1018	-0.0585215845	1.12E-06	0.3298265844	-0.1565097006	-0.0740942911	0.0078828621	0.0090185868	0.0073504046	0.006066286	68	11	47	45	21	8	7	5	7
761110	rpoB	D	435	1	rifampicin	113	6	1818	1551	0.1515906163	4.02E-05	0.0330578005	0.5316680852	0.1488838374	0.0031091948	0	0.0049969419	0.0074743913	27	14	13	10	8	15	41040	6	5
760314	rpoB	V	170	1	rifampicin	21	3	1921	1556	0.1914628631	2.25E-02	3.23E-01	0.3200664036	0.0833931591	0	0	0.0032658813	0.0069910501	21	34	45	22	13	41040	41040	7	6
1571402	.	D	119	0	.	6	1	1936	1556	0.5264544599	6.93E-04	0.2765999898	0.7930129514	0.0828789722	0.0039364773	0	0.0022210386	0.0014461764	3	20	36	3	14	11	41040	8	39
4233356	.	A	81	0	.	1	0	1869	1538	0	1	1	0	6.13E-05	0	0	0.0021555899	5.75E-05	41040	41040	41040	41040	27763	41040	41040	9	332
1658284	ctpD	L	441	0	.	3	1	1851	1469	0	1.00E+00	1	0	0.0006272016	0	0	0.0019589124	0.0010646039	41040	41040	41040	41040	25825	41040	41040	10	58
2155541	katG	W	191	1	isoniazid	10	0	1929	1558	0.5269084388	0.0007283853	0.4840715327	0.8651138263	0.0706387587	0	0	0.0018274384	0.0047211131	2	21	79	2	25	41040	41040	11	9
2741336	dctA	W	210	0	.	8	0	1932	1556	0	7.36E-01	0.7736921071	0.4677033071	0.0284246911	0	0	0.0017068861	1.93E-09	41040	434	522	12	221	41040	41040	12	1778
781687	rpsL	K	43	1	streptomycin	1118	79	813	1480	0.1279961415	7.42E-13	9.81E-13	0.365389738	0.3231327406	0	0	0.0016628647	0.0007441809	31	7	3	17	3	41040	41040	13	97
1657327	ctpD	A	122	0	.	1	0	1859	1428	0	1	1	0	-0.0001381179	0.0128063112	0	0.0016124135	3.23E-03	41040	41040	41040	41040	27521	4	41040	14	13
7570	gyrA	A	90	1	FQ	125	7	1778	1548	0.0088661502	0.0404123628	0.3159200035	0.0755924435	0.0737550695	0	0	0.0015513907	0.0004420584	154	40	41	72	23	41040	41040	15	153
1657335	ctpD	G	125	0	.	0	1	1860	1427	0	1.00E+00	1	0	-0.0001377215	0	0.0146513826	0.0015436184	0.0001514673	41040	41040	41040	41040	27522	41040	4	16	241
2981070	.	V	41	0	.	3	5	1939	1554	0.1965088283	0.0004162615	0.1979094465	0.4329822111	0.0658604998	0.0003095268	0	0.0013549327	0.0017883941	18	18	24	15	26	92	41040	17	28
1658773	ctpD	A	604	0	.	0	1	1853	1468	0	1.00E+00	1	0	-0.0014080084	0	0	0.0012444637	1.24E-06	41040	41040	41040	41040	23090	41040	41040	18	838
2871497	aroE	F	173	0	.	11	68	1890	1386	0	1	0.6230620509	0	0.0156979194	0	0	0.0011979334	0.0008932687	41040	41040	211	41040	1010	41040	41040	19	86
1657777	ctpD	A	272	0	.	0	1	1854	1467	0	1	1	0	-6.28E-05	0	0	0.0011467291	0.0050617389	41040	41040	41040	41040	27758	41040	41040	20	8
gbm
	gene	aa_ref	codon_num	drug	drug2	P1G1	P0G1	P1G0	P0G0	lasso	logreg_l1	logreg_l2	svm_l1	svm_l2	default_tree	md5	rf	gbm	lasso_rank	logreg_l1_rank	logreg_l2_rank	svm_l1_rank	svm_l2_rank	default_tree_rank	md5_rank	rf_rank	gbm_rank
2155168	katG	S	315	1	isoniazid	1676	12	259	1547	0.6439636074	0	1.04E-175	1.5810476608	0.9346923161	0.7473177009	0.854987623	0.8090717623	0.6947721859	1	1	1	1	1	1	1	1	1
761155	rpoB	S	450	1	rifampicin	1289	54	638	1504	0.147944027	1.58E-29	1.30E-19	0.6224041563	0.3707708005	0.0497152198	0.0568779483	0.0529168198	0.0569192156	28	3	2	7	2	2	2	2	2
4247429	embB	M	306	1	ethambutol	583	24	1339	1535	0.066666187	8.10E-18	6.19E-08	0.645107909	0.2610035698	0.0152044974	0.0189252395	0.0172701788	0.0158123211	56	5	4	6	4	3	3	3	3
4247431	embB	M	306	1	ethambutol	327	5	1596	1553	0.0744990141	1.31E-08	1.91E-04	0.7100207132	0.2354623103	0.009950509	0.0113841302	0.0089491643	0.0080073482	49	8	6	5	5	5	5	4	4
761110	rpoB	D	435	1	rifampicin	113	6	1818	1551	0.1515906163	4.02E-05	0.0330578005	0.5316680852	0.1488838374	0.0031091948	0	0.0049969419	0.0074743913	27	14	13	10	8	15	41040	6	5
760314	rpoB	V	170	1	rifampicin	21	3	1921	1556	0.1914628631	2.25E-02	0.323134163	0.3200664036	0.0833931591	0	0	0.0032658813	0.0069910501	21	34	45	22	13	41040	41040	7	6
3883915	.	V	131	0	.	194	530	1741	1018	-0.0585215845	1.12E-06	3.30E-01	-0.1565097006	-0.0740942911	0.0078828621	0.0090185868	0.0073504046	0.006066286	68	11	47	45	21	8	7	5	7
1657777	ctpD	A	272	0	.	0	1	1854	1467	0	1.00E+00	1	0	-6.28E-05	0	0	0.0011467291	0.0050617389	41040	41040	41040	41040	27758	41040	41040	20	8
2155541	katG	W	191	1	isoniazid	10	0	1929	1558	0.5269084388	0.0007283853	0.4840715327	0.8651138263	0.0706387587	0	0	0.0018274384	0.0047211131	2	21	79	2	25	41040	41040	11	9
3005631	.	A	7	0	.	0	1	1942	1555	0	0.9241573333	1	0	-0.0120522769	0.0036277061	0.0041503685	0	0.0037814158	41040	1217	41040	41040	2445	12	9	41040	10
374310	PPE6	P	468	0	.	0	1	1937	1557	0	1.00E+00	1	0	1.77E-05	0.0027404872	0	0	0.003604452	41040	41040	41040	41040	28291	17	41040	41040	11
1349206	.	V	163	0	.	8	0	1934	1559	0	0.746609663	0.7740149557	0	0.0283868967	0	0	7.29E-05	0.0033880528	41040	480	541	41040	240	41040	41040	236	12
1657327	ctpD	A	122	0	.	1	0	1859	1428	0	1.00E+00	1	0	-0.0001381179	0.0128063112	0	0.0016124135	0.0032321567	41040	41040	41040	41040	27521	4	41040	14	13
2958814	.	S	415	0	.	0	1	1889	1504	0	1	1	0	-6.66E-03	0.0032136349	0	0	0.0031773791	41040	41040	41040	41040	6708	14	41040	41040	14
4095721	.	V	132	0	.	0	1	1895	1545	0	1	1	0	-0.0081553998	0.0033185672	0	2.47E-04	0.0029369324	41040	41040	41040	41040	4958	13	41040	75	15
3538266	.	D	343	0	.	1	0	1940	1559	0	0.8285794259	1	0	0.0135283841	0.0027486862	0	0	0.0026518187	41040	759	41040	41040	1578	16	41040	41040	16
4247730	embB	G	406	1	ethambutol	101	2	1828	1557	0.0133648328	1.00E+00	0.3915782497	0	0.0713831503	0.0052991315	0	0.0009304673	0.0026484045	136	41040	55	41040	24	10	41040	25	17
1778561	.	V	8	0	.	14	0	1908	1554	0	0.5301207857	0.5109650869	0.5712771313	0.0617204686	0	0	0.0007165268	0.0025110667	41040	209	96	9	33	41040	41040	34	18
3782567	dnaE2	R	725	0	.	1	0	1938	1558	0	1	0.5729207592	0	0.0270646484	0	0	0	0.002470954	41040	41040	160	41040	287	41040	41040	41040	19
3732408	PPE54	T	1510	0	.	1	0	1935	1558	0	0.8723060088	1	0	0.0171057151	0.0027323248	0	0	0.0022524045	41040	1017	41040	41040	844	18	41040	41040	20

## Sheet: RIF
lasso
	gene	aa_ref	codon_num	drug	drug2	P1G1	P0G1	P1G0	P0G0	lasso	logreg_l1	logreg_l2	svm_l1	svm_l2	default_tree	md5	rf	gbm	lasso_rank	logreg_l1_rank	logreg_l2_rank	svm_l1_rank	svm_l2_rank	default_tree_rank	md5_rank	rf_rank	gbm_rank
760314	rpoB	V	170	1	rifampicin	24	0	1848	1675	0.8048996072	9.93E-20	0.028216973	1.5939395413	0.438240305	0.0205113674	0.0208349492	0.0190851502	0.0237059422	1	5	18	3	6	5	5	5	5
761155	rpoB	S	450	1	rifampicin	1367	9	489	1665	0.7698396659	0	2.40E-297	1.7951669332	1.3013206152	0.5765386082	0.6731366687	0.5861562862	0.534331123	2	1	1	1	1	1	1	1	1
761139	rpoB	H	445	1	rifampicin	135	4	1720	1670	0.7388237964	1.32E-91	1.18E-40	1.7288674288	1.1513987826	0.0542382966	0.0633258307	0.0604315637	0.0525856833	3	2	2	2	2	3	3	3	3
761140	rpoB	H	445	1	rifampicin	36	0	1832	1675	0.6772350058	1.34E-23	0.0004376003	1.499402043	0.6090063168	0.020053863	0.0134522431	0.0150966647	0.0161553326	4	4	9	4	4	6	6	6	6
761110	rpoB	D	435	1	rifampicin	131	7	1728	1668	0.6616336534	4.56E-54	9.75E-11	1.3026843444	0.6681774744	0.0448266272	0.0523372521	0.0367415399	0.0426127199	5	3	5	6	3	4	4	4	4
761128	rpoB	S	441	1	rifampicin	13	0	1858	1675	0.6466984453	6.91E-09	0.1558268076	1.2928364321	0.316746609	0.004161748	0	0.0023284184	0.0033160516	6	9	34	7	9	14	41120	12	13
761101	rpoB	Q	432	1	rifampicin	10	0	1860	1675	0.6269341518	1.26E-08	0.1170139398	1.4068686413	0.3311466622	0.007089896	0	0.0049434797	0.0058032218	7	10	31	5	8	8	41120	10	11
761161	rpoB	L	452	1	rifampicin	34	9	1833	1663	0.3031521115	8.50E-06	0.4804728578	0.640544761	0.1355693619	0.0047489424	0	0.0021613952	0.0026122206	8	16	102	12	95	13	41120	13	17
761109	rpoB	D	435	1	rifampicin	31	9	1828	1666	0.2834103786	2.62E-06	0.2211279668	0.5958708562	0.2152024994	0.0064178884	0	0.0072716174	0.0080898659	9	14	44	15	15	9	41120	8	8
1530714	.	M	181	0	.	4	0	1867	1675	0.2764419557	0.3175722255	0.5534267622	0.4385542649	0.1645721092	0.00E+00	0	9.05E-05	0.0011358935	10	101	157	24	50	41120	41120	239	37
3392965	.	A	52	0	.	4	0	1868	1675	0.2712837773	0.2773829713	0.7295701283	0.3227250324	0.1110710672	0	0	0	0	11	83	368	32	184	41120	41120	41120	41120
761095	rpoB	L	430	1	rifampicin	35	18	1834	1655	0.2388272964	0.0003496228	0.6067387171	0.4482215828	0.0744981752	0.0059839462	0	0.0038427184	0.0064686575	12	21	198	23	457	10	41120	11	9
1056433	pgi	F	85	0	.	1	2	1871	1673	-0.2328522621	0.2321019618	0.5029456626	-0.0187612484	-0.1800193215	0	0.002359573	0.0004288366	0.001662662	13	78	111	139	28	41120	8	56	23
3294519	pks1	G	612	0	.	10	13	1846	1543	0.2212494131	0.0008025979	0.0970448607	0.4852320557	0.3082481279	0	0.00E+00	0.0003747764	5.49E-06	14	24	28	20	10	41120	41120	62	584
761141	rpoB	H	445	1	rifampicin	7	1	1863	1674	0.2159610685	0.3359165383	0.5541118045	0.3299036088	0.1533042193	0	0	0.0014630087	0.0004314365	15	115	160	31	68	41120	41120	17	117
988034	.	D	268	0	.	2	0	1870	1675	0.2130918419	0.4454244352	0.6522459784	0.1654877807	0.1260773762	0	0	0	0	16	150	251	55	138	41120	41120	41120	41120
3003147	arsB1	A	389	0	.	7	4	1865	1668	-0.2113074856	3.13E-05	0.1651871415	-0.6962310429	-0.23074373	0	0	0.0004809392	0.0005051292	17	17	36	11	14	41120	41120	49	101
2155541	katG	W	191	1	isoniazid	8	2	1859	1671	0.186819937	0.0329246457	0.6226229167	0.362137547	0.1193272669	0	0	0.0002168388	0	18	35	204	27	155	41120	41120	110	41120
2288953	pncA	G	97	1	pyrazinamide	3	3	1715	1599	-0.1823516246	0.0003856315	0.3312798765	-1.0922286413	-0.2145883553	0	0	0.0005430415	0.0003432151	19	22	55	8	16	41120	41120	42	142
849568	PPE12	A	158	0	.	5	0	1864	1666	0.1786264525	0.0909966391	0.5557935405	0.8467628667	0.1629148753	0	0.00E+00	0.0002100286	7.34E-07	20	48	162	9	55	41120	41120	115	820
logreg_l1
	gene	aa_ref	codon_num	drug	drug2	P1G1	P0G1	P1G0	P0G0	lasso	logreg_l1	logreg_l2	svm_l1	svm_l2	default_tree	md5	rf	gbm	lasso_rank	logreg_l1_rank	logreg_l2_rank	svm_l1_rank	svm_l2_rank	default_tree_rank	md5_rank	rf_rank	gbm_rank
761155	rpoB	S	450	1	rifampicin	1367	9	489	1665	0.7698396659	0	2.40E-297	1.7951669332	1.3013206152	0.5765386082	0.6731366687	0.5861562862	0.534331123	2	1	1	1	1	1	1	1	1
761139	rpoB	H	445	1	rifampicin	135	4	1720	1670	0.7388237964	1.32E-91	1.18E-40	1.7288674288	1.1513987826	0.0542382966	0.0633258307	0.0604315637	0.0525856833	3	2	2	2	2	3	3	3	3
761110	rpoB	D	435	1	rifampicin	131	7	1728	1668	0.6616336534	4.56E-54	9.75E-11	1.3026843444	0.6681774744	0.0448266272	0.0523372521	0.0367415399	0.0426127199	5	3	5	6	3	4	4	4	4
761140	rpoB	H	445	1	rifampicin	36	0	1832	1675	0.6772350058	1.34E-23	0.0004376003	1.499402043	0.6090063168	0.020053863	0.0134522431	0.0150966647	0.0161553326	4	4	9	4	4	6	6	6	6
760314	rpoB	V	170	1	rifampicin	24	0	1848	1675	0.8048996072	9.93E-20	0.028216973	1.5939395413	0.438240305	0.0205113674	0.0208349492	0.0190851502	0.0237059422	1	5	18	3	6	5	5	5	5
2155168	katG	S	315	1	isoniazid	1548	169	318	1505	0.1012794588	1.92E-13	2.51E-40	0.1959203113	0.467383026	0.1390699981	0.1623709391	0.1506767243	0.1431781297	26	6	3	41	5	2	2	2	2
4247429	embB	M	306	1	ethambutol	597	24	1256	1650	0.0652645394	2.38E-10	3.21E-05	0.4506495107	0.3367464022	0.0057821746	0	0.010049136	0.0080959654	34	7	7	22	7	12	41120	7	7
4247431	embB	M	306	1	ethambutol	350	9	1503	1665	0.080984377	6.96E-10	0.0058828561	0.6136420654	0.2560783258	0	0	0.0016005118	0.0005158135	30	8	11	14	11	41120	41120	16	100
761128	rpoB	S	441	1	rifampicin	13	0	1858	1675	0.6466984453	6.91E-09	0.1558268076	1.2928364321	0.316746609	0.004161748	0.00E+00	0.0023284184	3.32E-03	6	9	34	7	9	14	41120	12	13
761101	rpoB	Q	432	1	rifampicin	10	0	1860	1675	0.6269341518	1.26E-08	0.1170139398	1.4068686413	0.3311466622	0.007089896	0	0.0049434797	0.0058032218	7	10	31	5	8	8	41120	10	11
2262620	.	E	151	0	.	1485	1138	298	369	0.0186332653	1.33E-08	8.02E-12	0.0815566082	0.1865153251	0	0.00E+00	0.000301846	1.15E-05	66	11	4	83	26	41120	41120	75	498
781687	rpsL	K	43	1	streptomycin	1044	162	817	1513	0.0487367406	5.24E-08	1.10E-07	0.1835851201	0.2356762618	0.0008666669	0	0.0004590562	0.0008575418	40	12	6	51	13	66	41120	52	64
3883796	.	R	91	0	.	1601	1372	271	296	-0.0082359372	1.46E-06	1	-0.0325331763	-0.0403451069	0	0	0.0013092377	0.0006903576	107	13	41120	118	1313	41120	41120	18	80
761109	rpoB	D	435	1	rifampicin	31	9	1828	1666	0.2834103786	2.62E-06	0.2211279668	0.5958708562	0.2152024994	0.0064178884	0.00E+00	0.0072716174	8.09E-03	9	14	44	15	15	9	41120	8	8
177857	PE1	L	485	0	.	1869	1670	1	0	0	6.53E-06	0.4470616589	-0.7963572578	-0.0445883771	0	0	0	0.0003613596	41120	15	87	10	1091	41120	41120	41120	137
761161	rpoB	L	452	1	rifampicin	34	9	1833	1663	0.3031521115	8.50E-06	0.4804728578	0.640544761	0.1355693619	0.0047489424	0	0.0021613952	0.0026122206	8	16	102	12	95	13	41120	13	17
3003147	arsB1	A	389	0	.	7	4	1865	1668	-0.2113074856	3.13E-05	0.1651871415	-0.6962310429	-0.23074373	0	0	0.0004809392	0.0005051292	17	17	36	11	14	41120	41120	49	101
2295685	pks12	V	3768	0	.	1773	1574	92	80	-0.0158040296	8.95E-05	0.1199265064	-0.0739754888	-0.060002492	0	0.00E+00	0.0004839491	8.70E-08	72	18	32	88	729	41120	41120	48	1039
1218896	PE_PGRS22	G	810	0	.	1428	1174	271	333	0.0020218855	0.0001182715	0.0343100017	0.0197572108	0.0318170215	0	0	0.0010824585	0	137	19	19	136	1786	41120	41120	21	41120
2302033	pks12	R	1652	0	.	1826	1629	4	1	0	0.0002419889	1	-0.0921842534	-0.0372595162	0	0	1.03E-05	0	41120	20	41120	78	1503	41120	41120	1047	41120
logreg_l2
	gene	aa_ref	codon_num	drug	drug2	P1G1	P0G1	P1G0	P0G0	lasso	logreg_l1	logreg_l2	svm_l1	svm_l2	default_tree	md5	rf	gbm	lasso_rank	logreg_l1_rank	logreg_l2_rank	svm_l1_rank	svm_l2_rank	default_tree_rank	md5_rank	rf_rank	gbm_rank
761155	rpoB	S	450	1	rifampicin	1367	9	489	1665	0.7698396659	0	2.40E-297	1.7951669332	1.3013206152	0.5765386082	0.6731366687	0.5861562862	0.534331123	2	1	1	1	1	1	1	1	1
761139	rpoB	H	445	1	rifampicin	135	4	1720	1670	0.7388237964	1.32E-91	1.18E-40	1.7288674288	1.1513987826	0.0542382966	0.0633258307	0.0604315637	0.0525856833	3	2	2	2	2	3	3	3	3
2155168	katG	S	315	1	isoniazid	1548	169	318	1505	0.1012794588	1.92E-13	2.51E-40	0.1959203113	0.467383026	0.1390699981	0.1623709391	0.1506767243	0.1431781297	26	6	3	41	5	2	2	2	2
2262620	.	E	151	0	.	1485	1138	298	369	0.0186332653	1.33E-08	8.02E-12	0.0815566082	0.1865153251	0	0	0.000301846	1.15E-05	66	11	4	83	26	41120	41120	75	498
761110	rpoB	D	435	1	rifampicin	131	7	1728	1668	0.6616336534	4.56E-54	9.75E-11	1.3026843444	0.6681774744	0.0448266272	0.0523372521	0.0367415399	0.0426127199	5	3	5	6	3	4	4	4	4
781687	rpsL	K	43	1	streptomycin	1044	162	817	1513	0.0487367406	5.24E-08	1.10E-07	0.1835851201	0.2356762618	0.0008666669	0	0.0004590562	0.0008575418	40	12	6	51	13	66	41120	52	64
4247429	embB	M	306	1	ethambutol	597	24	1256	1650	0.0652645394	2.38E-10	3.21E-05	0.4506495107	0.3367464022	0.0057821746	0	0.010049136	0.0080959654	34	7	7	22	7	12	41120	7	7
2630740	plcA	T	446	0	.	1832	1594	7	12	0	0.1854315913	0.0001117512	-0.0472143777	-0.1435534296	0.0027923432	0	2.12E-05	0.0005973672	41120	62	8	106	80	22	41120	698	91
761140	rpoB	H	445	1	rifampicin	36	0	1832	1675	0.6772350058	1.34E-23	0.0004376003	1.499402043	0.6090063168	0.020053863	0.0134522431	0.0150966647	0.0161553326	4	4	9	4	4	6	6	6	6
3135951	.	S	128	0	.	1563	1380	238	274	0	1	0.0051522695	0	-0.0844457484	0	0	1.06E-05	5.32E-09	41120	41120	10	41120	352	41120	41120	1039	1263
4247431	embB	M	306	1	ethambutol	350	9	1503	1665	0.080984377	6.96E-10	0.0058828561	0.6136420654	0.2560783258	0	0	0.0016005118	0.0005158135	30	8	11	14	11	41120	41120	16	100
3883915	.	V	131	0	.	196	531	1668	1133	-4.82E-05	1	0.0061303397	0	-0.1575693752	0	0.00E+00	4.76E-05	1.99E-04	151	41120	12	41120	61	41120	41120	395	198
1278278	.	D	4	0	.	1438	1123	434	551	0.0052866355	0.0688103515	0.0094026771	0.0234924162	0.0772460016	0	0	0.0005616659	2.18E-05	120	43	13	127	417	41120	41120	40	427
908186	sseC2	T	100	0	.	1673	1570	195	99	0	0.1314738841	0.0152890619	0	0.0607321628	0	0	5.86E-05	0	41120	59	14	41120	716	41120	41120	337	41120
4274541	pirG	P	268	0	.	627	235	1212	1416	0	0.0097926914	0.0261407222	0.0552265641	0.10498639	0	0.00E+00	6.04E-05	4.47E-07	41120	29	15	98	206	41120	41120	327	873
3135912	.	T	141	0	.	1555	1374	243	275	0	1	0.0264927992	0	-0.0431782717	0	0.00E+00	0	4.32E-05	41120	41120	16	41120	1148	41120	41120	41120	361
3798095	idsB	V	132	0	.	1868	1640	1	5	0	1	0.027303558	-0.0721794149	-0.0828011906	0	0.00E+00	0	4.40E-04	41120	41120	17	89	365	41120	41120	41120	114
760314	rpoB	V	170	1	rifampicin	24	0	1848	1675	0.8048996072	9.93E-20	0.028216973	1.5939395413	0.438240305	0.0205113674	0.0208349492	0.0190851502	0.0237059422	1	5	18	3	6	5	5	5	5
1218896	PE_PGRS22	G	810	0	.	1428	1174	271	333	0.0020218855	0.0001182715	0.0343100017	0.0197572108	0.0318170215	0	0	0.0010824585	0	137	19	19	136	1786	41120	41120	21	41120
1286766	mutT2	G	58	0	.	1580	1367	288	303	0	1	0.0504694509	0	0.0409013378	0	0	3.56E-06	1.63E-08	41120	41120	20	41120	1274	41120	41120	1570	1190
svm_l1
	gene	aa_ref	codon_num	drug	drug2	P1G1	P0G1	P1G0	P0G0	lasso	logreg_l1	logreg_l2	svm_l1	svm_l2	default_tree	md5	rf	gbm	lasso_rank	logreg_l1_rank	logreg_l2_rank	svm_l1_rank	svm_l2_rank	default_tree_rank	md5_rank	rf_rank	gbm_rank
761155	rpoB	S	450	1	rifampicin	1367	9	489	1665	0.7698396659	0	2.40E-297	1.7951669332	1.3013206152	0.5765386082	0.6731366687	0.5861562862	0.534331123	2	1	1	1	1	1	1	1	1
761139	rpoB	H	445	1	rifampicin	135	4	1720	1670	0.7388237964	1.32E-91	1.18E-40	1.7288674288	1.1513987826	0.0542382966	0.0633258307	0.0604315637	0.0525856833	3	2	2	2	2	3	3	3	3
760314	rpoB	V	170	1	rifampicin	24	0	1848	1675	0.8048996072	9.93E-20	0.028216973	1.5939395413	0.438240305	0.0205113674	0.0208349492	0.0190851502	0.0237059422	1	5	18	3	6	5	5	5	5
761140	rpoB	H	445	1	rifampicin	36	0	1832	1675	0.6772350058	1.34E-23	0.0004376003	1.499402043	0.6090063168	0.020053863	0.0134522431	0.0150966647	0.0161553326	4	4	9	4	4	6	6	6	6
761101	rpoB	Q	432	1	rifampicin	10	0	1860	1675	0.6269341518	1.26E-08	0.1170139398	1.4068686413	0.3311466622	0.007089896	0	0.0049434797	0.0058032218	7	10	31	5	8	8	41120	10	11
761110	rpoB	D	435	1	rifampicin	131	7	1728	1668	0.6616336534	4.56E-54	9.75E-11	1.3026843444	0.6681774744	0.0448266272	0.0523372521	0.0367415399	0.0426127199	5	3	5	6	3	4	4	4	4
761128	rpoB	S	441	1	rifampicin	13	0	1858	1675	0.6466984453	6.91E-09	0.1558268076	1.2928364321	0.316746609	0.004161748	0	0.0023284184	0.0033160516	6	9	34	7	9	14	41120	12	13
2288953	pncA	G	97	1	pyrazinamide	3	3	1715	1599	-0.1823516246	0.0003856315	0.3312798765	-1.0922286413	-0.2145883553	0	0	0.0005430415	0.0003432151	19	22	55	8	16	41120	41120	42	142
849568	PPE12	A	158	0	.	5	0	1864	1666	0.1786264525	0.0909966391	0.5557935405	0.8467628667	0.1629148753	0	0	0.0002100286	7.34E-07	20	48	162	9	55	41120	41120	115	820
177857	PE1	L	485	0	.	1869	1670	1	0	0	6.53E-06	0.4470616589	-0.7963572578	-0.0445883771	0	0	0	0.0003613596	41120	15	87	10	1091	41120	41120	41120	137
3003147	arsB1	A	389	0	.	7	4	1865	1668	-0.2113074856	3.13E-05	0.1651871415	-0.6962310429	-0.23074373	0	0	0.0004809392	0.0005051292	17	17	36	11	14	41120	41120	49	101
761161	rpoB	L	452	1	rifampicin	34	9	1833	1663	0.3031521115	8.50E-06	0.4804728578	0.640544761	0.1355693619	0.0047489424	0	0.0021613952	0.0026122206	8	16	102	12	95	13	41120	13	17
114853	nrp	A	1618	0	.	3	1	1869	1674	0.1348248962	0.1304871076	1	0.6208343815	0.0353072578	0	0	0	0	24	58	41120	13	1587	41120	41120	41120	41120
4247431	embB	M	306	1	ethambutol	350	9	1503	1665	0.080984377	6.96E-10	0.0058828561	0.6136420654	0.2560783258	0	0	0.0016005118	0.0005158135	30	8	11	14	11	41120	41120	16	100
761109	rpoB	D	435	1	rifampicin	31	9	1828	1666	0.2834103786	2.62E-06	0.2211279668	0.5958708562	0.2152024994	6.42E-03	0	0.0072716174	0.0080898659	9	14	44	15	15	9	41120	8	8
1674782	inhA	I	194	1	isoniazid, ethionamide	31	4	1838	1670	-0.0226605828	0.0004956563	0.1638497072	-0.5501727877	-0.1850369442	0.00E+00	0.00E+00	0.0005653636	1.63E-05	59	23	35	16	27	41120	41120	39	460
3798212	idsB	P	93	0	.	8	6	1810	1598	0.1483272974	0.0039179283	0.5439254819	0.5090042134	0.1035213494	0	0.00E+00	0.0001407351	8.27E-07	22	25	145	17	222	41120	41120	164	811
2626678	.	I	101	0	.	10	4	1862	1671	0.053573598	0.0928075419	0.378575314	0.4992193119	0.1794930566	0.0029210517	0	0.0011680641	0.0027879268	38	49	67	18	30	19	41120	20	16
2127102	.	N	400	0	.	7	3	1859	1657	0	0.0252172755	0.4884751792	-0.4886353894	-0.162672989	0	0	0	0.0006783051	41120	31	107	19	56	41120	41120	41120	82
3294519	pks1	G	612	0	.	10	13	1846	1543	0.2212494131	0.0008025979	0.0970448607	0.4852320557	0.3082481279	0	0	0.0003747764	5.49E-06	14	24	28	20	10	41120	41120	62	584
svm_l2
	gene	aa_ref	codon_num	drug	drug2	P1G1	P0G1	P1G0	P0G0	lasso	logreg_l1	logreg_l2	svm_l1	svm_l2	default_tree	md5	rf	gbm	lasso_rank	logreg_l1_rank	logreg_l2_rank	svm_l1_rank	svm_l2_rank	default_tree_rank	md5_rank	rf_rank	gbm_rank
761155	rpoB	S	450	1	rifampicin	1367	9	489	1665	0.7698396659	0	2.40E-297	1.7951669332	1.3013206152	0.5765386082	0.6731366687	0.5861562862	0.534331123	2	1	1	1	1	1	1	1	1
761139	rpoB	H	445	1	rifampicin	135	4	1720	1670	0.7388237964	1.32E-91	1.18E-40	1.7288674288	1.1513987826	0.0542382966	0.0633258307	0.0604315637	0.0525856833	3	2	2	2	2	3	3	3	3
761110	rpoB	D	435	1	rifampicin	131	7	1728	1668	0.6616336534	4.56E-54	9.75E-11	1.3026843444	0.6681774744	0.0448266272	0.0523372521	0.0367415399	0.0426127199	5	3	5	6	3	4	4	4	4
761140	rpoB	H	445	1	rifampicin	36	0	1832	1675	0.6772350058	1.34E-23	0.0004376003	1.499402043	0.6090063168	0.020053863	0.0134522431	0.0150966647	0.0161553326	4	4	9	4	4	6	6	6	6
2155168	katG	S	315	1	isoniazid	1548	169	318	1505	0.1012794588	1.92E-13	2.51E-40	0.1959203113	0.467383026	0.1390699981	0.1623709391	0.1506767243	0.1431781297	26	6	3	41	5	2	2	2	2
760314	rpoB	V	170	1	rifampicin	24	0	1848	1675	0.8048996072	9.93E-20	0.028216973	1.5939395413	0.438240305	0.0205113674	0.0208349492	0.0190851502	0.0237059422	1	5	18	3	6	5	5	5	5
4247429	embB	M	306	1	ethambutol	597	24	1256	1650	0.0652645394	2.38E-10	3.21E-05	0.4506495107	0.3367464022	0.0057821746	0	0.010049136	0.0080959654	34	7	7	22	7	12	41120	7	7
761101	rpoB	Q	432	1	rifampicin	10	0	1860	1675	0.6269341518	1.26E-08	0.1170139398	1.4068686413	0.3311466622	0.007089896	0	0.0049434797	0.0058032218	7	10	31	5	8	8	41120	10	11
761128	rpoB	S	441	1	rifampicin	13	0	1858	1675	0.6466984453	6.91E-09	0.1558268076	1.2928364321	0.316746609	0.004161748	0.00E+00	0.0023284184	0.0033160516	6	9	34	7	9	14	41120	12	13
3294519	pks1	G	612	0	.	10	13	1846	1543	0.2212494131	0.0008025979	0.0970448607	0.4852320557	0.3082481279	0	0	0.0003747764	5.49E-06	14	24	28	20	10	41120	41120	62	584
4247431	embB	M	306	1	ethambutol	350	9	1503	1665	0.080984377	6.96E-10	0.0058828561	0.6136420654	0.2560783258	0	0	0.0016005118	0.0005158135	30	8	11	14	11	41120	41120	16	100
2288839	pncA	T	135	1	pyrazinamide	9	1	1788	1609	0	0.0289409573	0.1035590723	-0.0595891077	-0.2420940783	3.06E-04	0.00E+00	0.000346986	0.0003171873	41120	34	29	95	12	74	41120	67	145
781687	rpsL	K	43	1	streptomycin	1044	162	817	1513	0.0487367406	5.24E-08	1.10E-07	0.1835851201	0.2356762618	0.0008666669	0	0.0004590562	0.0008575418	40	12	6	51	13	66	41120	52	64
3003147	arsB1	A	389	0	.	7	4	1865	1668	-0.2113074856	3.13E-05	0.1651871415	-0.6962310429	-0.23074373	0	0	0.0004809392	0.0005051292	17	17	36	11	14	41120	41120	49	101
761109	rpoB	D	435	1	rifampicin	31	9	1828	1666	0.2834103786	2.62E-06	0.2211279668	0.5958708562	0.2152024994	0.0064178884	0	0.0072716174	0.0080898659	9	14	44	15	15	9	41120	8	8
2288953	pncA	G	97	1	pyrazinamide	3	3	1715	1599	-0.1823516246	0.0003856315	0.3312798765	-1.0922286413	-0.2145883553	0	0	0.0005430415	0.0003432151	19	22	55	8	16	41120	41120	42	142
3735677	PPE54	V	420	0	.	12	23	1849	1597	0.0659889803	0.1020178096	0.2304317131	0.1799481347	0.2039055779	0	0	0	4.42E-08	33	51	46	53	17	41120	41120	41120	1093
4247574	embB	D	354	1	ethambutol	198	4	1666	1671	0.0906204739	0.0261863859	0.1370677674	0.1945376954	0.2018827122	0	0	0	0	28	32	33	43	18	41120	41120	41120	41120
3884871	.	P	303	0	.	30	15	1837	1639	0.0033362954	0.243693694	0.2865453494	0.0423694552	0.1995215053	0	0	4.69E-06	0	130	80	51	111	19	41120	41120	1298	41120
4146860	.	L	11	0	.	1	0	1869	1673	0	0.2006723352	0.335295128	0.115765773	0.1943744728	0	0	0	0	41120	68	56	68	20	41120	41120	41120	41120
default_tree
	gene	aa_ref	codon_num	drug	drug2	P1G1	P0G1	P1G0	P0G0	lasso	logreg_l1	logreg_l2	svm_l1	svm_l2	default_tree	md5	rf	gbm	lasso_rank	logreg_l1_rank	logreg_l2_rank	svm_l1_rank	svm_l2_rank	default_tree_rank	md5_rank	rf_rank	gbm_rank
761155	rpoB	S	450	1	rifampicin	1367	9	489	1665	0.7698396659	0	2.40E-297	1.7951669332	1.3013206152	0.5765386082	0.6731366687	0.5861562862	0.534331123	2	1	1	1	1	1	1	1	1
2155168	katG	S	315	1	isoniazid	1548	169	318	1505	0.1012794588	1.92E-13	2.51E-40	0.1959203113	0.467383026	0.1390699981	0.1623709391	0.1506767243	0.1431781297	26	6	3	41	5	2	2	2	2
761139	rpoB	H	445	1	rifampicin	135	4	1720	1670	0.7388237964	1.32E-91	1.18E-40	1.7288674288	1.1513987826	0.0542382966	0.0633258307	0.0604315637	0.0525856833	3	2	2	2	2	3	3	3	3
761110	rpoB	D	435	1	rifampicin	131	7	1728	1668	0.6616336534	4.56E-54	9.75E-11	1.3026843444	0.6681774744	0.0448266272	0.0523372521	0.0367415399	0.0426127199	5	3	5	6	3	4	4	4	4
760314	rpoB	V	170	1	rifampicin	24	0	1848	1675	0.8048996072	9.93E-20	0.028216973	1.5939395413	0.438240305	0.0205113674	0.0208349492	0.0190851502	0.0237059422	1	5	18	3	6	5	5	5	5
761140	rpoB	H	445	1	rifampicin	36	0	1832	1675	0.6772350058	1.34E-23	0.0004376003	1.499402043	0.6090063168	0.020053863	0.0134522431	0.0150966647	0.0161553326	4	4	9	4	4	6	6	6	6
2238734	.	F	198	0	.	78	7	1703	1657	0	1	1	0	0.0149934382	0.0089411317	0	0.000312291	0.0001103491	41120	41120	41120	41120	4806	7	41120	72	262
761101	rpoB	Q	432	1	rifampicin	10	0	1860	1675	0.6269341518	1.26E-08	0.1170139398	1.4068686413	0.3311466622	0.007089896	0	0.0049434797	0.0058032218	7	10	31	5	8	8	41120	10	11
761109	rpoB	D	435	1	rifampicin	31	9	1828	1666	0.2834103786	2.62E-06	0.2211279668	0.5958708562	0.2152024994	0.0064178884	0	0.0072716174	0.0080898659	9	14	44	15	15	9	41120	8	8
761095	rpoB	L	430	1	rifampicin	35	18	1834	1655	0.2388272964	0.0003496228	0.6067387171	0.4482215828	0.0744981752	0.0059839462	0	0.0038427184	0.0064686575	12	21	198	23	457	10	41120	11	9
7582	gyrA	D	94	1	FQ	291	9	1523	1665	0.0300226666	0.4265098536	0.6260774073	0.1995697569	0.0887013261	0.0058040839	0	0.0055293724	0.0060658456	46	141	205	40	296	11	41120	9	10
4247429	embB	M	306	1	ethambutol	597	24	1256	1650	0.0652645394	2.38E-10	3.21E-05	0.4506495107	0.3367464022	0.0057821746	0	0.010049136	0.0080959654	34	7	7	22	7	12	41120	7	7
761161	rpoB	L	452	1	rifampicin	34	9	1833	1663	0.3031521115	8.50E-06	0.4804728578	0.640544761	0.1355693619	0.0047489424	0	0.0021613952	0.0026122206	8	16	102	12	95	13	41120	13	17
761128	rpoB	S	441	1	rifampicin	13	0	1858	1675	0.6466984453	6.91E-09	0.1558268076	1.2928364321	0.316746609	0.004161748	0.00E+00	0.0023284184	0.0033160516	6	9	34	7	9	14	41120	12	13
3740016	PE_PGRS50	G	920	0	.	0	1	1657	1563	0	1	1	0	-0.0019504185	0.0038407901	0	1.89E-05	0	41120	41120	41120	41120	19522	15	41120	759	41120
3072579	hsdS	G	21	0	.	0	1	1862	1667	0	1	1	0	1.75E-05	0.0033662648	0	4.34E-05	3.49E-05	41120	41120	41120	41120	25874	16	41120	427	386
2635577	PPE39	R	6	0	.	473	433	1314	1127	-0.0022276844	0.7773459578	1	0	-0.0102292321	0.0032923331	0	0.0002843568	4.03E-05	132	446	41120	41120	7178	17	41120	81	368
3056767	.	P	156	0	.	1113	489	755	1181	0	1	1	0	-0.0080446406	0.0029566318	0	0.0016847338	0.0006552368	41120	41120	41120	41120	9445	18	41120	15	84
2626678	.	I	101	0	.	10	4	1862	1671	0.053573598	0.0928075419	0.378575314	0.4992193119	0.1794930566	0.0029210517	0	0.0011680641	0.0027879268	38	49	67	18	30	19	41120	20	16
374310	PPE6	P	468	0	.	0	1	1869	1671	0	1	1	0	7.73E-05	0.0029112266	0	0.0008262068	0.0032635799	41120	41120	41120	41120	24249	20	41120	26	14
md5
	gene	aa_ref	codon_num	drug	drug2	P1G1	P0G1	P1G0	P0G0	lasso	logreg_l1	logreg_l2	svm_l1	svm_l2	default_tree	md5	rf	gbm	lasso_rank	logreg_l1_rank	logreg_l2_rank	svm_l1_rank	svm_l2_rank	default_tree_rank	md5_rank	rf_rank	gbm_rank
761155	rpoB	S	450	1	rifampicin	1367	9	489	1665	0.7698396659	0	2.40E-297	1.7951669332	1.3013206152	0.5765386082	0.6731366687	0.5861562862	0.534331123	2	1	1	1	1	1	1	1	1
2155168	katG	S	315	1	isoniazid	1548	169	318	1505	0.1012794588	1.92E-13	2.51E-40	0.1959203113	0.467383026	0.1390699981	0.1623709391	0.1506767243	0.1431781297	26	6	3	41	5	2	2	2	2
761139	rpoB	H	445	1	rifampicin	135	4	1720	1670	0.7388237964	1.32E-91	1.18E-40	1.7288674288	1.1513987826	0.0542382966	0.0633258307	0.0604315637	0.0525856833	3	2	2	2	2	3	3	3	3
761110	rpoB	D	435	1	rifampicin	131	7	1728	1668	0.6616336534	4.56E-54	9.75E-11	1.3026843444	0.6681774744	0.0448266272	0.0523372521	0.0367415399	0.0426127199	5	3	5	6	3	4	4	4	4
760314	rpoB	V	170	1	rifampicin	24	0	1848	1675	0.8048996072	9.93E-20	0.028216973	1.5939395413	0.438240305	0.0205113674	0.0208349492	0.0190851502	0.0237059422	1	5	18	3	6	5	5	5	5
761140	rpoB	H	445	1	rifampicin	36	0	1832	1675	0.6772350058	1.34E-23	0.0004376003	1.499402043	0.6090063168	0.020053863	0.0134522431	0.0150966647	0.0161553326	4	4	9	4	4	6	6	6	6
284444	aftD	A	803	0	.	0	1	1871	1672	0	1	1	0	-3.61E-05	0	0.0039302767	0.0010490501	0.0007253035	41120	41120	41120	41120	24911	41120	7	22	76
1056433	pgi	F	85	0	.	1	2	1871	1673	-0.2328522621	0.2321019618	0.5029456626	-0.0187612484	-0.1800193215	0	0.002359573	0.0004288366	0.001662662	13	78	111	139	28	41120	8	56	23
469814	.	D	75	0	.	0	1	1872	1673	0	0.7368564433	0.566862625	0	-0.1264186623	0	0.0019764294	0	3.45E-07	41120	402	174	41120	132	41120	9	41120	900
264910	.	A	282	0	.	5	3	1867	1672	0	1	1	0	-0.0081559762	0	0.0019719006	0	0	41120	41120	41120	41120	9304	41120	10	41120	41120
103930	.	A	245	0	.	133	23	1733	1651	0	0.1221720048	0.371790371	-0.1913129009	-0.1573839402	0.001682376	0.0019642553	0	0.0010468633	41120	56	66	44	62	31	11	41120	43
1433251	oppA	T	64	0	.	1	6	1871	1669	0	1	1	0	0.0020951488	0	0.0019159205	7.26E-06	1.71E-06	41120	41120	41120	41120	19336	41120	12	1206	713
1482239	.	W	88	0	.	5	1	1864	1674	0	0.0217510262	0.2939127656	-0.3380242802	-0.1695720959	0.00036295	0.0004237616	0.0006563573	0.000450325	41120	30	52	29	43	73	13	31	112
1384748
1390627
1392388
1392028
1391743
1391538
1391437
rf
	gene	aa_ref	codon_num	drug	drug2	P1G1	P0G1	P1G0	P0G0	lasso	logreg_l1	logreg_l2	svm_l1	svm_l2	default_tree	md5	rf	gbm	lasso_rank	logreg_l1_rank	logreg_l2_rank	svm_l1_rank	svm_l2_rank	default_tree_rank	md5_rank	rf_rank	gbm_rank
761155	rpoB	S	450	1	rifampicin	1367	9	489	1665	0.7698396659	0	2.40E-297	1.7951669332	1.3013206152	0.5765386082	0.6731366687	0.5861562862	0.534331123	2	1	1	1	1	1	1	1	1
2155168	katG	S	315	1	isoniazid	1548	169	318	1505	0.1012794588	1.92E-13	2.51E-40	0.1959203113	0.467383026	0.1390699981	0.1623709391	0.1506767243	0.1431781297	26	6	3	41	5	2	2	2	2
761139	rpoB	H	445	1	rifampicin	135	4	1720	1670	0.7388237964	1.32E-91	1.18E-40	1.7288674288	1.1513987826	0.0542382966	0.0633258307	0.0604315637	0.0525856833	3	2	2	2	2	3	3	3	3
761110	rpoB	D	435	1	rifampicin	131	7	1728	1668	0.6616336534	4.56E-54	9.75E-11	1.3026843444	0.6681774744	0.0448266272	0.0523372521	0.0367415399	0.0426127199	5	3	5	6	3	4	4	4	4
760314	rpoB	V	170	1	rifampicin	24	0	1848	1675	0.8048996072	9.93E-20	0.028216973	1.5939395413	0.438240305	0.0205113674	0.0208349492	0.0190851502	0.0237059422	1	5	18	3	6	5	5	5	5
761140	rpoB	H	445	1	rifampicin	36	0	1832	1675	0.6772350058	1.34E-23	0.0004376003	1.499402043	0.6090063168	0.020053863	0.0134522431	0.0150966647	0.0161553326	4	4	9	4	4	6	6	6	6
4247429	embB	M	306	1	ethambutol	597	24	1256	1650	0.0652645394	2.38E-10	3.21E-05	0.4506495107	0.3367464022	0.0057821746	0	0.010049136	0.0080959654	34	7	7	22	7	12	41120	7	7
761109	rpoB	D	435	1	rifampicin	31	9	1828	1666	0.2834103786	2.62E-06	0.2211279668	0.5958708562	0.2152024994	0.0064178884	0	0.0072716174	0.0080898659	9	14	44	15	15	9	41120	8	8
7582	gyrA	D	94	1	FQ	291	9	1523	1665	0.0300226666	0.4265098536	0.6260774073	0.1995697569	0.0887013261	0.0058040839	0	0.0055293724	0.0060658456	46	141	205	40	296	11	41120	9	10
761101	rpoB	Q	432	1	rifampicin	10	0	1860	1675	0.6269341518	1.26E-08	0.1170139398	1.4068686413	0.3311466622	0.007089896	0	0.0049434797	0.0058032218	7	10	31	5	8	8	41120	10	11
761095	rpoB	L	430	1	rifampicin	35	18	1834	1655	0.2388272964	0.0003496228	0.6067387171	0.4482215828	0.0744981752	0.0059839462	0	0.0038427184	0.0064686575	12	21	198	23	457	10	41120	11	9
761128	rpoB	S	441	1	rifampicin	13	0	1858	1675	0.6466984453	6.91E-09	0.1558268076	1.2928364321	0.316746609	0.004161748	0	0.0023284184	0.0033160516	6	9	34	7	9	14	41120	12	13
761161	rpoB	L	452	1	rifampicin	34	9	1833	1663	0.3031521115	8.50E-06	0.4804728578	0.640544761	0.1355693619	0.0047489424	0	0.0021613952	0.0026122206	8	16	102	12	95	13	41120	13	17
607677	.	Y	376	0	.	274	218	1597	1453	0	0.0786080718	0.0641106973	0.0271223567	0.1300974411	0	0	0.0021120623	2.63E-07	41120	44	24	123	118	41120	41120	14	932
3056767	.	P	156	0	.	1113	489	755	1181	0	1	1	0	-0.0080446406	0.0029566318	0	0.0016847338	0.0006552368	41120	41120	41120	41120	9445	18	41120	15	84
4247431	embB	M	306	1	ethambutol	350	9	1503	1665	0.080984377	6.96E-10	0.0058828561	0.6136420654	0.2560783258	0	0	0.0016005118	0.0005158135	30	8	11	14	11	41120	41120	16	100
761141	rpoB	H	445	1	rifampicin	7	1	1863	1674	0.2159610685	0.3359165383	0.5541118045	0.3299036088	0.1533042193	0	0	0.0014630087	0.0004314365	15	115	160	31	68	41120	41120	17	117
3883796	.	R	91	0	.	1601	1372	271	296	-0.0082359372	1.46E-06	1	-0.0325331763	-0.0403451069	0	0	0.0013092377	0.0006903576	107	13	41120	118	1313	41120	41120	18	80
7570	gyrA	A	90	1	FQ	138	4	1693	1669	0.0206914756	0.286736978	0.5923086025	0.1233419618	0.1201640138	0	0	0.0012680827	0.0004117216	62	89	186	65	154	41120	41120	19	123
2626678	.	I	101	0	.	10	4	1862	1671	0.053573598	0.0928075419	0.378575314	0.4992193119	0.1794930566	0.0029210517	0	0.0011680641	0.0027879268	38	49	67	18	30	19	41120	20	16
gbm
	gene	aa_ref	codon_num	drug	drug2	P1G1	P0G1	P1G0	P0G0	lasso	logreg_l1	logreg_l2	svm_l1	svm_l2	default_tree	md5	rf	gbm	lasso_rank	logreg_l1_rank	logreg_l2_rank	svm_l1_rank	svm_l2_rank	default_tree_rank	md5_rank	rf_rank	gbm_rank
761155	rpoB	S	450	1	rifampicin	1367	9	489	1665	0.7698396659	0	2.40E-297	1.7951669332	1.3013206152	0.5765386082	0.6731366687	0.5861562862	0.534331123	2	1	1	1	1	1	1	1	1
2155168	katG	S	315	1	isoniazid	1548	169	318	1505	0.1012794588	1.92E-13	2.51E-40	0.1959203113	0.467383026	0.1390699981	0.1623709391	0.1506767243	0.1431781297	26	6	3	41	5	2	2	2	2
761139	rpoB	H	445	1	rifampicin	135	4	1720	1670	0.7388237964	1.32E-91	1.18E-40	1.7288674288	1.1513987826	0.0542382966	0.0633258307	0.0604315637	0.0525856833	3	2	2	2	2	3	3	3	3
761110	rpoB	D	435	1	rifampicin	131	7	1728	1668	0.6616336534	4.56E-54	9.75E-11	1.3026843444	0.6681774744	0.0448266272	0.0523372521	0.0367415399	0.0426127199	5	3	5	6	3	4	4	4	4
760314	rpoB	V	170	1	rifampicin	24	0	1848	1675	0.8048996072	9.93E-20	0.028216973	1.5939395413	0.438240305	0.0205113674	0.0208349492	0.0190851502	0.0237059422	1	5	18	3	6	5	5	5	5
761140	rpoB	H	445	1	rifampicin	36	0	1832	1675	0.6772350058	1.34E-23	0.0004376003	1.499402043	0.6090063168	0.020053863	0.0134522431	0.0150966647	0.0161553326	4	4	9	4	4	6	6	6	6
4247429	embB	M	306	1	ethambutol	597	24	1256	1650	0.0652645394	2.38E-10	3.21E-05	0.4506495107	0.3367464022	0.0057821746	0	0.010049136	0.0080959654	34	7	7	22	7	12	41120	7	7
761109	rpoB	D	435	1	rifampicin	31	9	1828	1666	0.2834103786	2.62E-06	0.2211279668	0.5958708562	0.2152024994	0.0064178884	0	0.0072716174	0.0080898659	9	14	44	15	15	9	41120	8	8
761095	rpoB	L	430	1	rifampicin	35	18	1834	1655	0.2388272964	0.0003496228	0.6067387171	0.4482215828	0.0744981752	0.0059839462	0	0.0038427184	0.0064686575	12	21	198	23	457	10	41120	11	9
7582	gyrA	D	94	1	FQ	291	9	1523	1665	0.0300226666	0.4265098536	0.6260774073	0.1995697569	0.0887013261	0.0058040839	0	0.0055293724	0.0060658456	46	141	205	40	296	11	41120	9	10
761101	rpoB	Q	432	1	rifampicin	10	0	1860	1675	0.6269341518	1.26E-08	0.1170139398	1.4068686413	0.3311466622	0.007089896	0	0.0049434797	0.0058032218	7	10	31	5	8	8	41120	10	11
2239885	.	R	294	0	.	0	2	1781	1661	0	1	1	0	-0.0043860834	0	0	0.0002626626	0.0046316513	41120	41120	41120	41120	14886	41120	41120	89	12
761128	rpoB	S	441	1	rifampicin	13	0	1858	1675	0.6466984453	6.91E-09	0.1558268076	1.2928364321	0.316746609	0.004161748	0	0.0023284184	0.0033160516	6	9	34	7	9	14	41120	12	13
374310	PPE6	P	468	0	.	0	1	1869	1671	0	1	1	0	7.73E-05	0.0029112266	0	0.0008262068	0.0032635799	41120	41120	41120	41120	24249	20	41120	26	14
1632134	PE_PGRS27	Q	832	0	.	3	0	1655	1575	0	1	1	0	0.0002764359	0	0	4.90E-05	0.0031016288	41120	41120	41120	41120	23579	41120	41120	389	15
2626678	.	I	101	0	.	10	4	1862	1671	0.053573598	0.0928075419	0.378575314	0.4992193119	0.1794930566	0.0029210517	0	0.0011680641	0.0027879268	38	49	67	18	30	19	41120	20	16
761161	rpoB	L	452	1	rifampicin	34	9	1833	1663	0.3031521115	8.50E-06	0.4804728578	0.640544761	0.1355693619	0.0047489424	0	0.0021613952	0.0026122206	8	16	102	12	95	13	41120	13	17
2480321	ephD	S	461	0	.	2	0	1868	1664	0	1	0.5938853271	0	0.1295382964	0	0	0.0004716366	0.0021549143	41120	41120	190	41120	121	41120	41120	50	18
1397338	.	Y	635	0	.	1	0	1867	1667	0	0.068164755	0.4575947764	0.1685179257	0.1675471153	0.0015097216	0	0.0001169146	0.0020844489	41120	42	90	54	48	41	41120	194	19
1566623	dfp	H	395	0	.	1	0	1871	1675	0	0.2269503779	0.3535574989	0	0.1792719919	0	0	0	0.0018625403	41120	77	62	41120	32	41120	41120	41120	20

## Sheet: EMB
lasso
	gene	aa_ref	codon_num	drug	drug2	P1G1	P0G1	P1G0	P0G0	lasso	logreg_l1	logreg_l2	svm_l1	svm_l2	default_tree	md5	rf	gbm	lasso_rank	logreg_l1_rank	logreg_l2_rank	svm_l1_rank	svm_l2_rank	default_tree_rank	md5_rank	rf_rank	gbm_rank
4247729	embB	G	406	1	ethambutol	13	3	1101	2231	0.5122394186	3.79E-05	0.2545779567	1.2076379418	0.2019909011	0.00E+00	0	5.74E-05	0.0027856447	1	9	36	1	7	40252	40252	801	33
4247429	embB	M	306	1	ethambutol	455	120	648	2109	0.4196284528	5.56E-26	3.44E-13	0.8717132749	0.5521086985	0.0395007743	0.0652076268	0.0456823718	0.0241149547	2	1	3	3	1	3	3	3	6
4249518	embB	H	1002	1	ethambutol	11	3	1104	2234	0.3875296616	0.0031563633	0.4763002527	1.1007420087	0.1029093172	0	0	0	0.000716152	3	16	52	2	29	40252	40252	40252	251
4247495	embB	D	328	1	ethambutol	7	1	1107	2235	0.3661807953	0.035554141	0.7144914866	0.8244498962	0.0697196992	0	0	0	0.0006492358	4	22	192	4	105	40252	40252	40252	274
4248003	embB	Q	497	1	ethambutol	82	25	1023	2211	0.3415667296	5.79E-05	0.1328615049	0.7523998224	0.2921806175	0.0036810149	0	0.0051108311	0.007359325	5	11	29	5	5	26	40252	11	11
866690	ggtA	G	234	0	.	17	61	1098	2176	-0.3251934095	5.34E-09	0.2107069545	-0.6709334178	-0.102106104	0	0.00E+00	0.0004667598	2.48E-06	6	6	32	10	30	40252	40252	146	2208
4247431	embB	M	306	1	ethambutol	212	127	888	2105	0.3067518542	0.1037876171	1	0.706036975	0.3014826849	0.0051908625	0	0.0075812795	0.0050541819	7	26	40252	7	4	15	40252	7	16
4247574	embB	D	354	1	ethambutol	111	84	998	2151	0.2924547389	1	1	0.7375353485	0.1733696605	0.0021912814	0	0.001822799	0.0052433706	8	40252	40252	6	9	68	40252	24	15
2620781	dnaG	S	558	0	.	25	15	1088	2222	-0.2680555726	0.0006901223	0.0781387977	-0.4311046354	-0.1303260643	0	0	0.0007135257	0.0005794375	9	12	26	24	15	40252	40252	88	311
174711	.	P	492	0	.	12	4	1091	2231	0.2628333646	0.6961692413	1	0.6834489006	0.0828219533	0	0.00E+00	0.0001327499	0.0011734358	10	53	40252	8	52	40252	40252	457	114
3087532	ald	A	238	0	cycloserine	13	6	1101	2231	0.2091508902	0.7942787029	1	0.538091409	0.0386260388	0	0	0	0.000993703	11	60	40252	12	647	40252	40252	40252	141
4249583	embB	D	1024	1	ethambutol	11	3	1103	2230	0.1925973316	0.065907161	0.5087577669	0.6816776884	0.1172181639	0	0	0	0.0012894543	12	24	58	9	19	40252	40252	40252	101
4247469	embB	Y	319	1	ethambutol	11	3	1104	2234	0.1850653916	0.7213249261	0.6502261254	0.5652794098	0.115764067	0	0	0	0.0004971539	13	55	137	11	21	40252	40252	40252	359
4247730	embB	G	406	1	ethambutol	58	34	1048	2199	0.1786785334	1	1	0.4654410626	0.1111461755	0	0	0.000866106	0.0016168629	14	40252	40252	18	26	40252	40252	66	72
4248002	embB	Q	497	1	ethambutol	8	3	1107	2234	0.176949145	0.6824010573	0.7382975501	0.5188689148	0.0921474647	0.00E+00	0	8.35E-06	0.0006352745	15	52	230	13	39	40252	40252	1858	278
2155168	katG	S	315	1	isoniazid	1004	587	109	1645	0.1664839866	2.97E-23	1.14E-14	0.4507110871	0.4776358928	0.4249932815	0.6996489269	0.5345645808	0.141311448	16	2	2	23	2	1	1	1	1
1532827	PPE19	F	269	0	.	2	14	1109	2195	-0.1607115674	1	0.7021989839	-0.5164758186	-0.0381030703	0	0	0.0002259231	6.40E-05	17	40252	174	14	681	40252	40252	283	1045
761155	rpoB	S	450	1	rifampicin	854	433	252	1796	0.1500214287	1	0.0087796377	0.3727535658	0.3922355838	0.072147353	0.119100391	0.0893891262	0.0225036446	18	40252	20	28	3	2	2	2	7
3447507	virS	L	307	0	.	58	62	1052	2172	-0.1365284916	3.81E-05	0.0480587165	-0.2250288774	-0.0887891459	0.0020406654	0	0.0022981936	0.0027918182	19	10	22	51	42	78	40252	18	31
2644740	amiA2	G	141	0	.	3	11	1111	2221	-0.1325544525	0.2110793874	0.3267574199	-0.3227303375	-0.1106499261	0	0.00E+00	0.0001974784	0.0015941066	20	35	43	37	27	40252	40252	332	74
logreg_l1
	gene	aa_ref	codon_num	drug	drug2	P1G1	P0G1	P1G0	P0G0	lasso	logreg_l1	logreg_l2	svm_l1	svm_l2	default_tree	md5	rf	gbm	lasso_rank	logreg_l1_rank	logreg_l2_rank	svm_l1_rank	svm_l2_rank	default_tree_rank	md5_rank	rf_rank	gbm_rank
4247429	embB	M	306	1	ethambutol	455	120	648	2109	0.4196284528	5.56E-26	3.44E-13	0.8717132749	0.5521086985	3.95E-02	0.0652076268	4.57E-02	0.0241149547	2	1	3	3	1	3	3	3	6
2155168	katG	S	315	1	isoniazid	1004	587	109	1645	0.1664839866	2.97E-23	1.14E-14	0.4507110871	0.4776358928	0.4249932815	0.6996489269	0.5345645808	0.141311448	16	2	2	23	2	1	1	1	1
2295685	pks12	V	3768	0	.	1053	2108	59	106	-0.0238672747	1.60E-19	1.42E-16	-0.0808746777	-0.0590195995	0.0003270091	0	0.000486556	0.0002820149	74	3	1	122	174	258	40252	136	544
669033	.	D	238	0	.	1025	2047	89	184	0	1.69E-15	0.0010801717	0	-0.0130473009	0	0	7.78E-06	1.35E-07	40252	4	16	40252	6477	40252	40252	1912	3205
1998063	.	E	151	0	.	743	1438	307	579	-0.022214481	3.03E-09	4.42E-06	-0.0487819583	-0.0463650709	0.0066755418	0	0.0055209312	0.0057671628	78	5	10	158	335	7	40252	9	14
866690	ggtA	G	234	0	.	17	61	1098	2176	-0.3251934095	5.34E-09	0.2107069545	-0.6709334178	-0.102106104	0	0	0.0004667598	2.48E-06	6	6	32	10	30	40252	40252	146	2208
2635577	PPE39	R	6	0	.	237	603	824	1492	-0.0300799244	3.66E-07	1.06E-05	-0.0737282093	-0.0830742735	0.0027464591	0	0.0073686137	0.0042399885	62	7	11	126	51	40	40252	8	17
3883915	.	V	131	0	.	92	612	1017	1613	-0.0247266024	7.45E-06	0.0216065967	-0.1177069203	-0.0661187711	0.0038333513	0.00E+00	0.0014065315	7.99E-06	72	8	21	102	124	22	40252	35	1823
4247729	embB	G	406	1	ethambutol	13	3	1101	2231	0.5122394186	3.79E-05	0.2545779567	1.2076379418	0.2019909011	0	0	5.74E-05	0.0027856447	1	9	36	1	7	40252	40252	801	33
3447507	virS	L	307	0	.	58	62	1052	2172	-0.1365284916	3.81E-05	0.0480587165	-0.2250288774	-0.0887891459	0.0020406654	0.00E+00	0.0022981936	2.79E-03	19	10	22	51	42	78	40252	18	31
4248003	embB	Q	497	1	ethambutol	82	25	1023	2211	0.3415667296	5.79E-05	0.1328615049	0.7523998224	0.2921806175	0.0036810149	0	0.0051108311	0.007359325	5	11	29	5	5	26	40252	11	11
2620781	dnaG	S	558	0	.	25	15	1088	2222	-0.2680555726	0.0006901223	0.0781387977	-0.4311046354	-0.1303260643	0	0	0.0007135257	0.0005794375	9	12	26	24	15	40252	40252	88	311
3811039	.	N	200	0	.	25	15	1078	2158	0	0.0008494446	0.0774640613	0	-0.1304001943	0.0010679804	0	0.0008142887	0.0001779025	40252	13	25	40252	14	201	40252	73	707
2196970	.	H	328	0	.	199	173	876	2044	-0.0603494026	0.0012919442	0.0062663582	-0.2455467803	-0.1172691381	0	0	0.0005226429	2.28E-06	46	14	19	46	18	40252	40252	124	2238
908186	sseC2	T	100	0	.	1016	2069	96	162	-0.0222413453	0.0023597657	8.30E-07	-0.0840411637	-0.0542565866	0	0	0.0002477881	9.20E-05	77	15	8	121	201	40252	40252	263	933
4249518	embB	H	1002	1	ethambutol	11	3	1104	2234	0.3875296616	0.0031563633	0.4763002527	1.1007420087	0.1029093172	0	0	0	0.000716152	3	16	52	2	29	40252	40252	40252	251
371849	PPE5	A	306	0	.	49	77	1066	2154	-0.095107927	0.0038836702	1	-0.4618293261	-0.0181447189	0	0	1.87E-05	0	31	17	40252	20	3835	40252	40252	1415	40252
373725	PPE6	A	663	0	.	49	77	1066	2150	0	0.0076854001	0.3503367534	0	-0.0184231013	0	0	2.85E-05	0	40252	18	47	40252	3694	40252	40252	1171	40252
2196964	.	N	326	0	.	189	183	874	1984	-0.014227042	0.0134819503	0.0041137813	-0.0531965692	-0.0896491125	0	0	0.0011179261	0.0005750532	92	19	18	151	40	40252	40252	49	315
1419658	lprA	A	31	0	.	169	78	943	2156	-0.0397533498	0.0222453957	1	-0.0540468924	-0.0439684612	0	0	2.39E-05	5.54E-08	57	20	40252	148	397	40252	40252	1264	3459
logreg_l2
	gene	aa_ref	codon_num	drug	drug2	P1G1	P0G1	P1G0	P0G0	lasso	logreg_l1	logreg_l2	svm_l1	svm_l2	default_tree	md5	rf	gbm	lasso_rank	logreg_l1_rank	logreg_l2_rank	svm_l1_rank	svm_l2_rank	default_tree_rank	md5_rank	rf_rank	gbm_rank
2295685	pks12	V	3768	0	.	1053	2108	59	106	-0.0238672747	1.60E-19	1.42E-16	-0.0808746777	-0.0590195995	0.0003270091	0	0.000486556	0.0002820149	74	3	1	122	174	258	40252	136	544
2155168	katG	S	315	1	isoniazid	1004	587	109	1645	0.1664839866	2.97E-23	1.14E-14	0.4507110871	0.4776358928	0.4249932815	0.6996489269	0.5345645808	0.141311448	16	2	2	23	2	1	1	1	1
4247429	embB	M	306	1	ethambutol	455	120	648	2109	0.4196284528	5.56E-26	3.44E-13	0.8717132749	0.5521086985	0.0395007743	0.0652076268	0.0456823718	0.0241149547	2	1	3	3	1	3	3	3	6
4060210	esxV	Q	20	0	.	1102	2230	13	7	0	1	6.45E-09	-0.0552794359	-0.0862342775	0	0	0	0.0002761168	40252	40252	4	144	46	40252	40252	40252	551
3883796	.	R	91	0	.	981	1815	133	416	-0.0260682398	1	7.81E-08	-0.1201953595	-0.1005793548	0	0	0.0002073348	1.50E-05	69	40252	5	100	31	40252	40252	314	1597
4060201	esxV	S	23	0	.	1056	2015	26	42	0	1	5.40E-07	0	-0.0475770285	0.0020643129	0	0.0006551732	0.0019230745	40252	40252	6	40252	304	77	40252	94	54
2264782	.	A	262	0	.	1049	2101	4	7	-0.0110138059	1	6.40E-07	-0.176790014	-0.0844209338	0	0	0.0002698704	0.0004171793	101	40252	7	67	47	40252	40252	245	427
908186	sseC2	T	100	0	.	1016	2069	96	162	-0.0222413453	0.0023597657	8.30E-07	-0.0840411637	-0.0542565866	0	0	0.0002477881	9.20E-05	77	15	8	121	201	40252	40252	263	933
3842620	PPE57	T	128	0	.	1106	2195	3	11	-0.0273771459	1	4.13E-06	-0.5073656782	-0.0461551214	0	0	0.0002211692	0	67	40252	9	15	344	40252	40252	290	40252
1998063	.	E	151	0	.	743	1438	307	579	-0.022214481	3.03E-09	4.42E-06	-0.0487819583	-0.0463650709	0.0066755418	0	0.0055209312	0.0057671628	78	5	10	158	335	7	40252	9	14
2635577	PPE39	R	6	0	.	237	603	824	1492	-0.0300799244	3.66E-07	1.06E-05	-0.0737282093	-0.0830742735	2.75E-03	0	7.37E-03	0.0042399885	62	7	11	126	51	40	40252	8	17
3135951	.	S	128	0	.	945	1822	121	371	-0.000236087	1	2.64E-05	-0.02440025	-0.06829367	0	0	0.0001820925	1.90E-05	134	40252	12	191	110	40252	40252	357	1499
283610	aftD	A	1081	0	.	1012	2114	70	104	0	1	4.46E-05	-0.0683020228	-0.0580673029	0	0	2.93E-06	0	40252	40252	13	131	181	40252	40252	2378	40252
383716	.	P	39	0	.	987	2091	71	104	0	1	9.26E-05	0	-0.0438876823	0	0	7.34E-05	8.49E-06	40252	40252	14	40252	406	40252	40252	690	1799
2630740	plcA	T	446	0	.	1096	2143	5	15	0	1	0.0007784002	-0.0464374242	-0.0305322581	0	0	0.0003218556	0.0008675001	40252	40252	15	163	1388	40252	40252	217	193
669033	.	D	238	0	.	1025	2047	89	184	0	1.69E-15	0.0010801717	0	-0.0130473009	0	0	7.78E-06	1.35E-07	40252	4	16	40252	6477	40252	40252	1912	3205
3761191	PPE56	V	1971	0	.	965	1741	141	467	0	1	0.0019003786	0	-0.062671373	0	0	0.0001366356	2.05E-06	40252	40252	17	40252	140	40252	40252	446	2286
2196964	.	N	326	0	.	189	183	874	1984	-0.014227042	0.0134819503	0.0041137813	-0.0531965692	-0.0896491125	0	0	0.0011179261	0.0005750532	92	19	18	151	40	40252	40252	49	315
2196970	.	H	328	0	.	199	173	876	2044	-0.0603494026	0.0012919442	0.0062663582	-0.2455467803	-0.1172691381	0.00E+00	0	5.23E-04	2.28E-06	46	14	19	46	18	40252	40252	124	2238
761155	rpoB	S	450	1	rifampicin	854	433	252	1796	0.1500214287	1	0.0087796377	0.3727535658	0.3922355838	7.21E-02	0.119100391	8.94E-02	2.25E-02	18	40252	20	28	3	2	2	2	7
svm_l1
	gene	aa_ref	codon_num	drug	drug2	P1G1	P0G1	P1G0	P0G0	lasso	logreg_l1	logreg_l2	svm_l1	svm_l2	default_tree	md5	rf	gbm	lasso_rank	logreg_l1_rank	logreg_l2_rank	svm_l1_rank	svm_l2_rank	default_tree_rank	md5_rank	rf_rank	gbm_rank
4247729	embB	G	406	1	ethambutol	13	3	1101	2231	0.5122394186	3.79E-05	0.2545779567	1.2076379418	0.2019909011	0	0	5.74E-05	0.0027856447	1	9	36	1	7	40252	40252	801	33
4249518	embB	H	1002	1	ethambutol	11	3	1104	2234	0.3875296616	0.0031563633	0.4763002527	1.1007420087	0.1029093172	0	0	0	0.000716152	3	16	52	2	29	40252	40252	40252	251
4247429	embB	M	306	1	ethambutol	455	120	648	2109	0.4196284528	5.56E-26	3.44E-13	0.8717132749	0.5521086985	0.0395007743	0.0652076268	0.0456823718	0.0241149547	2	1	3	3	1	3	3	3	6
4247495	embB	D	328	1	ethambutol	7	1	1107	2235	0.3661807953	0.035554141	0.7144914866	0.8244498962	0.0697196992	0	0.00E+00	0	0.0006492358	4	22	192	4	105	40252	40252	40252	274
4248003	embB	Q	497	1	ethambutol	82	25	1023	2211	0.3415667296	5.79E-05	0.1328615049	0.7523998224	0.2921806175	0.0036810149	0	0.0051108311	0.007359325	5	11	29	5	5	26	40252	11	11
4247574	embB	D	354	1	ethambutol	111	84	998	2151	0.2924547389	1	1	0.7375353485	0.1733696605	0.0021912814	0	0.001822799	0.0052433706	8	40252	40252	6	9	68	40252	24	15
4247431	embB	M	306	1	ethambutol	212	127	888	2105	0.3067518542	0.1037876171	1	0.706036975	0.3014826849	0.0051908625	0	0.0075812795	0.0050541819	7	26	40252	7	4	15	40252	7	16
174711	.	P	492	0	.	12	4	1091	2231	0.2628333646	0.6961692413	1	0.6834489006	0.0828219533	0	0	0.0001327499	0.0011734358	10	53	40252	8	52	40252	40252	457	114
4249583	embB	D	1024	1	ethambutol	11	3	1103	2230	0.1925973316	0.065907161	0.5087577669	0.6816776884	0.1172181639	0	0.00E+00	0	0.0012894543	12	24	58	9	19	40252	40252	40252	101
866690	ggtA	G	234	0	.	17	61	1098	2176	-0.3251934095	5.34E-09	0.2107069545	-0.6709334178	-0.102106104	0	0	0.0004667598	2.48E-06	6	6	32	10	30	40252	40252	146	2208
4247469	embB	Y	319	1	ethambutol	11	3	1104	2234	0.1850653916	0.7213249261	0.6502261254	0.5652794098	0.115764067	0	0	0	0.0004971539	13	55	137	11	21	40252	40252	40252	359
3087532	ald	A	238	0	cycloserine	13	6	1101	2231	0.2091508902	0.7942787029	1	0.538091409	0.0386260388	0	0.00E+00	0	0.000993703	11	60	40252	12	647	40252	40252	40252	141
4248002	embB	Q	497	1	ethambutol	8	3	1107	2234	0.176949145	0.6824010573	0.7382975501	0.5188689148	0.0921474647	0	0.00E+00	8.35E-06	0.0006352745	15	52	230	13	39	40252	40252	1858	278
1532827	PPE19	F	269	0	.	2	14	1109	2195	-0.1607115674	1	0.7021989839	-0.5164758186	-0.0381030703	0	0	0.0002259231	6.40E-05	17	40252	174	14	681	40252	40252	283	1045
3842620	PPE57	T	128	0	.	1106	2195	3	11	-0.0273771459	1	4.13E-06	-0.5073656782	-0.0461551214	0	0	0.0002211692	0	67	40252	9	15	344	40252	40252	290	40252
512239	ctpH	G	1028	0	.	2	0	1103	2228	0	1	0.7741309625	0.4754493278	0.0674490846	0	0	0	0	40252	40252	317	16	116	40252	40252	40252	40252
3226505	.	D	48	0	.	1	0	1061	1987	0	1	0.806394942	0.4735395606	0.0415119718	0	0	1.29E-06	1.99E-05	40252	40252	447	17	486	40252	40252	2721	1472
4247730	embB	G	406	1	ethambutol	58	34	1048	2199	0.1786785334	1	1	0.4654410626	0.1111461755	0	0	0.000866106	0.0016168629	14	40252	40252	18	26	40252	40252	66	72
637420	pitA	A	15	0	.	4	1	1111	2236	0.0673142636	1	0.641014012	0.4647405271	0.1205540994	0.00E+00	0.00E+00	0	0.0009375595	40	40252	128	19	17	40252	40252	40252	159
371849	PPE5	A	306	0	.	49	77	1066	2154	-0.095107927	0.0038836702	1	-0.4618293261	-0.0181447189	0	0	1.87E-05	0	31	17	40252	20	3835	40252	40252	1415	40252
svm_l2
	gene	aa_ref	codon_num	drug	drug2	P1G1	P0G1	P1G0	P0G0	lasso	logreg_l1	logreg_l2	svm_l1	svm_l2	default_tree	md5	rf	gbm	lasso_rank	logreg_l1_rank	logreg_l2_rank	svm_l1_rank	svm_l2_rank	default_tree_rank	md5_rank	rf_rank	gbm_rank
4247429	embB	M	306	1	ethambutol	455	120	648	2109	0.4196284528	5.56E-26	3.44E-13	0.8717132749	0.5521086985	0.0395007743	0.0652076268	0.0456823718	0.0241149547	2	1	3	3	1	3	3	3	6
2155168	katG	S	315	1	isoniazid	1004	587	109	1645	0.1664839866	2.97E-23	1.14E-14	0.4507110871	0.4776358928	0.4249932815	0.6996489269	0.5345645808	0.141311448	16	2	2	23	2	1	1	1	1
761155	rpoB	S	450	1	rifampicin	854	433	252	1796	0.1500214287	1	0.0087796377	0.3727535658	0.3922355838	0.072147353	0.119100391	0.0893891262	0.0225036446	18	40252	20	28	3	2	2	2	7
4247431	embB	M	306	1	ethambutol	212	127	888	2105	0.3067518542	0.1037876171	1	0.706036975	0.3014826849	0.0051908625	0.00E+00	0.0075812795	0.0050541819	7	26	40252	7	4	15	40252	7	16
4248003	embB	Q	497	1	ethambutol	82	25	1023	2211	0.3415667296	5.79E-05	0.1328615049	0.7523998224	0.2921806175	0.0036810149	0	0.0051108311	0.007359325	5	11	29	5	5	26	40252	11	11
781687	rpsL	K	43	1	streptomycin	729	381	378	1853	0.0950430167	1	1	0.216539329	0.2648296801	0.0060880027	1.01E-02	0.0110474747	0.0065757578	33	40252	40252	53	6	10	7	4	12
4247729	embB	G	406	1	ethambutol	13	3	1101	2231	0.5122394186	3.79E-05	0.2545779567	1.2076379418	0.2019909011	0	0	5.74E-05	0.0027856447	1	9	36	1	7	40252	40252	801	33
761110	rpoB	D	435	1	rifampicin	65	55	1045	2176	0.1152949735	1	1	0.3346610671	0.1803613129	0.0017086696	0	0.0022379363	0.0015278257	22	40252	40252	34	8	98	40252	19	77
4247574	embB	D	354	1	ethambutol	111	84	998	2151	0.2924547389	1	1	0.7375353485	0.1733696605	0.0021912814	0.00E+00	0.001822799	0.0052433706	8	40252	40252	6	9	68	40252	24	15
7582	gyrA	D	94	1	FQ	203	83	873	2135	0.1013173017	1	1	0.179834468	0.169588389	0.0068914437	0	0.0077197261	0.0089686354	28	40252	40252	66	10	6	40252	6	9
761139	rpoB	H	445	1	rifampicin	53	76	1060	2145	0.0092369091	1	1	0.1336491491	0.1676177966	0.0023342738	0.00E+00	0.0029474867	0.0034565073	108	40252	40252	94	11	59	40252	17	20
7570	gyrA	A	90	1	FQ	90	45	999	2178	0.0616652827	1	0.4212932981	0.1313859698	0.1642179672	0	0.00E+00	0.0006066432	0.0009176026	43	40252	50	96	12	40252	40252	104	171
764822	rpoC	D	485	0	rifampicin	37	11	1078	2225	0.1018489058	1	0.6081546547	0.2454155752	0.1561270288	0	0	7.51E-05	0.0001822162	27	40252	106	47	13	40252	40252	682	696
3811039	.	N	200	0	.	25	15	1078	2158	0	0.0008494446	0.0774640613	0	-0.1304001943	0.0010679804	0.00E+00	0.0008142887	0.0001779025	40252	13	25	40252	14	201	40252	73	707
2620781	dnaG	S	558	0	.	25	15	1088	2222	-0.2680555726	0.0006901223	0.0781387977	-0.4311046354	-0.1303260643	0	0	0.0007135257	0.0005794375	9	12	26	24	15	40252	40252	88	311
761161	rpoB	L	452	1	rifampicin	23	18	1090	2213	0.1128219188	0.3938182579	0.5161481589	0.2931866974	0.1265497929	0.00E+00	0.00E+00	0.0010345905	0.0007163055	24	45	60	39	16	40252	40252	52	250
637420	pitA	A	15	0	.	4	1	1111	2236	0.0673142636	1	0.641014012	0.4647405271	0.1205540994	0	0.00E+00	0	0.0009375595	40	40252	128	19	17	40252	40252	40252	159
2196970	.	H	328	0	.	199	173	876	2044	-0.0603494026	0.0012919442	6.27E-03	-0.2455467803	-0.1172691381	0	0	0.0005226429	2.28E-06	46	14	19	46	18	40252	40252	124	2238
4249583	embB	D	1024	1	ethambutol	11	3	1103	2230	0.1925973316	0.065907161	0.5087577669	0.6816776884	0.1172181639	0.00E+00	0	0	0.0012894543	12	24	58	9	19	40252	40252	40252	101
2025848	PPE25	V	183	0	.	7	18	1044	2134	0	1	0.4346523277	-0.0643327761	-0.1158832605	0.00E+00	0.00E+00	0.0003028423	2.90E-05	40252	40252	51	135	20	40252	40252	227	1335
default_tree
	gene	aa_ref	codon_num	drug	drug2	P1G1	P0G1	P1G0	P0G0	lasso	logreg_l1	logreg_l2	svm_l1	svm_l2	default_tree	md5	rf	gbm	lasso_rank	logreg_l1_rank	logreg_l2_rank	svm_l1_rank	svm_l2_rank	default_tree_rank	md5_rank	rf_rank	gbm_rank
2155168	katG	S	315	1	isoniazid	1004	587	109	1645	0.1664839866	2.97E-23	1.14E-14	0.4507110871	0.4776358928	0.4249932815	0.6996489269	0.5345645808	0.141311448	16	2	2	23	2	1	1	1	1
761155	rpoB	S	450	1	rifampicin	854	433	252	1796	0.1500214287	1	0.0087796377	0.3727535658	0.3922355838	0.072147353	0.119100391	0.0893891262	0.0225036446	18	40252	20	28	3	2	2	2	7
4247429	embB	M	306	1	ethambutol	455	120	648	2109	0.4196284528	5.56E-26	3.44E-13	0.8717132749	0.5521086985	0.0395007743	0.0652076268	0.0456823718	0.0241149547	2	1	3	3	1	3	3	3	6
1657335	ctpD	G	125	0	.	0	1	1097	2040	0	1	1	0	-0.0038595605	0.0102075173	0	0.0013167083	7.27E-07	40252	40252	40252	40252	16808	4	40252	39	2673
2029104	PPE27	R	227	0	.	2	2	1080	2224	0	1	1	0	0.0130818966	0.0087193463	0.0143938413	0.0022313975	0.0033051695	40252	40252	40252	40252	6460	5	5	20	22
7582	gyrA	D	94	1	FQ	203	83	873	2135	0.1013173017	1	1	0.179834468	0.169588389	0.0068914437	0	0.0077197261	0.0089686354	28	40252	40252	66	10	6	40252	6	9
1998063	.	E	151	0	.	743	1438	307	579	-0.022214481	3.03E-09	4.42E-06	-0.0487819583	-0.0463650709	0.0066755418	0	0.0055209312	0.0057671628	78	5	10	158	335	7	40252	9	14
2628253	plcC	V	149	0	.	21	64	1005	2015	0	1	1	0	-0.0073722089	0.0065957637	0	0.0012527467	4.71E-05	40252	40252	40252	40252	11282	8	40252	41	1162
2289225	pncA	I	6	1	pyrazinamide	8	0	1077	2135	0	1	1	0	0.0102303138	0.0062089168	0.0102496403	0.0008227203	4.12E-07	40252	40252	40252	40252	8431	9	6	72	2872
781687	rpsL	K	43	1	streptomycin	729	381	378	1853	0.0950430167	1	1	0.216539329	0.2648296801	0.0060880027	0.0100500361	0.0110474747	0.0065757578	33	40252	40252	53	6	10	7	4	12
7581	gyrA	D	94	1	FQ	48	28	1055	2201	0.0949752012	1	1	0.222868367	0.112842745	0.006050756	0.0099885494	0.0017578386	0.0020680156	34	40252	40252	52	24	11	8	26	47
2192509	.	H	139	0	.	1	0	1113	2236	0	1	1	0	0.0158795632	0.005864001	0	0	0.0003114738	40252	40252	40252	40252	4715	12	40252	40252	513
2283528	.	R	65	0	.	40	199	1070	2024	0	1	1	0	-0.0158035864	0.0053716878	0.008867548	0.0018006814	0.0014841989	40252	40252	40252	40252	4770	13	9	25	80
1789446	.	V	131	0	.	911	1859	98	208	0.0154818391	1	1	0.0376610328	0.0382237077	0.0052454343	0.0086591296	0.00799089	0.0028254104	90	40252	40252	174	664	14	10	5	28
4247431	embB	M	306	1	ethambutol	212	127	888	2105	0.3067518542	0.1037876171	1	0.706036975	0.3014826849	0.0051908625	0	0.0075812795	0.0050541819	7	26	40252	7	4	15	40252	7	16
3740016	PE_PGRS50	G	920	0	.	0	1	980	2048	0	1	1	0	-4.51E-05	0.0048371678	0	0.0001123546	1.86E-05	40252	40252	40252	40252	27783	16	40252	506	1511
2262620	.	E	151	0	.	861	1593	196	441	0	1	1	0	-0.0125843569	0.0044935687	0	0.0040626818	0.0074490985	40252	40252	40252	40252	6805	17	40252	13	10
1278278	.	D	4	0	.	856	1552	259	684	0	1	1	0	0.0222450796	0.0043940287	0	0.0040634131	0.0033761152	40252	40252	40252	40252	2449	18	40252	12	21
2563495	sseB	W	108	0	.	20	95	1095	2140	0.0204359912	1	1	0.0717834125	0.0178289162	0.0039997732	0	5.72E-05	0	83	40252	40252	128	4036	19	40252	805	40252
2304351	pks12	V	879	0	.	0	1	1076	2046	0	1	1	0	-0.0093116731	0.0039250335	0	0.0013279566	0.0007946302	40252	40252	40252	40252	9173	20	40252	38	229
md5
	gene	aa_ref	codon_num	drug	drug2	P1G1	P0G1	P1G0	P0G0	lasso	logreg_l1	logreg_l2	svm_l1	svm_l2	default_tree	md5	rf	gbm	lasso_rank	logreg_l1_rank	logreg_l2_rank	svm_l1_rank	svm_l2_rank	default_tree_rank	md5_rank	rf_rank	gbm_rank
2155168	katG	S	315	1	isoniazid	1004	587	109	1645	0.1664839866	2.97E-23	1.14E-14	0.4507110871	0.4776358928	0.4249932815	0.6996489269	0.5345645808	0.141311448	16	2	2	23	2	1	1	1	1
761155	rpoB	S	450	1	rifampicin	854	433	252	1796	0.1500214287	1	0.0087796377	0.3727535658	0.3922355838	0.072147353	0.119100391	0.0893891262	0.0225036446	18	40252	20	28	3	2	2	2	7
4247429	embB	M	306	1	ethambutol	455	120	648	2109	0.4196284528	5.56E-26	3.44E-13	0.8717132749	0.5521086985	0.0395007743	0.0652076268	0.0456823718	0.0241149547	2	1	3	3	1	3	3	3	6
1657327	ctpD	A	122	0	.	1	0	1096	2041	0	1	1	0	-0.0002909019	0	0.0168505045	0.0018773932	4.76E-07	40252	40252	40252	40252	26705	40252	4	22	2825
2029104	PPE27	R	227	0	.	2	2	1080	2224	0	1	1	0	0.0130818966	0.0087193463	0.0143938413	0.0022313975	0.0033051695	40252	40252	40252	40252	6460	5	5	20	22
2289225	pncA	I	6	1	pyrazinamide	8	0	1077	2135	0	1	1	0	0.0102303138	0.0062089168	0.0102496403	0.0008227203	4.12E-07	40252	40252	40252	40252	8431	9	6	72	2872
781687	rpsL	K	43	1	streptomycin	729	381	378	1853	0.0950430167	1	1	0.216539329	0.2648296801	0.0060880027	0.0100500361	0.0110474747	0.0065757578	33	40252	40252	53	6	10	7	4	12
7581	gyrA	D	94	1	FQ	48	28	1055	2201	0.0949752012	1	1.00E+00	0.222868367	0.112842745	0.006050756	0.0099885494	0.0017578386	0.0020680156	34	40252	40252	52	24	11	8	26	47
2283528	.	R	65	0	.	40	199	1070	2024	0	1	1	0	-0.0158035864	0.0053716878	0.008867548	0.0018006814	0.0014841989	40252	40252	40252	40252	4770	13	9	25	80
1789446	.	V	131	0	.	911	1859	98	208	0.0154818391	1	1	0.0376610328	0.0382237077	0.0052454343	0.0086591296	0.00799089	0.0028254104	90	40252	40252	174	664	14	10	5	28
2288778	pncA	V	155	1	pyrazinamide	9	2	1085	2206	0	1	1	0	-0.0008650906	0.0038530908	0.0062466273	0.0002287389	0.0018106445	40252	40252	40252	40252	25075	21	11	281	58
3732122	PPE54	A	1605	0	.	0	13	1101	2198	0	1	1	0	-0.0117150526	0.0034206992	0.0056468684	0.0013877523	0.0002434798	40252	40252	40252	40252	7376	28	12	37	596
2330426	.	L	180	0	.	7	21	1108	2216	-0.0592846303	0.3332490783	0.5521490925	-0.1616793035	-0.0429180371	0.0032850901	0.0054230058	0.0001920849	1.63E-05	47	43	74	77	437	29	13	343	1572
498848	.	T	258	0	.	0	2	1115	2235	0	1	0.702423258	0	-0.0604039097	0	0.0036679784	0	7.66E-08	40252	40252	181	40252	159	40252	14	40252	3367
4193440	ctpJ	L	645	0	.	0	1	1114	2234	0	1	1	0	-0.0366504094	0	0.0036444361	0	0.0017283862	40252	40252	40252	40252	845	40252	15	40252	63
2796952	PE_PGRS42	G	145	0	.	0	1	1032	2087	0	1	1	0	0.0001146367	0	0.0036292195	8.77E-06	1.65E-06	40252	40252	40252	40252	27268	40252	16	1836	2365
4165093	dnaZX	A	547	0	.	1	3	1114	2234	0	1	1	0	-0.0220067386	0	0.0029548187	0	8.54E-07	40252	40252	40252	40252	2500	40252	17	40252	2602
2540789	cyp124	D	229	0	.	0	1	1114	2234	0	1	1.00E+00	0	-1.13E-05	0	0.0020422771	0	0	40252	40252	40252	40252	29006	40252	18	40252	40252
492915	pta	D	377	0	.	21	64	1094	2173	0	1	1	0	-0.0070648753	0	0.001918934	1.09E-06	2.31E-06	40252	40252	40252	40252	11722	40252	19	2782	2233
1333272	.	T	98	0	.	5	4	1103	2213	0	1	1	0	0.0060555108	0	0.0018096409	6.14E-06	0	40252	40252	40252	40252	13101	40252	20	2034	40252
rf
	gene	aa_ref	codon_num	drug	drug2	P1G1	P0G1	P1G0	P0G0	lasso	logreg_l1	logreg_l2	svm_l1	svm_l2	default_tree	md5	rf	gbm	lasso_rank	logreg_l1_rank	logreg_l2_rank	svm_l1_rank	svm_l2_rank	default_tree_rank	md5_rank	rf_rank	gbm_rank
2155168	katG	S	315	1	isoniazid	1004	587	109	1645	0.1664839866	2.97E-23	1.14E-14	0.4507110871	0.4776358928	0.4249932815	0.6996489269	0.5345645808	0.141311448	16	2	2	23	2	1	1	1	1
761155	rpoB	S	450	1	rifampicin	854	433	252	1796	0.1500214287	1	0.0087796377	0.3727535658	0.3922355838	0.072147353	0.119100391	0.0893891262	0.0225036446	18	40252	20	28	3	2	2	2	7
4247429	embB	M	306	1	ethambutol	455	120	648	2109	0.4196284528	5.56E-26	3.44E-13	0.8717132749	0.5521086985	0.0395007743	0.0652076268	0.0456823718	0.0241149547	2	1	3	3	1	3	3	3	6
781687	rpsL	K	43	1	streptomycin	729	381	378	1853	0.0950430167	1	1	0.216539329	0.2648296801	0.0060880027	0.0100500361	0.0110474747	0.0065757578	33	40252	40252	53	6	10	7	4	12
1789446	.	V	131	0	.	911	1859	98	208	0.0154818391	1	1	0.0376610328	0.0382237077	0.0052454343	0.0086591296	0.00799089	0.0028254104	90	40252	40252	174	664	14	10	5	28
7582	gyrA	D	94	1	FQ	203	83	873	2135	0.1013173017	1	1	0.179834468	0.169588389	0.0068914437	0	0.0077197261	0.0089686354	28	40252	40252	66	10	6	40252	6	9
4247431	embB	M	306	1	ethambutol	212	127	888	2105	0.3067518542	0.1037876171	1	0.706036975	0.3014826849	0.0051908625	0	0.0075812795	0.0050541819	7	26	40252	7	4	15	40252	7	16
2635577	PPE39	R	6	0	.	237	603	824	1492	-0.0300799244	3.66E-07	1.06E-05	-0.0737282093	-0.0830742735	0.0027464591	0	0.0073686137	0.0042399885	62	7	11	126	51	40	40252	8	17
1998063	.	E	151	0	.	743	1438	307	579	-0.022214481	3.03E-09	4.42E-06	-0.0487819583	-0.0463650709	0.0066755418	0	0.0055209312	0.0057671628	78	5	10	158	335	7	40252	9	14
401318	.	Y	376	0	.	747	1330	349	848	0	0.159401916	1	-0.0075634882	0.0047611543	0.0018323882	0	0.0053686279	0.0011083284	40252	29	40252	209	15203	89	40252	10	123
4248003	embB	Q	497	1	ethambutol	82	25	1023	2211	0.3415667296	5.79E-05	0.1328615049	0.7523998224	0.2921806175	0.0036810149	0	0.0051108311	0.007359325	5	11	29	5	5	26	40252	11	11
1278278	.	D	4	0	.	856	1552	259	684	0	1	1	0	0.0222450796	0.0043940287	0	0.0040634131	0.0033761152	40252	40252	40252	40252	2449	18	40252	12	21
2262620	.	E	151	0	.	861	1593	196	441	0	1	1	0	-0.0125843569	0.0044935687	0	0.0040626818	0.0074490985	40252	40252	40252	40252	6805	17	40252	13	10
2896527	aspS	D	426	0	.	1	0	1039	2113	0	1	1	0	0.0200406764	0.0030418357	0	0.0038248107	0.0025152662	40252	40252	40252	40252	3070	32	40252	14	39
2550014	.	T	6	0	.	129	273	949	1928	-0.0047773713	1	1	0	-0.0080485475	0.0019738772	0	0.0035577832	0.0029706913	117	40252	40252	40252	10576	85	40252	15	24
2289226	pncA	I	6	1	pyrazinamide	62	62	1020	2071	0	1	0.0695566342	0	-0.0567408101	0	0	0.0034495772	0.0036678655	40252	40252	23	40252	188	40252	40252	16	18
761139	rpoB	H	445	1	rifampicin	53	76	1060	2145	0.0092369091	1	1	0.1336491491	0.1676177966	0.0023342738	0	0.0029474867	0.0034565073	108	40252	40252	94	11	59	40252	17	20
3447507	virS	L	307	0	.	58	62	1052	2172	-0.1365284916	3.81E-05	0.0480587165	-0.2250288774	-0.0887891459	0.0020406654	0	0.0022981936	0.0027918182	19	10	22	51	42	78	40252	18	31
761110	rpoB	D	435	1	rifampicin	65	55	1045	2176	0.1152949735	1	1	0.3346610671	0.1803613129	0.0017086696	0	0.0022379363	0.0015278257	22	40252	40252	34	8	98	40252	19	77
2029104	PPE27	R	227	0	.	2	2	1080	2224	0	1	1	0	0.0130818966	0.0087193463	0.0143938413	0.0022313975	0.0033051695	40252	40252	40252	40252	6460	5	5	20	22
gbm
	gene	aa_ref	codon_num	drug	drug2	P1G1	P0G1	P1G0	P0G0	lasso	logreg_l1	logreg_l2	svm_l1	svm_l2	default_tree	md5	rf	gbm	lasso_rank	logreg_l1_rank	logreg_l2_rank	svm_l1_rank	svm_l2_rank	default_tree_rank	md5_rank	rf_rank	gbm_rank
2155168	katG	S	315	1	isoniazid	1004	587	109	1645	0.1664839866	2.97E-23	1.14E-14	0.4507110871	0.4776358928	0.4249932815	0.6996489269	0.5345645808	0.141311448	16	2	2	23	2	1	1	1	1
26278	.	A	202	0	.	1	1	1113	2234	0	1	1	0	0.041713163	0	0	0	0.0581541359	40252	40252	40252	40252	478	40252	40252	40252	2
849500	PPE12	G	181	0	.	1	1	1114	2229	0	1	1	0	0.0417008183	0	0	0	0.0563519756	40252	40252	40252	40252	480	40252	40252	40252	3
1561201	pyrF	G	253	0	.	1	0	1069	2067	0	1	1	0	0.0417968764	0	0	2.12E-05	0.0450387508	40252	40252	40252	40252	476	40252	40252	1334	4
1061979	sucC	Y	6	0	.	1	0	1114	2237	0	1	1	0	0.041704767	0	0	0	0.0441083744	40252	40252	40252	40252	479	40252	40252	40252	5
4247429	embB	M	306	1	ethambutol	455	120	648	2109	0.4196284528	5.56E-26	3.44E-13	0.8717132749	0.5521086985	0.0395007743	0.0652076268	0.0456823718	0.0241149547	2	1	3	3	1	3	3	3	6
761155	rpoB	S	450	1	rifampicin	854	433	252	1796	0.1500214287	1	0.0087796377	0.3727535658	0.3922355838	0.072147353	0.119100391	0.0893891262	0.0225036446	18	40252	20	28	3	2	2	2	7
370764	PPE5	L	667	0	.	1	3	1084	2186	0	1	1.00E+00	0	-8.61E-05	0.0003270091	0	0.0004253621	0.0108569902	40252	40252	40252	40252	27406	259	40252	162	8
7582	gyrA	D	94	1	FQ	203	83	873	2135	0.1013173017	1	1	0.179834468	0.169588389	0.0068914437	0	0.0077197261	0.0089686354	28	40252	40252	66	10	6	40252	6	9
2262620	.	E	151	0	.	861	1593	196	441	0	1	1	0	-0.0125843569	0.0044935687	0	0.0040626818	0.0074490985	40252	40252	40252	40252	6805	17	40252	13	10
4248003	embB	Q	497	1	ethambutol	82	25	1023	2211	0.3415667296	5.79E-05	0.1328615049	0.7523998224	0.2921806175	0.0036810149	0	0.0051108311	0.007359325	5	11	29	5	5	26	40252	11	11
781687	rpsL	K	43	1	streptomycin	729	381	378	1853	0.0950430167	1	1	0.216539329	0.2648296801	0.0060880027	0.0100500361	0.0110474747	0.0065757578	33	40252	40252	53	6	10	7	4	12
2075207	.	T	123	0	.	3	1	1112	2234	0	1	1	0	-0.0243558758	0	0	0	0.0058547912	40252	40252	40252	40252	1953	40252	40252	40252	13
1998063	.	E	151	0	.	743	1438	307	579	-0.022214481	3.03E-09	4.42E-06	-0.0487819583	-0.0463650709	0.0066755418	0	0.0055209312	0.0057671628	78	5	10	158	335	7	40252	9	14
4247574	embB	D	354	1	ethambutol	111	84	998	2151	0.2924547389	1	1	0.7375353485	0.1733696605	0.0021912814	0	0.001822799	0.0052433706	8	40252	40252	6	9	68	40252	24	15
4247431	embB	M	306	1	ethambutol	212	127	888	2105	0.3067518542	0.1037876171	1	0.706036975	0.3014826849	0.0051908625	0	0.0075812795	0.0050541819	7	26	40252	7	4	15	40252	7	16
2635577	PPE39	R	6	0	.	237	603	824	1492	-0.0300799244	3.66E-07	1.06E-05	-0.0737282093	-0.0830742735	0.0027464591	0	0.0073686137	0.0042399885	62	7	11	126	51	40	40252	8	17
2289226	pncA	I	6	1	pyrazinamide	62	62	1020	2071	0	1	0.0695566342	0	-0.0567408101	0	0	0.0034495772	0.0036678655	40252	40252	23	40252	188	40252	40252	16	18
3132672	.	R	15	0	.	3	1	1112	2236	0	1	1	0	-0.0243331935	0.0004133561	0	0	0.0035540028	40252	40252	40252	40252	1964	250	40252	40252	19
761139	rpoB	H	445	1	rifampicin	53	76	1060	2145	0.0092369091	1	1	0.1336491491	0.1676177966	0.0023342738	0	0.0029474867	0.0034565073	108	40252	40252	94	11	59	40252	17	20

## Sheet: PZA
lasso
	gene	aa_ref	codon_num	drug	drug2	P1G1	P0G1	P1G0	P0G0	lasso	logreg_l1	logreg_l2	svm_l1	svm_l2	default_tree	md5	rf	gbm	lasso_rank	logreg_l1_rank	logreg_l2_rank	svm_l1_rank	svm_l2_rank	default_tree_rank	md5_rank	rf_rank	gbm_rank
4083468	.	M	221	0	.	2	0	692	1517	0.4811267992	0.0186279718	0.4111575192	0.9142525373	0.2042582287	0	0	0.0018169806	0.0023958453	1	46	61	36	20	22403	22403	51	58
167711	.	V	1	0	.	12	2	680	1515	0.4370002686	2.92E-06	0.3427083646	1.2933773449	0.2567395065	0.0033397591	0	0.0013914579	0.0031947317	2	15	45	11	8	61	22403	73	36
4137219	.	V	5	0	.	78	31	616	1486	0.4309905467	5.54E-20	1	1.2630118499	0.2520606495	0	0	0.0007467314	0.0025020461	3	5	22403	14	11	22403	22403	152	56
1731431	adh	V	20	0	.	4	20	689	1496	-0.4022654405	0.0001009077	0.0508315684	-1.3719297831	-0.2204448875	0.0072178549	0	0.006992146	0.0032391016	4	19	27	10	15	11	22403	7	35
761128	rpoB	S	441	1	rifampicin	3	1	690	1517	0.3632747309	0.0004366449	0.5431614697	1.8516930613	0.130653058	0	0	0	0.0022513591	5	27	132	1	91	22403	22403	22403	66
2288730	pncA	A	171	1	pyrazinamide	0	2	659	1429	-0.3479672159	0.0003086666	0.3081459826	-1.4008292931	-0.1555748192	0	0	0.0014009385	0.0018902145	6	23	43	8	49	22403	22403	72	86
4097010	.	W	329	0	.	36	7	657	1507	0.3407546825	0.0003523089	0.3447688192	0.7649708977	0.2622703611	0	0	0.0129244666	0.000585036	7	25	46	60	7	22403	22403	6	382
2288820	pncA	Q	141	1	pyrazinamide	9	1	662	1511	0.3270446137	0.0123826396	0.3640093334	1.1014289726	0.1963421864	0	0	0.0001261011	0.0027275824	8	42	51	20	27	22403	22403	590	49
2289040	pncA	W	68	1	pyrazinamide	17	1	640	1433	0.3208072032	0.0027475616	0.2087198862	1.0540370262	0.2649649925	0	0	0.0001069043	0.0038412544	9	32	36	22	6	22403	22403	666	25
1254056	.	D	160	0	.	2	6	692	1510	-0.3036361901	0.0002560834	0.1708950426	-1.1057808028	-0.2091173221	0.0042108827	0	0.001805063	0.0028712404	10	22	35	19	18	33	22403	52	46
2310984	.	R	512	0	.	9	1	673	1501	0.302661888	0.0469575272	0.5993065352	0.8889026165	0.1124835476	0	0	0	0.0001443241	11	55	205	39	139	22403	22403	22403	901
3877949	rpoA	T	187	0	.	10	20	683	1495	-0.2970115397	2.20E-10	0.0033858171	-1.1418057736	-0.3195751257	0.0038029067	0	0.0023983965	0.0034248478	12	9	16	17	4	49	22403	36	33
2180169	.	L	166	0	.	8	113	686	1401	-0.2865231624	7.73E-13	0.0004344161	-0.5333380807	-0.2533278962	0.0673520723	0.1192185115	0.0642729962	0.0245659157	13	7	9	106	10	3	3	2	3
2520618	kasB	A	408	0	.	9	0	685	1518	0.2854340388	0.0573673575	0.5304229863	0.8680443691	0.1369753525	0	0.00E+00	0	3.41E-08	14	63	117	44	82	22403	22403	22403	4215
2288859	pncA	V	128	1	pyrazinamide	7	0	665	1514	0.2846817698	0.0432143276	0.4246024452	0.8257785592	0.1932225154	0	0	0.0003662781	0.0020312332	15	54	69	48	33	22403	22403	271	77
761314	rpoB	F	503	1	rifampicin	8	1	686	1517	0.2843562673	0.0758662876	0.4312754613	0.2981121613	0.1674558997	0.00E+00	0	3.83E-05	0.0006307106	16	71	70	203	45	22403	22403	1219	354
3087532	ald	A	238	0	cycloserine	15	4	678	1514	0.2773598897	1	1	0.7330925039	0.0520125663	0	0	0	0.0001428539	17	22403	22403	66	1162	22403	22403	22403	905
507454	.	Q	103	0	.	72	3	622	1513	0.2691418192	0.5821912365	0.8049591038	0.0029164945	0.0580346852	0	0.00E+00	0	1.34E-08	18	308	832	521	813	22403	22403	22403	4520
3979119	PPE63	A	354	0	.	8	0	686	1518	0.2597354993	0.0266195455	0.516251017	0.7382504339	0.1515261361	0	0.00E+00	0	9.22E-05	19	51	103	63	52	22403	22403	22403	1064
4248003	embB	Q	497	1	ethambutol	59	26	632	1491	0.2526275172	2.73E-05	1	0.7357099366	0.2392640538	0	0	0.0016343984	0.0019595778	20	17	22403	64	12	22403	22403	57	84
logreg_l1
	gene	aa_ref	codon_num	drug	drug2	P1G1	P0G1	P1G0	P0G0	lasso	logreg_l1	logreg_l2	svm_l1	svm_l2	default_tree	md5	rf	gbm	lasso_rank	logreg_l1_rank	logreg_l2_rank	svm_l1_rank	svm_l2_rank	default_tree_rank	md5_rank	rf_rank	gbm_rank
761155	rpoB	S	450	1	rifampicin	549	452	138	1058	0.1745146898	1.62E-39	0.0091397553	0.6041559544	0.3840053276	0.0269818338	0.0477599864	0.0589462221	0.0383189593	37	1	18	87	1	4	4	3	2
2155168	katG	S	315	1	isoniazid	623	558	71	956	0.165273259	4.79E-34	6.49E-11	0.4457834847	0.3657887505	0.3010676677	0.5329136578	0.3536268968	0.1341040456	41	2	2	138	2	1	1	1	1
401318	.	Y	376	0	.	514	1010	169	454	-0.0472013121	7.33E-33	1.31E-13	-0.2237099188	-0.1290002245	0.0058950752	0	0.0030129287	0.004945127	111	3	1	245	95	14	22403	25	18
2517129	fabD	T	115	1	.	151	95	530	1416	-0.0781650473	2.62E-23	0.0036881087	-0.8236677693	-0.1173701116	0	0	6.19E-05	4.95E-05	84	4	17	51	129	22403	22403	948	1320
4137219	.	V	5	0	.	78	31	616	1486	0.4309905467	5.54E-20	1	1.2630118499	0.2520606495	0	0	0.0007467314	0.0025020461	3	5	22403	14	11	22403	22403	152	56
4247429	embB	M	306	1	ethambutol	292	160	395	1353	0.2247049749	5.25E-16	1	0.6339549325	0.3369978021	0.0933761871	0.1652832594	0.0513389321	0.0158943133	26	6	22403	78	3	2	2	4	4
2180169	.	L	166	0	.	8	113	686	1401	-0.2865231624	7.73E-13	0.0004344161	-0.5333380807	-0.2533278962	0.0673520723	0.1192185115	0.0642729962	0.0245659157	13	7	9	106	10	3	3	2	3
3297704	pks15	T	46	0	.	26	139	667	1372	-0.0928083162	6.03E-11	0.0012203794	-0.7337616851	-0.1924386256	0.0043882399	0	0.0069755457	0.0021988476	76	8	11	65	34	30	22403	8	68
3877949	rpoA	T	187	0	.	10	20	683	1495	-0.2970115397	2.20E-10	0.0033858171	-1.1418057736	-0.3195751257	0.0038029067	0	0.0023983965	0.0034248478	12	9	16	17	4	49	22403	36	33
2196970	.	H	328	0	.	140	114	525	1387	-0.0725515568	7.23E-10	3.05E-05	-0.2748623684	-0.1724807642	0	0	0.0003246626	0.0001172003	86	10	8	214	41	22403	22403	299	976
1020942	PPE14	S	130	0	.	271	612	422	892	-0.0374810037	4.09E-09	0.0005940719	-0.120524956	-0.0584678341	0	0	0.0009726522	0.0001837081	116	11	10	304	809	22403	22403	118	797
3521253	nuoJ	V	39	0	.	62	42	631	1476	0.2378411694	4.41E-09	1	0.9004529849	0.1306616687	0	0	0.0002072315	0.0005136242	24	12	22403	38	90	22403	22403	410	428
1741352	ansA	G	281	0	.	571	1416	98	78	0	8.55E-09	1	-0.1456928657	-0.0285877052	0	0	0.0009457411	0.0021856138	22403	13	22403	290	2398	22403	22403	124	70
1235400	xseA	G	21	0	.	56	16	635	1498	-0.0211174113	1.47E-06	0.2597195078	-0.5504692903	-0.0829042205	0.00E+00	0	2.02E-05	2.70E-07	138	14	39	103	333	22403	22403	1567	3445
167711	.	V	1	0	.	12	2	680	1515	0.4370002686	2.92E-06	0.3427083646	1.2933773449	0.2567395065	3.34E-03	0	1.39E-03	0.0031947317	2	15	45	11	8	61	22403	73	36
3883796	.	R	91	0	.	596	1431	98	83	-0.0086998535	1.13E-05	1	0	-0.025411672	0	0	0.0009354852	0.0020354106	161	16	22403	22403	2804	22403	22403	127	75
4248003	embB	Q	497	1	ethambutol	59	26	632	1491	0.2526275172	2.73E-05	1	0.7357099366	0.2392640538	0	0.00E+00	0.0016343984	1.96E-03	20	17	22403	64	12	22403	22403	57	84
2101193	ureD	S	58	0	.	67	31	627	1487	-0.1722877347	4.53E-05	1	-0.4109945161	-0.051276321	0	0	0.0001095567	0.0012521144	38	18	22403	154	1212	22403	22403	658	147
1731431	adh	V	20	0	.	4	20	689	1496	-0.4022654405	0.0001009077	0.0508315684	-1.3719297831	-0.2204448875	0.0072178549	0	0.006992146	0.0032391016	4	19	27	10	15	11	22403	7	35
3883711	.	A	63	0	.	8	176	675	1222	-0.0661219862	0.0001092565	0.0931759468	-0.5934619615	-0.1613954796	0	0	0.0036260498	0.0023471617	90	20	33	91	46	22403	22403	15	63
logreg_l2
	gene	aa_ref	codon_num	drug	drug2	P1G1	P0G1	P1G0	P0G0	lasso	logreg_l1	logreg_l2	svm_l1	svm_l2	default_tree	md5	rf	gbm	lasso_rank	logreg_l1_rank	logreg_l2_rank	svm_l1_rank	svm_l2_rank	default_tree_rank	md5_rank	rf_rank	gbm_rank
401318	.	Y	376	0	.	514	1010	169	454	-0.0472013121	7.33E-33	1.31E-13	-0.2237099188	-0.1290002245	0.0058950752	0	0.0030129287	0.004945127	111	3	1	245	95	14	22403	25	18
2155168	katG	S	315	1	isoniazid	623	558	71	956	0.165273259	4.79E-34	6.49E-11	0.4457834847	0.3657887505	0.3010676677	0.5329136578	0.3536268968	0.1341040456	41	2	2	138	2	1	1	1	1
2295685	pks12	V	3768	0	.	669	1456	24	46	0	1	9.39E-11	0	-0.0745652531	0	0	0.0004463908	0.0031106381	22403	22403	3	22403	409	22403	22403	231	38
1165114	.	G	129	0	.	653	1391	40	126	0	0.0120944035	1.74E-08	-0.0289929323	-0.0641844052	0.0043653198	0	0.0015435931	0.0007290935	22403	41	4	435	644	31	22403	63	302
4060210	esxV	Q	20	0	.	688	1508	6	10	0	1	1.20E-07	0	-0.0704073509	0	0	0	2.17E-05	22403	22403	5	22403	510	22403	22403	22403	1651
908186	sseC2	T	100	0	.	609	1451	84	61	0	1	2.03E-07	-0.1488459963	-0.0803254771	0	0	8.31E-05	0.0012391441	22403	22403	6	285	351	22403	22403	787	150
383716	.	P	39	0	.	597	1468	73	25	0	1	7.11E-07	0	-0.0498449781	0	0	6.25E-05	3.82E-05	22403	22403	7	22403	1274	22403	22403	943	1431
2196970	.	H	328	0	.	140	114	525	1387	-0.0725515568	7.23E-10	3.05E-05	-0.2748623684	-0.1724807642	0	0	0.0003246626	0.0001172003	86	10	8	214	41	22403	22403	299	976
2180169	.	L	166	0	.	8	113	686	1401	-0.2865231624	7.73E-13	0.0004344161	-0.5333380807	-0.2533278962	0.0673520723	0.1192185115	0.0642729962	0.0245659157	13	7	9	106	10	3	3	2	3
1020942	PPE14	S	130	0	.	271	612	422	892	-0.0374810037	4.09E-09	0.0005940719	-0.120524956	-0.0584678341	0	0	0.0009726522	0.0001837081	116	11	10	304	809	22403	22403	118	797
3297704	pks15	T	46	0	.	26	139	667	1372	-0.0928083162	6.03E-11	0.0012203794	-0.7337616851	-0.1924386256	0.0043882399	0	0.0069755457	0.0021988476	76	8	11	65	34	30	22403	8	68
2196964	.	N	326	0	.	133	116	523	1347	-0.0183204295	1	0.0020045943	0	-0.0670866104	0	0	0.0003035099	0.000288747	141	22403	12	22403	549	22403	22403	314	636
3447507	virS	L	307	0	.	8	109	686	1401	0	1	0.0020118924	0	-0.2028219509	0	0	0.0039382426	4.97E-05	22403	22403	13	22403	22	22403	22403	13	1317
2635577	PPE39	R	6	0	.	154	315	513	1069	-0.0251493588	0.0038344982	0.0025209272	-0.0885307992	-0.0711219397	0	0	0.0035800469	0.0040183422	131	34	14	343	485	22403	22403	17	23
2289226	pncA	I	6	1	pyrazinamide	8	113	580	1392	0	1	0.0026329063	0	-0.1971091204	0	0	0.0007668308	0.0039357278	22403	22403	15	22403	26	22403	22403	151	24
3877949	rpoA	T	187	0	.	10	20	683	1495	-0.2970115397	2.20E-10	0.0033858171	-1.1418057736	-0.3195751257	0.0038029067	0.00E+00	0.0023983965	3.42E-03	12	9	16	17	4	49	22403	36	33
2517129	fabD	T	115	1	.	151	95	530	1416	-0.0781650473	2.62E-23	0.0036881087	-0.8236677693	-0.1173701116	0	0.00E+00	6.19E-05	4.95E-05	84	4	17	51	129	22403	22403	948	1320
761155	rpoB	S	450	1	rifampicin	549	452	138	1058	0.1745146898	1.62E-39	0.0091397553	0.6041559544	0.3840053276	0.0269818338	0.0477599864	0.0589462221	0.0383189593	37	1	18	87	1	4	4	3	2
2288844	pncA	I	133	1	pyrazinamide	22	14	636	1417	-0.1136509533	0.1389148879	0.013189283	0	-0.1002674073	0	0	0.0020165737	0.0034147703	61	90	19	22403	185	22403	22403	44	34
3883915	.	V	131	0	.	32	375	660	1132	-0.0155988009	0.000322584	0.0164219103	-0.2835408961	-0.0846084271	2.97E-03	0	1.57E-03	0.0007183983	149	24	20	210	316	71	22403	62	312
svm_l1
	gene	aa_ref	codon_num	drug	drug2	P1G1	P0G1	P1G0	P0G0	lasso	logreg_l1	logreg_l2	svm_l1	svm_l2	default_tree	md5	rf	gbm	lasso_rank	logreg_l1_rank	logreg_l2_rank	svm_l1_rank	svm_l2_rank	default_tree_rank	md5_rank	rf_rank	gbm_rank
761128	rpoB	S	441	1	rifampicin	3	1	690	1517	0.3632747309	0.0004366449	0.5431614697	1.8516930613	0.130653058	0	0	0	0.0022513591	5	27	132	1	91	22403	22403	22403	66
2433953	.	R	195	0	.	1	1	693	1517	0	0.0090062259	0.5959507443	1.8078941524	0.1468105566	0.0040187654	0	0	0.0035671796	22403	39	199	2	61	35	22403	22403	30
189580	PE4	T	287	0	.	1	0	692	1518	0	0.5148574861	0.5174361007	1.6621523242	0.1236151181	0	0	0	0.0006162621	22403	253	108	3	107	22403	22403	22403	366
3069203	hsdM	H	294	0	.	1	0	690	1518	0	0.6684139466	0.7505291524	1.6015566973	0.0718139674	0	0	0	0.0012225551	22403	400	595	4	461	22403	22403	22403	152
1853636	tsnR	T	11	0	.	1	0	693	1517	0	0.1339021023	0.436489534	1.5795776731	0.1758585569	0.0039651535	0	0	0.0012716432	22403	85	71	5	40	36	22403	22403	144
178861	PE1	P	150	0	.	1	0	666	1445	0	0.0132399777	0.5030609242	1.4625832214	0.1706359299	0.0044418626	0	0.0007986842	0.005210733	22403	43	100	6	42	27	22403	148	15
845017	mmsA	G	313	0	.	1	0	693	1514	0	0.2107803085	0.4135967926	1.4482392375	0.1975821261	0	0	0	0.0010910328	22403	116	63	7	24	22403	22403	22403	175
2288730	pncA	A	171	1	pyrazinamide	0	2	659	1429	-0.3479672159	0.0003086666	0.3081459826	-1.4008292931	-0.1555748192	0	0	0.0014009385	0.0018902145	6	23	43	8	49	22403	22403	72	86
2076475	gcvB	T	200	0	.	1	0	693	1517	0	0.2379491433	0.4192579133	1.3837943691	0.195224438	0	0	0	0.0011084028	22403	131	68	9	30	22403	22403	22403	168
1731431	adh	V	20	0	.	4	20	689	1496	-0.4022654405	0.0001009077	0.0508315684	-1.3719297831	-0.2204448875	0.0072178549	0	0.006992146	0.0032391016	4	19	27	10	15	11	22403	7	35
167711	.	V	1	0	.	12	2	680	1515	0.4370002686	2.92E-06	0.3427083646	1.2933773449	0.2567395065	0.0033397591	0	0.0013914579	0.0031947317	2	15	45	11	8	61	22403	73	36
2114591	.	N	484	0	.	1	1	693	1517	0	0.0362797991	0.4587195342	1.2900602475	0.1811268818	0.0027540768	0.00E+00	0.0019337688	0.0030466186	22403	53	87	12	37	77	22403	46	43
2289208	pncA	D	12	1	pyrazinamide	4	0	669	1514	0.1832539331	0.6371985453	7.63E-01	1.2787299017	0.0657170644	0	0.00E+00	0.0009834704	0.0002197239	34	372	641	13	591	22403	22403	113	730
4137219	.	V	5	0	.	78	31	616	1486	0.4309905467	5.54E-20	1	1.2630118499	0.2520606495	0	0	0.0007467314	0.0025020461	3	5	22403	14	11	22403	22403	152	56
2290544	lipT	A	226	0	.	1	0	687	1517	0	0.672218457	0.7815726236	1.2134511828	0.0623329907	0	0	0.0003226415	8.53E-05	22403	416	723	15	682	22403	22403	300	1095
1884791	pks8	L	1030	0	.	2	0	691	1496	0.0964520799	0.257256146	0.6071435279	1.1552586506	0.1251900475	0	0	7.93E-05	0.0009765416	74	138	220	16	99	22403	22403	812	206
3877949	rpoA	T	187	0	.	10	20	683	1495	-0.2970115397	2.20E-10	0.0033858171	-1.1418057736	-0.3195751257	0.0038029067	0.00E+00	0.0023983965	0.0034248478	12	9	16	17	4	49	22403	36	33
2288953	pncA	G	97	1	pyrazinamide	4	0	572	1431	0.2189228563	0.0205807384	0.5247918654	1.1378555361	0.1533965467	0	0	2.10E-05	0.0003312951	27	49	114	18	51	22403	22403	1548	582
1254056	.	D	160	0	.	2	6	692	1510	-0.3036361901	0.0002560834	0.1708950426	-1.1057808028	-0.2091173221	0.0042108827	0	0.001805063	0.0028712404	10	22	35	19	18	33	22403	52	46
2288820	pncA	Q	141	1	pyrazinamide	9	1	662	1511	0.3270446137	0.0123826396	0.3640093334	1.1014289726	0.1963421864	0	0	0.0001261011	0.0027275824	8	42	51	20	27	22403	22403	590	49
svm_l2
	gene	aa_ref	codon_num	drug	drug2	P1G1	P0G1	P1G0	P0G0	lasso	logreg_l1	logreg_l2	svm_l1	svm_l2	default_tree	md5	rf	gbm	lasso_rank	logreg_l1_rank	logreg_l2_rank	svm_l1_rank	svm_l2_rank	default_tree_rank	md5_rank	rf_rank	gbm_rank
761155	rpoB	S	450	1	rifampicin	549	452	138	1058	0.1745146898	1.62E-39	0.0091397553	0.6041559544	0.3840053276	0.0269818338	0.0477599864	0.0589462221	0.0383189593	37	1	18	87	1	4	4	3	2
2155168	katG	S	315	1	isoniazid	623	558	71	956	0.165273259	4.79E-34	6.49E-11	0.4457834847	0.3657887505	0.3010676677	0.5329136578	0.3536268968	0.1341040456	41	2	2	138	2	1	1	1	1
4247429	embB	M	306	1	ethambutol	292	160	395	1353	0.2247049749	5.25E-16	1	0.6339549325	0.3369978021	0.0933761871	0.1652832594	0.0513389321	0.0158943133	26	6	22403	78	3	2	2	4	4
3877949	rpoA	T	187	0	.	10	20	683	1495	-0.2970115397	2.20E-10	0.0033858171	-1.1418057736	-0.3195751257	0.0038029067	0	0.0023983965	0.0034248478	12	9	16	17	4	49	22403	36	33
2289213	pncA	Q	10	1	pyrazinamide	48	3	623	1507	0.2391309685	0.0009507834	0.0462589247	0.5912488286	0.2775570159	0.0039320734	0	0.0011811737	0.005368397	23	29	24	92	5	38	22403	93	13
2289040	pncA	W	68	1	pyrazinamide	17	1	640	1433	0.3208072032	0.0027475616	0.2087198862	1.0540370262	0.2649649925	0	0	0.0001069043	0.0038412544	9	32	36	22	6	22403	22403	666	25
4097010	.	W	329	0	.	36	7	657	1507	0.3407546825	0.0003523089	0.3447688192	0.7649708977	0.2622703611	0	0	0.0129244666	0.000585036	7	25	46	60	7	22403	22403	6	382
167711	.	V	1	0	.	12	2	680	1515	0.4370002686	2.92E-06	0.3427083646	1.2933773449	0.2567395065	0.0033397591	0.00E+00	0.0013914579	0.0031947317	2	15	45	11	8	61	22403	73	36
2201720	.	T	9	0	.	36	8	657	1509	0	1	0.3670030051	0	0.256623183	0	0	0.000936471	0.0096959105	22403	22403	53	22403	9	22403	22403	126	6
2180169	.	L	166	0	.	8	113	686	1401	-0.2865231624	7.73E-13	0.0004344161	-0.5333380807	-0.2533278962	0.0673520723	1.19E-01	0.0642729962	0.0245659157	13	7	9	106	10	3	3	2	3
4137219	.	V	5	0	.	78	31	616	1486	0.4309905467	5.54E-20	1	1.2630118499	0.2520606495	0	0	0.0007467314	0.0025020461	3	5	22403	14	11	22403	22403	152	56
4248003	embB	Q	497	1	ethambutol	59	26	632	1491	0.2526275172	2.73E-05	1	0.7357099366	0.2392640538	0	0	0.0016343984	0.0019595778	20	17	22403	64	12	22403	22403	57	84
764703	rpoC	K	445	0	rifampicin	10	3	684	1514	0.1826461432	0.3575228182	0.3724342672	0.4370549557	0.230176333	0	0	1.99E-05	0.0003509179	35	174	55	142	13	22403	22403	1579	554
7582	gyrA	D	94	1	FQ	123	48	547	1456	0.1324447547	0.0551729251	1	0.2858792669	0.2225821802	0.0012919897	0	0.0036023384	0.0055595873	53	60	22403	209	14	175	22403	16	11
1731431	adh	V	20	0	.	4	20	689	1496	-0.4022654405	0.0001009077	0.0508315684	-1.3719297831	-0.2204448875	0.0072178549	0.00E+00	0.006992146	0.0032391016	4	19	27	10	15	11	22403	7	35
935234	lpqR	A	172	0	.	4	20	690	1498	0	0.0003710234	0.0509039635	0	-0.220371853	0.00E+00	1.24E-02	0.0025230699	1.68E-05	22403	26	28	22403	16	22403	8	32	1757
4247730	embB	G	406	1	ethambutol	34	21	657	1496	0.2302629994	0.0277607146	0.7682617067	0.4786566337	0.2190445404	0	0	0.0004574701	0.0020314309	25	52	682	122	17	22403	22403	228	76
1254056	.	D	160	0	.	2	6	692	1510	-0.3036361901	0.0002560834	0.1708950426	-1.1057808028	-0.2091173221	0.0042108827	0	0.001805063	0.0028712404	10	22	35	19	18	33	22403	52	46
7581	gyrA	D	94	1	FQ	25	9	662	1503	0.0874542659	0.1642685838	0.479533912	0.4543287287	0.2083141002	0	0	0.0010488995	0.0028523855	80	100	92	133	19	22403	22403	103	47
4083468	.	M	221	0	.	2	0	692	1517	0.4811267992	0.0186279718	0.4111575192	0.9142525373	0.2042582287	0	0	0.0018169806	0.0023958453	1	46	61	36	20	22403	22403	51	58
default_tree
	gene	aa_ref	codon_num	drug	drug2	P1G1	P0G1	P1G0	P0G0	lasso	logreg_l1	logreg_l2	svm_l1	svm_l2	default_tree	md5	rf	gbm	lasso_rank	logreg_l1_rank	logreg_l2_rank	svm_l1_rank	svm_l2_rank	default_tree_rank	md5_rank	rf_rank	gbm_rank
2155168	katG	S	315	1	isoniazid	623	558	71	956	0.165273259	4.79E-34	6.49E-11	0.4457834847	0.3657887505	0.3010676677	0.5329136578	0.3536268968	0.1341040456	41	2	2	138	2	1	1	1	1
4247429	embB	M	306	1	ethambutol	292	160	395	1353	0.2247049749	5.25E-16	1	0.6339549325	0.3369978021	0.0933761871	0.1652832594	0.0513389321	0.0158943133	26	6	22403	78	3	2	2	4	4
2180169	.	L	166	0	.	8	113	686	1401	-0.2865231624	7.73E-13	0.0004344161	-0.5333380807	-0.2533278962	0.0673520723	0.1192185115	0.0642729962	0.0245659157	13	7	9	106	10	3	3	2	3
761155	rpoB	S	450	1	rifampicin	549	452	138	1058	0.1745146898	1.62E-39	0.0091397553	0.6041559544	0.3840053276	0.0269818338	0.0477599864	0.0589462221	0.0383189593	37	1	18	87	1	4	4	3	2
2289225	pncA	I	6	1	pyrazinamide	10	0	579	1509	0.130556549	0.2354293004	0.5783592556	0.4987142966	0.1325182522	0.0155909092	0.0275971463	0.0037858221	0.0011228669	54	126	166	118	88	5	5	14	165
4370265	eccD2	F	474	0	.	74	11	617	1507	0	1	1	0	0.0124694034	0.0098744092	0	0.0008011614	0.0005080913	22403	22403	22403	22403	5704	6	22403	147	433
338775	PE_PGRS4	A	100	0	.	0	2	640	1351	0	1	0.6317750381	0	-0.0802575791	0.0095291766	0.0087702014	0.0034501934	0.0035394412	22403	22403	254	22403	353	7	11	20	31
1998063	.	E	151	0	.	477	901	184	436	-0.0009291501	0.0014390463	1	-0.0329551408	-0.0372793598	0.0087641777	0	0.0045987897	0.0044033227	179	30	22403	425	1787	8	22403	11	19
761140	rpoB	H	445	1	rifampicin	5	10	689	1504	0.0870298675	0.3639755025	1	0.3467870456	0.0843824062	0.007696824	0.0134460947	0.0060676037	0.0042093005	81	180	22403	177	317	9	7	9	21
2288901	pncA	T	114	1	pyrazinamide	0	1	670	1514	0	1	1	0	-0.0038238119	0.0075963232	0	0.0010781251	0.0005698159	22403	22403	22403	22403	10348	10	22403	101	395
1731431	adh	V	20	0	.	4	20	689	1496	-0.4022654405	0.0001009077	0.0508315684	-1.3719297831	-0.2204448875	0.0072178549	0	0.006992146	0.0032391016	4	19	27	10	15	11	22403	7	35
427428	PPE8	P	2418	0	.	1	44	692	1473	0	0.5398323868	1	0	-0.0234698399	0.0070326559	0	0.0002763312	1.15E-07	22403	278	22403	22403	3055	12	22403	335	3774
3797939	idsB	Q	184	0	.	0	1	664	1327	0	1	1.00E+00	0	-1.88E-05	0.0063275731	0.00E+00	0.0006592339	8.05E-06	22403	22403	22403	22403	15341	13	22403	169	2063
401318	.	Y	376	0	.	514	1010	169	454	-0.0472013121	7.33E-33	1.31E-13	-0.2237099188	-0.1290002245	0.0058950752	0	0.0030129287	0.004945127	111	3	1	245	95	14	22403	25	18
3313568	.	G	96	0	.	9	3	628	1475	0	1	1	0	0.017175141	0.0058420289	0	0.0017499752	0.0001871301	22403	22403	22403	22403	4107	15	22403	53	790
3549270	.	A	140	0	.	0	1	687	1479	0	1	1	0	-0.0025400186	0.0058305243	0	0.003241048	0.0005467304	22403	22403	22403	22403	11223	16	22403	22	407
1706685	.	G	281	0	.	597	1436	97	78	0	1	1	0	0.0004862105	0.0056748721	0.0100449739	0.000730886	8.88E-07	22403	22403	22403	22403	13939	17	10	155	2961
3147620	infB	M	85	0	.	0	2	674	1352	0	1	1	-0.0425486104	-0.0229909789	0.0055123444	0	0.0020316497	0.0001840759	22403	22403	22403	410	3173	18	22403	43	795
432950	PPE8	N	577	0	.	0	2	690	1504	0	1	1	0	-0.0122008834	0.0049958278	0	0.0003327688	0	22403	22403	22403	22403	5804	19	22403	290	22403
2423286	PE_PGRS38	R	518	0	.	0	3	692	1464	0	1	1	0	-0.0007693549	0.0049400921	0	0.0010406958	0.0006500881	22403	22403	22403	22403	13488	20	22403	105	346
md5
	gene	aa_ref	codon_num	drug	drug2	P1G1	P0G1	P1G0	P0G0	lasso	logreg_l1	logreg_l2	svm_l1	svm_l2	default_tree	md5	rf	gbm	lasso_rank	logreg_l1_rank	logreg_l2_rank	svm_l1_rank	svm_l2_rank	default_tree_rank	md5_rank	rf_rank	gbm_rank
2155168	katG	S	315	1	isoniazid	623	558	71	956	0.165273259	4.79E-34	6.49E-11	0.4457834847	0.3657887505	0.3010676677	0.5329136578	0.3536268968	0.1341040456	41	2	2	138	2	1	1	1	1
4247429	embB	M	306	1	ethambutol	292	160	395	1353	0.2247049749	5.25E-16	1	0.6339549325	0.3369978021	0.0933761871	0.1652832594	0.0513389321	0.0158943133	26	6	22403	78	3	2	2	4	4
2180169	.	L	166	0	.	8	113	686	1401	-0.2865231624	7.73E-13	0.0004344161	-0.5333380807	-0.2533278962	0.0673520723	0.1192185115	0.0642729962	0.0245659157	13	7	9	106	10	3	3	2	3
761155	rpoB	S	450	1	rifampicin	549	452	138	1058	0.1745146898	1.62E-39	0.0091397553	0.6041559544	0.3840053276	0.0269818338	0.0477599864	0.0589462221	0.0383189593	37	1	18	87	1	4	4	3	2
2289225	pncA	I	6	1	pyrazinamide	10	0	579	1509	0.130556549	0.2354293004	0.5783592556	0.4987142966	0.1325182522	0.0155909092	0.0275971463	0.0037858221	0.0011228669	54	126	166	118	88	5	5	14	165
720616	recD	A	373	0	.	2	0	692	1515	0	0.0187067218	0.4111848353	1.0712673287	0.2042499377	0	0.013623989	0.0025168788	0.0011604477	22403	47	62	21	21	22403	6	33	157
761140	rpoB	H	445	1	rifampicin	5	10	689	1504	0.0870298675	0.3639755025	1	0.3467870456	0.0843824062	0.007696824	0.0134460947	0.0060676037	0.0042093005	81	180	22403	177	317	9	7	9	21
935234	lpqR	A	172	0	.	4	20	690	1498	0	0.0003710234	0.0509039635	0	-0.220371853	0	0.0124483589	0.0025230699	1.68E-05	22403	26	28	22403	16	22403	8	32	1757
3796887	lytB1	Q	184	0	.	0	1	664	1327	0	1	1	0	-1.98E-05	0	0.0112003064	0.0007215656	0.0001065718	22403	22403	22403	22403	15301	22403	9	156	1006
1706685	.	G	281	0	.	597	1436	97	78	0	1	1	0	0.0004862105	0.0056748721	0.0100449739	0.000730886	8.88E-07	22403	22403	22403	22403	13939	17	10	155	2961
338775	PE_PGRS4	A	100	0	.	0	2	640	1351	0	1	0.6317750381	0	-0.0802575791	0.0095291766	0.0087702014	0.0034501934	0.0035394412	22403	22403	254	22403	353	7	11	20	31
2119879	.	P	273	0	.	0	4	688	1415	0	1	1	0	-0.0111842471	0	0.0066796301	0.0002119919	0	22403	22403	22403	22403	6170	22403	12	401	22403
3448604	.	L	34	0	.	1	0	693	1514	0	0.2111207393	0.4136948134	0.2581479721	0.1975520067	0	0.0064133647	0.0013226903	0.0005126708	22403	117	64	223	25	22403	13	81	430
731943	hadA	A	5	0	.	1	0	693	1518	0	0.2378280455	0.4192490773	0.1836795236	0.1952266958	0.0038090938	0.0061078431	0	0.0014343522	22403	130	67	258	29	47	14	22403	127
3316380	.	M	382	0	.	0	1	638	1479	0	1	1	0	-0.0181434127	0.0034447807	0.0060975352	0.0005889071	7.75E-05	22403	22403	22403	22403	3886	57	15	184	1133
2630740	plcA	T	446	0	.	680	1465	3	16	0	1	1	0	0.0066906747	0	0.0058236453	9.22E-05	5.17E-05	22403	22403	22403	22403	8346	22403	16	737	1301
1432484	oppA	Q	319	0	.	2	3	692	1515	0	1	1	0	-0.0059636815	0	0.0033094432	0	0	22403	22403	22403	22403	8776	22403	17	22403	22403
1582249	fmt	I	28	0	.	1	41	693	1473	0	1	1	0	-0.0231916409	0	0.0032620526	0	0	22403	22403	22403	22403	3084	22403	18	22403	22403
1363636
1368091
rf
	gene	aa_ref	codon_num	drug	drug2	P1G1	P0G1	P1G0	P0G0	lasso	logreg_l1	logreg_l2	svm_l1	svm_l2	default_tree	md5	rf	gbm	lasso_rank	logreg_l1_rank	logreg_l2_rank	svm_l1_rank	svm_l2_rank	default_tree_rank	md5_rank	rf_rank	gbm_rank
2155168	katG	S	315	1	isoniazid	623	558	71	956	0.165273259	4.79E-34	6.49E-11	0.4457834847	0.3657887505	0.3010676677	0.5329136578	0.3536268968	0.1341040456	41	2	2	138	2	1	1	1	1
2180169	.	L	166	0	.	8	113	686	1401	-0.2865231624	7.73E-13	0.0004344161	-0.5333380807	-0.2533278962	0.0673520723	0.1192185115	0.0642729962	0.0245659157	13	7	9	106	10	3	3	2	3
761155	rpoB	S	450	1	rifampicin	549	452	138	1058	0.1745146898	1.62E-39	0.0091397553	0.6041559544	0.3840053276	0.0269818338	0.0477599864	0.0589462221	0.0383189593	37	1	18	87	1	4	4	3	2
4247429	embB	M	306	1	ethambutol	292	160	395	1353	0.2247049749	5.25E-16	1	0.6339549325	0.3369978021	0.0933761871	0.1652832594	0.0513389321	0.0158943133	26	6	22403	78	3	2	2	4	4
2288935	pncA	Y	103	1	pyrazinamide	2	0	587	1511	0	1	1	0	0.0235765801	0	0	0.0131842003	0.006556586	22403	22403	22403	22403	3044	22403	22403	5	10
4097010	.	W	329	0	.	36	7	657	1507	0.3407546825	0.0003523089	0.3447688192	0.7649708977	0.2622703611	0	0	0.0129244666	0.000585036	7	25	46	60	7	22403	22403	6	382
1731431	adh	V	20	0	.	4	20	689	1496	-0.4022654405	0.0001009077	0.0508315684	-1.3719297831	-0.2204448875	0.0072178549	0	0.006992146	0.0032391016	4	19	27	10	15	11	22403	7	35
3297704	pks15	T	46	0	.	26	139	667	1372	-0.0928083162	6.03E-11	0.0012203794	-0.7337616851	-0.1924386256	0.0043882399	0	0.0069755457	0.0021988476	76	8	11	65	34	30	22403	8	68
761140	rpoB	H	445	1	rifampicin	5	10	689	1504	0.0870298675	0.3639755025	1	0.3467870456	0.0843824062	0.007696824	0.0134460947	0.0060676037	0.0042093005	81	180	22403	177	317	9	7	9	21
4247574	embB	D	354	1	ethambutol	35	153	659	1359	0.017652016	1	1	0	-0.0107325764	0	0	0.0052603764	0.0107517177	144	22403	22403	22403	6319	22403	22403	10	5
1998063	.	E	151	0	.	477	901	184	436	-0.0009291501	0.0014390463	1	-0.0329551408	-0.0372793598	0.0087641777	0	0.0045987897	0.0044033227	179	30	22403	425	1787	8	22403	11	19
2262620	.	E	151	0	.	580	1061	89	286	0.0549155241	1	1	0.2757802841	0.1507491609	0.00441373	0	0.0044797293	0.0083797286	100	22403	22403	213	54	28	22403	12	7
3447507	virS	L	307	0	.	8	109	686	1401	0	1	0.0020118924	0	-0.2028219509	0	0	0.0039382426	4.97E-05	22403	22403	13	22403	22	22403	22403	13	1317
2289225	pncA	I	6	1	pyrazinamide	10	0	579	1509	0.130556549	0.2354293004	0.5783592556	0.4987142966	0.1325182522	0.0155909092	0.0275971463	0.0037858221	0.0011228669	54	126	166	118	88	5	5	14	165
3883711	.	A	63	0	.	8	176	675	1222	-0.0661219862	0.0001092565	0.0931759468	-0.5934619615	-0.1613954796	0	0	0.0036260498	0.0023471617	90	20	33	91	46	22403	22403	15	63
7582	gyrA	D	94	1	FQ	123	48	547	1456	0.1324447547	0.0551729251	1	0.2858792669	0.2225821802	0.0012919897	0	0.0036023384	0.0055595873	53	60	22403	209	14	175	22403	16	11
2635577	PPE39	R	6	0	.	154	315	513	1069	-0.0251493588	0.0038344982	0.0025209272	-0.0885307992	-0.0711219397	0	0	0.0035800469	0.0040183422	131	34	14	343	485	22403	22403	17	23
2289207	pncA	D	12	1	pyrazinamide	5	7	668	1506	-0.064402505	0.0554505431	0.5525586669	-0.326124852	-0.0569942192	0	0	0.0035448398	0.0037689807	93	61	143	188	852	22403	22403	18	27
2915226	secD	Y	171	0	.	69	4	609	1504	0	1	1	0	0.0081626886	0	0	0.0034844179	0.0031009072	22403	22403	22403	22403	7513	22403	22403	19	39
338775	PE_PGRS4	A	100	0	.	0	2	640	1351	0	1	0.6317750381	0	-0.0802575791	0.0095291766	0.0087702014	0.0034501934	0.0035394412	22403	22403	254	22403	353	7	11	20	31
gbm
	gene	aa_ref	codon_num	drug	drug2	P1G1	P0G1	P1G0	P0G0	lasso	logreg_l1	logreg_l2	svm_l1	svm_l2	default_tree	md5	rf	gbm	lasso_rank	logreg_l1_rank	logreg_l2_rank	svm_l1_rank	svm_l2_rank	default_tree_rank	md5_rank	rf_rank	gbm_rank
2155168	katG	S	315	1	isoniazid	623	558	71	956	0.165273259	4.79E-34	6.49E-11	0.4457834847	0.3657887505	0.3010676677	0.5329136578	0.3536268968	0.1341040456	41	2	2	138	2	1	1	1	1
761155	rpoB	S	450	1	rifampicin	549	452	138	1058	0.1745146898	1.62E-39	0.0091397553	0.6041559544	0.3840053276	0.0269818338	0.0477599864	0.0589462221	0.0383189593	37	1	18	87	1	4	4	3	2
2180169	.	L	166	0	.	8	113	686	1401	-0.2865231624	7.73E-13	0.0004344161	-0.5333380807	-0.2533278962	0.0673520723	0.1192185115	0.0642729962	0.0245659157	13	7	9	106	10	3	3	2	3
4247429	embB	M	306	1	ethambutol	292	160	395	1353	0.2247049749	5.25E-16	1	0.6339549325	0.3369978021	0.0933761871	0.1652832594	0.0513389321	0.0158943133	26	6	22403	78	3	2	2	4	4
4247574	embB	D	354	1	ethambutol	35	153	659	1359	0.017652016	1	1	0	-0.0107325764	0	0	0.0052603764	0.0107517177	144	22403	22403	22403	6319	22403	22403	10	5
2201720	.	T	9	0	.	36	8	657	1509	0	1	0.3670030051	0	0.256623183	0	0	0.000936471	0.0096959105	22403	22403	53	22403	9	22403	22403	126	6
2262620	.	E	151	0	.	580	1061	89	286	0.0549155241	1	1	0.2757802841	0.1507491609	0.00441373	0	0.0044797293	0.0083797286	100	22403	22403	213	54	28	22403	12	7
2288934	pncA	Y	103	1	pyrazinamide	1	1	588	1510	0	1	1	0	0.0018239626	0	0	0.0003979661	0.0066758494	22403	22403	22403	22403	12039	22403	22403	256	8
7570	gyrA	A	90	1	FQ	54	22	625	1486	0.10743037	0.1928015697	1	0.3201158699	0.1437654725	0	0	0.001928125	0.0066208338	65	111	22403	191	68	22403	22403	47	9
2288935	pncA	Y	103	1	pyrazinamide	2	0	587	1511	0	1	1	0	0.0235765801	0	0	0.0131842003	0.006556586	22403	22403	22403	22403	3044	22403	22403	5	10
7582	gyrA	D	94	1	FQ	123	48	547	1456	0.1324447547	0.0551729251	1	0.2858792669	0.2225821802	0.0012919897	0	0.0036023384	0.0055595873	53	60	22403	209	14	175	22403	16	11
2289222	pncA	V	7	1	pyrazinamide	6	2	583	1507	0.0703566781	0.0189856074	0.5436440118	0.8797604535	0.1692588907	0	0	0.0016775062	0.005398742	88	48	133	41	44	22403	22403	55	12
2289213	pncA	Q	10	1	pyrazinamide	48	3	623	1507	0.2391309685	0.0009507834	0.0462589247	0.5912488286	0.2775570159	0.0039320734	0	0.0011811737	0.005368397	23	29	24	92	5	38	22403	93	13
104638	.	A	9	0	.	3	1	677	1433	0	0.226888108	0.8037552495	0.6565459628	0.1053651495	0.0020192686	0	0.0002226137	0.0052368119	22403	123	830	74	154	93	22403	385	14
178861	PE1	P	150	0	.	1	0	666	1445	0	0.0132399777	0.5030609242	1.4625832214	0.1706359299	0.0044418626	0	0.0007986842	0.005210733	22403	43	100	6	42	27	22403	148	15
761110	rpoB	D	435	1	rifampicin	58	19	629	1498	0.1545887363	0.0048503665	0.4963619422	0.5715692009	0.1805361444	0	0	0.0032525272	0.0051961168	45	36	96	98	38	22403	22403	21	16
2986827	.	A	5	0	.	76	23	614	1492	0.1603273896	0.0043181887	1	0.590744948	0.1501409311	0	0	0.000396745	0.0050172816	42	35	22403	93	57	22403	22403	257	17
401318	.	Y	376	0	.	514	1010	169	454	-0.0472013121	7.33E-33	1.31E-13	-0.2237099188	-0.1290002245	0.0058950752	0	0.0030129287	0.004945127	111	3	1	245	95	14	22403	25	18
1998063	.	E	151	0	.	477	901	184	436	-0.0009291501	0.0014390463	1	-0.0329551408	-0.0372793598	0.0087641777	0	0.0045987897	0.0044033227	179	30	22403	425	1787	8	22403	11	19
2163672	PPE34	V	1214	0	.	0	1	662	1407	0	1	1	0	1.64E-05	0	0	0.0025003389	0.0043668473	22403	22403	22403	22403	15455	22403	22403	34	20

## Sheet: SM
lasso
	gene	aa_ref	codon_num	drug	drug2	P1G1	P0G1	P1G0	P0G0	lasso	logreg_l1	logreg_l2	svm_l1	svm_l2	default_tree	md5	rf	gbm	lasso_rank	logreg_l1_rank	logreg_l2_rank	svm_l1_rank	svm_l2_rank	default_tree_rank	md5_rank	rf_rank	gbm_rank
781687	rpsL	K	43	1	streptomycin	469	11	189	819	0.7227266156	3.13E-136	1.08E-81	1.4839128997	1.1720370789	0.1865433199	0.2115157807	0.4053808961	0.4575608913	1	1	1	1	1	2	2	2	1
781822	rpsL	K	88	1	streptomycin	60	7	597	823	0.6390494317	9.96E-21	2.66E-05	1.1440592697	0.6356785041	0.0326650504	0.0370379043	0.0447726649	0.0400644057	2	3	5	2	2	3	3	3	3
1877267	pks7	Q	655	0	.	19	1	639	828	0.4734890201	0.7827098284	0.9721657575	0	0.0325616098	0	0	0	0.0001354149	3	59	955	24946	781	24946	24946	24946	179
1269567	echA10	L	131	0	.	62	9	597	821	0.3745572708	1	0.9591112082	0.2933001505	0.0520930893	0	0.00E+00	0	1.84E-06	4	24946	687	5	277	24946	24946	24946	450
3578696	.	S	502	0	.	3	0	618	821	0.2130822	1	1	0	0.0285063604	0	0.00E+00	0	1.24E-07	5	24946	24946	24946	985	24946	24946	24946	626
2155168	katG	S	315	1	isoniazid	542	80	114	748	0.1708484462	4.25E-28	1.10E-06	0.4543935485	0.3813310905	0.5564326315	0.630921989	0.4135440514	0.2404879621	6	2	2	4	4	1	1	1	2
621045	.	T	47	0	.	4	2	654	828	0.1540084158	1	0.9417013615	0	0.0591579681	0	0.00E+00	0.0004133735	1.30E-05	7	24946	334	24946	192	24946	24946	79	313
1169570	.	R	50	0	.	57	57	599	769	-0.1123227659	0.1860998818	0.1265706946	-0.1356262002	-0.1741924641	0	0	0.0004922809	0.0005166832	8	15	13	11	29	24946	24946	61	101
761140	rpoB	H	445	1	rifampicin	11	5	648	824	0.1121812286	0.4984736629	0.7769349906	0.0248347743	0.0902186476	0.00E+00	0.00E+00	3.03E-06	6.69E-05	9	25	73	26	67	24946	24946	696	212
761110	rpoB	D	435	1	rifampicin	54	6	602	823	0.1098859959	0.0193562543	0.4519015366	0.2343119183	0.2159466807	0	0	0.0004819437	0.000526158	10	7	35	6	17	24946	24946	62	100
7581	gyrA	D	94	1	FQ	20	2	635	826	0.084856051	0.0843871743	0.5762343985	0.0834887873	0.1450918026	0.0044331982	0	0.0005643816	0.0056303661	11	13	45	18	38	16	24946	51	11
761185	rpoB	E	460	1	rifampicin	2	0	657	828	0.0837768357	1	0.9182498769	0	0.0776847046	0	0	0	0.0001079788	12	24946	218	24946	110	24946	24946	24946	193
4370265	eccD2	F	474	0	.	69	17	571	720	0.0825101382	0.3976240947	1	0	0.0217802933	0	0.00E+00	0.000238176	7.29E-07	13	21	24946	24946	1484	24946	24946	123	514
4172205	.	L	262	0	.	9	0	649	829	0.0784018014	1	0.452306598	0	0.3701594157	0	0	0	0	14	24946	36	24946	5	24946	24946	24946	24946
853066	phoR	G	224	0	.	4	3	655	827	-0.0767862001	1	0.8008394542	0	-0.1060073317	0	0	0.0003150155	0	15	24946	75	24946	53	24946	24946	100	24946
4247574	embB	D	354	1	ethambutol	14	1	643	829	0.076541234	1	0.9620817302	0	0.0372353235	0	0	0	0	16	24946	738	24946	630	24946	24946	24946	24946
761139	rpoB	H	445	1	rifampicin	41	15	615	814	0.0761348198	1	1	0.0209126144	0.0502668104	0	0	0.0001478596	0.0081403134	17	24946	24946	28	304	24946	24946	170	6
3712581	.	S	278	0	.	10	17	648	811	0.0719811687	1	0.9041868651	0	0.03912924	0	0	0.002544822	0	18	24946	200	24946	587	24946	24946	12	24946
1030058	.	T	174	0	.	22	7	635	823	0.0695327647	1	0.9487718423	0	0.0344991576	0.00E+00	0	1.26E-05	0	19	24946	457	24946	743	24946	24946	524	24946
2025913	PPE25	S	205	0	.	51	14	584	804	0.0611935831	1	0.7360721676	0	0.0963234086	0	0.00E+00	0.0001070077	6.18E-05	20	24946	59	24946	62	24946	24946	210	216
logreg_l1
	gene	aa_ref	codon_num	drug	drug2	P1G1	P0G1	P1G0	P0G0	lasso	logreg_l1	logreg_l2	svm_l1	svm_l2	default_tree	md5	rf	gbm	lasso_rank	logreg_l1_rank	logreg_l2_rank	svm_l1_rank	svm_l2_rank	default_tree_rank	md5_rank	rf_rank	gbm_rank
781687	rpsL	K	43	1	streptomycin	469	11	189	819	0.7227266156	3.13E-136	1.08E-81	1.4839128997	1.1720370789	0.1865433199	0.2115157807	0.4053808961	0.4575608913	1	1	1	1	1	2	2	2	1
2155168	katG	S	315	1	isoniazid	542	80	114	748	0.1708484462	4.25E-28	1.10E-06	0.4543935485	0.3813310905	0.5564326315	0.630921989	0.4135440514	0.2404879621	6	2	2	4	4	1	1	1	2
781822	rpsL	K	88	1	streptomycin	60	7	597	823	0.6390494317	9.96E-21	2.66E-05	1.1440592697	0.6356785041	0.0326650504	0.0370379043	0.0447726649	0.0400644057	2	3	5	2	2	3	3	3	3
908186	sseC2	T	100	0	.	556	774	99	53	-0.0182911894	1.00E-05	1	-0.1267731016	-0.0125940608	0	0	0.0003200355	0	43	4	24946	12	3702	24946	24946	97	24946
3883915	.	V	131	0	.	48	292	610	535	-0.0396531493	0.0028448554	0.2778423507	-0.0734105901	-0.1799629483	0.0162868278	0.0184671372	0.0086092977	0.0096808075	30	5	21	19	28	5	5	4	5
1739559	ileS	I	1014	0	.	244	35	414	794	0.0214478506	0.0096685678	0.9593987183	0.1360235622	0.0351384513	0	0	0.0003246338	0	39	6	733	10	696	24946	24946	95	24946
761110	rpoB	D	435	1	rifampicin	54	6	602	823	0.1098859959	0.0193562543	0.4519015366	0.2343119183	0.2159466807	0	0	0.0004819437	0.000526158	10	7	35	6	17	24946	24946	62	100
773497	echA4	F	125	0	.	566	737	93	92	-3.55E-06	0.0223751939	1	-0.093868988	-0.0127446265	0	0	0	0	65	10	24946	16	3621	24946	24946	24946	24946
141623	oxyS	D	142	0	.	566	737	93	92	-0.0016135206	0.0223751939	1	-0.0860767796	-0.0127446265	0	0	0	0	62	10	24946	17	3621	24946	24946	24946	24946
3664457	.	A	80	0	.	566	737	93	92	-0.0582872967	0.0223751939	1	-5.02E-05	-0.0127446265	0	0	0	0	21	10	24946	36	3621	24946	24946	24946	24946
761155	rpoB	S	450	1	rifampicin	411	74	243	755	0.0492222464	0.0316166138	0.0023267105	0.1432753099	0.283072954	0.002661344	0	0.0004712275	0.0020003383	26	11	8	9	9	41	24946	65	48
4247431	embB	M	306	1	ethambutol	180	22	470	806	0.0288389601	0.0660912737	0.4869348294	0.1716953442	0.0939562105	0.0038387716	0.00E+00	0.001208339	1.54E-04	34	12	37	7	63	27	24946	26	173
7581	gyrA	D	94	1	FQ	20	2	635	826	0.084856051	0.0843871743	0.5762343985	0.0834887873	0.1450918026	0.0044331982	0.00E+00	0.0005643816	5.63E-03	11	13	45	18	38	16	24946	51	11
1341114	esxL	T	37	0	.	11	18	644	794	0.053203404	0.174731299	0.6634516667	0.0536651264	-0.0393141002	0	0	0.0004559942	0	22	14	52	23	586	24946	24946	69	24946
1169570	.	R	50	0	.	57	57	599	769	-0.1123227659	0.1860998818	0.1265706946	-0.1356262002	-0.1741924641	0	0.00E+00	0.0004922809	5.17E-04	8	15	13	11	29	24946	24946	61	101
607677	.	Y	376	0	.	102	170	557	659	0.0304683095	0.2438677312	1.49E-05	0.0407620809	0.282058101	0	0.00E+00	0.0034115136	1.62E-05	33	16	4	24	10	24946	24946	8	301
401318	.	Y	376	0	.	420	441	236	382	-0.0119596685	0.2562537559	5.33E-05	-0.0125413001	-0.161289499	0	0	0.0007904525	8.36E-06	45	17	6	31	34	24946	24946	35	343
1533381	PPE19	E	85	0	.	11	33	647	783	-0.050063301	0.2638278005	0.8560389059	-0.0582777417	-0.0423436185	0.0123078598	0	0.0015082235	0	24	18	98	22	524	7	24946	22	24946
2053560	mgtC	A	40	0	.	18	39	641	790	0.0471510237	0.3034984037	1	5.92E-02	0.0130844777	0	0	0.0006611199	0	28	19	24946	21	3502	24946	24946	44	24946
669033	.	D	238	0	.	565	735	93	93	-0.00E+00	0.3702863729	1	0	-0.0130569827	0	0	3.58E-06	0	24946	20	24946	24946	3530	24946	24946	682	24946
logreg_l2
	gene	aa_ref	codon_num	drug	drug2	P1G1	P0G1	P1G0	P0G0	lasso	logreg_l1	logreg_l2	svm_l1	svm_l2	default_tree	md5	rf	gbm	lasso_rank	logreg_l1_rank	logreg_l2_rank	svm_l1_rank	svm_l2_rank	default_tree_rank	md5_rank	rf_rank	gbm_rank
781687	rpsL	K	43	1	streptomycin	469	11	189	819	0.7227266156	3.13E-136	1.08E-81	1.4839128997	1.1720370789	0.1865433199	0.2115157807	0.4053808961	0.4575608913	1	1	1	1	1	2	2	2	1
2155168	katG	S	315	1	isoniazid	542	80	114	748	0.1708484462	4.25E-28	1.10E-06	0.4543935485	0.3813310905	0.5564326315	0.630921989	0.4135440514	0.2404879621	6	2	2	4	4	1	1	1	2
2262620	.	E	151	0	.	544	569	95	184	0.0204788269	0.7933982368	6.94E-06	0.0099924851	0.2629539755	0	0	0.0003146189	1.51E-06	40	60	3	33	12	24946	24946	101	464
607677	.	Y	376	0	.	102	170	557	659	0.0304683095	0.2438677312	1.49E-05	0.0407620809	0.282058101	0.00E+00	0	3.41E-03	1.62E-05	33	16	4	24	10	24946	24946	8	301
781822	rpsL	K	88	1	streptomycin	60	7	597	823	0.6390494317	9.96E-21	2.66E-05	1.1440592697	0.6356785041	0.0326650504	3.70E-02	0.0447726649	4.01E-02	2	3	5	2	2	3	3	3	3
401318	.	Y	376	0	.	420	441	236	382	-0.0119596685	0.2562537559	5.33E-05	-0.0125413001	-0.161289499	0	0	0.0007904525	8.36E-06	45	17	6	31	34	24946	24946	35	343
1165114	.	G	129	0	.	594	693	64	136	0.0106963519	1	0.0001903598	0	0.1642153436	0.0034706525	0	0.0018565337	0.0050063391	47	24946	7	24946	30	30	24946	18	15
761155	rpoB	S	450	1	rifampicin	411	74	243	755	0.0492222464	0.0316166138	0.0023267105	0.1432753099	0.283072954	0.002661344	0	0.0004712275	0.0020003383	26	11	8	9	9	41	24946	65	48
1998063	.	E	151	0	.	479	532	151	224	-0.0054417475	1	0.0107241458	0	-0.089088645	0	0	0.0013905047	4.11E-06	55	24946	9	24946	76	24946	24946	24	395
1341174	esxL	L	57	0	.	2	0	652	826	0.0504145824	1	0.0498795323	0	0.367985818	0.0081146182	9.20E-03	3.13E-05	4.05E-03	23	24946	10	24946	6	8	8	392	20
766488	rpoC	P	1040	0	rifampicin	6	0	653	830	0.037903788	1	0.0579762437	0	0.4840550139	0	0.00E+00	0	3.03E-03	31	24946	11	24946	3	24946	24946	24946	25
7563	gyrA	G	88	1	FQ	2	2	657	828	0	1	0.1099083267	0	-0.2703713866	0	0	0	0.0005289541	24946	24946	12	24946	11	24946	24946	24946	99
1169570	.	R	50	0	.	57	57	599	769	-0.1123227659	0.1860998818	0.1265706946	-0.1356262002	-0.1741924641	0	0	0.0004922809	0.0005166832	8	15	13	11	29	24946	24946	61	101
7570	gyrA	A	90	1	FQ	33	18	613	808	-0.0035328172	1	0.1453069115	0	-0.1520679408	0	0	0.0021712804	0.000125893	61	24946	14	24946	35	24946	24946	16	185
178861	PE1	P	150	0	.	1	0	658	830	0	1	0.1769097008	0	0.2918639151	0.0043278038	0	0	0.0034633004	24946	24946	15	24946	8	17	24946	24946	23
3135951	.	S	128	0	.	503	568	115	237	0	1	0.2002503185	0	-0.113572542	0	0	3.80E-05	6.63E-05	24946	24946	16	24946	48	24946	24946	359	213
3111531	.	F	98	0	.	0	1	658	829	0	1	0.2067719932	0	-0.2517973334	0	0	0	0.0020813301	24946	24946	17	24946	13	24946	24946	24946	45
2288678	.	A	2	0	.	1	0	650	828	0	1	0.2094661881	0	0.3209849354	4.29E-03	0	0.00E+00	0.0010363115	24946	24946	18	24946	7	19	24946	24946	69
2550014	.	T	6	0	.	88	128	557	684	0.0080561716	1	0.2510410791	0	-0.0844898274	0	0	0.0002742941	1.13E-08	50	24946	19	24946	92	24946	24946	109	778
2959130	.	D	21	0	.	2	1	607	788	0	1	0.253826912	0	-0.1995480321	0.0014887246	0	7.47E-05	0.0019125203	24946	24946	20	24946	21	49	24946	266	49
svm_l1
	gene	aa_ref	codon_num	drug	drug2	P1G1	P0G1	P1G0	P0G0	lasso	logreg_l1	logreg_l2	svm_l1	svm_l2	default_tree	md5	rf	gbm	lasso_rank	logreg_l1_rank	logreg_l2_rank	svm_l1_rank	svm_l2_rank	default_tree_rank	md5_rank	rf_rank	gbm_rank
781687	rpsL	K	43	1	streptomycin	469	11	189	819	0.7227266156	3.13E-136	1.08E-81	1.4839128997	1.1720370789	0.1865433199	0.2115157807	0.4053808961	0.4575608913	1	1	1	1	1	2	2	2	1
781822	rpsL	K	88	1	streptomycin	60	7	597	823	0.6390494317	9.96E-21	2.66E-05	1.1440592697	0.6356785041	0.0326650504	0.0370379043	0.0447726649	0.0400644057	2	3	5	2	2	3	3	3	3
1332899	sigI	K	270	0	.	20	1	637	827	0	0.5084503184	0.9720587907	0.6424582806	0.032705369	0	0	0	4.09E-05	24946	27	938	3	760	24946	24946	24946	247
2155168	katG	S	315	1	isoniazid	542	80	114	748	0.1708484462	4.25E-28	1.10E-06	0.4543935485	0.3813310905	0.5564326315	6.31E-01	0.4135440514	0.2404879621	6	2	2	4	4	1	1	1	2
1269567	echA10	L	131	0	.	62	9	597	821	0.3745572708	1	0.9591112082	0.2933001505	0.0520930893	0	0	0	1.84E-06	4	24946	687	5	277	24946	24946	24946	450
761110	rpoB	D	435	1	rifampicin	54	6	602	823	0.1098859959	0.0193562543	0.4519015366	0.2343119183	0.2159466807	0	0	0.0004819437	0.000526158	10	7	35	6	17	24946	24946	62	100
4247431	embB	M	306	1	ethambutol	180	22	470	806	0.0288389601	0.0660912737	0.4869348294	0.1716953442	0.0939562105	0.0038387716	0	0.001208339	0.0001544163	34	12	37	7	63	27	24946	26	173
2151222	.	L	90	0	.	579	795	78	33	0	1	1	-0.1451972283	-0.0092523175	0.00E+00	0	0	0	24946	24946	24946	8	5832	24946	24946	24946	24946
761155	rpoB	S	450	1	rifampicin	411	74	243	755	0.0492222464	0.0316166138	0.0023267105	0.1432753099	0.283072954	0.002661344	0	0.0004712275	0.0020003383	26	11	8	9	9	41	24946	65	48
1739559	ileS	I	1014	0	.	244	35	414	794	0.0214478506	0.0096685678	0.9593987183	0.1360235622	0.0351384513	0	0	0.0003246338	0	39	6	733	10	696	24946	24946	95	24946
1169570	.	R	50	0	.	57	57	599	769	-0.1123227659	0.1860998818	0.1265706946	-0.1356262002	-0.1741924641	0.00E+00	0	0.0004922809	0.0005166832	8	15	13	11	29	24946	24946	61	101
908186	sseC2	T	100	0	.	556	774	99	53	-0.0182911894	1.00E-05	1	-0.1267731016	-0.0125940608	0	0	0.0003200355	0	43	4	24946	12	3702	24946	24946	97	24946
2300546	pks12	H	2147	0	.	650	829	7	1	0	1	1	-0.1151955346	-0.0264694263	0	0	0	0	24946	24946	24946	13	1159	24946	24946	24946	24946
2296042	pks12	P	3649	0	.	658	827	1	1	0	1	1	-0.114574571	-0.0189720518	0	0	0	0.0006815579	24946	24946	24946	14	1966	24946	24946	24946	90
103756	.	P	303	0	.	531	725	91	45	-0.0002444053	1	0.6484116987	-0.1007234518	0.0459788097	0	0.00E+00	0.0004946527	0.0014585721	64	24946	51	15	425	24946	24946	59	55
773497	echA4	F	125	0	.	566	737	93	92	-3.55E-06	0.0223751939	1	-0.093868988	-0.0127446265	0	0	0	0	65	10	24946	16	3621	24946	24946	24946	24946
141623	oxyS	D	142	0	.	566	737	93	92	-0.0016135206	0.0223751939	1	-0.0860767796	-0.0127446265	0	0	0	0	62	10	24946	17	3621	24946	24946	24946	24946
7581	gyrA	D	94	1	FQ	20	2	635	826	0.084856051	0.0843871743	0.5762343985	0.0834887873	0.1450918026	0.0044331982	0	0.0005643816	0.0056303661	11	13	45	18	38	16	24946	51	11
3883915	.	V	131	0	.	48	292	610	535	-0.0396531493	0.0028448554	0.2778423507	-0.0734105901	-0.1799629483	0.0162868278	0.0184671372	0.0086092977	0.0096808075	30	5	21	19	28	5	5	4	5
2295685	pks12	V	3768	0	.	626	758	32	65	-0.0161897672	1	0.3456591323	-0.0730275557	-0.0461403932	0	0	0	1.10E-07	44	24946	25	20	424	24946	24946	24946	630
svm_l2
	gene	aa_ref	codon_num	drug	drug2	P1G1	P0G1	P1G0	P0G0	lasso	logreg_l1	logreg_l2	svm_l1	svm_l2	default_tree	md5	rf	gbm	lasso_rank	logreg_l1_rank	logreg_l2_rank	svm_l1_rank	svm_l2_rank	default_tree_rank	md5_rank	rf_rank	gbm_rank
781687	rpsL	K	43	1	streptomycin	469	11	189	819	0.7227266156	3.13E-136	1.08E-81	1.4839128997	1.1720370789	0.1865433199	0.2115157807	0.4053808961	0.4575608913	1	1	1	1	1	2	2	2	1
781822	rpsL	K	88	1	streptomycin	60	7	597	823	0.6390494317	9.96E-21	2.66E-05	1.1440592697	0.6356785041	0.0326650504	0.0370379043	0.0447726649	0.0400644057	2	3	5	2	2	3	3	3	3
766488	rpoC	P	1040	0	rifampicin	6	0	653	830	0.037903788	1	0.0579762437	0	0.4840550139	0	0	0	0.0030322391	31	24946	11	24946	3	24946	24946	24946	25
2155168	katG	S	315	1	isoniazid	542	80	114	748	0.1708484462	4.25E-28	1.10E-06	0.4543935485	0.3813310905	0.5564326315	6.31E-01	0.4135440514	0.2404879621	6	2	2	4	4	1	1	1	2
4172205	.	L	262	0	.	9	0	649	829	0.0784018014	1	0.452306598	0	0.3701594157	0	0	0	0	14	24946	36	24946	5	24946	24946	24946	24946
1341174	esxL	L	57	0	.	2	0	652	826	0.0504145824	1	0.0498795323	0	0.367985818	0.0081146182	0.0092009181	3.13E-05	0.0040504089	23	24946	10	24946	6	8	8	392	20
2288678	.	A	2	0	.	1	0	650	828	0	1	0.2094661881	0	0.3209849354	0.0042857999	0	0	0.0010363115	24946	24946	18	24946	7	19	24946	24946	69
178861	PE1	P	150	0	.	1	0	658	830	0	1	0.1769097008	0	0.2918639151	4.33E-03	0	0	0.0034633004	24946	24946	15	24946	8	17	24946	24946	23
761155	rpoB	S	450	1	rifampicin	411	74	243	755	0.0492222464	0.0316166138	0.0023267105	0.1432753099	0.283072954	0.002661344	0.00E+00	0.0004712275	0.0020003383	26	11	8	9	9	41	24946	65	48
607677	.	Y	376	0	.	102	170	557	659	0.0304683095	0.2438677312	1.49E-05	0.0407620809	0.282058101	0	0.00E+00	0.0034115136	1.62E-05	33	16	4	24	10	24946	24946	8	301
7563	gyrA	G	88	1	FQ	2	2	657	828	0	1	0.1099083267	0	-0.2703713866	0	0	0	0.0005289541	24946	24946	12	24946	11	24946	24946	24946	99
2262620	.	E	151	0	.	544	569	95	184	0.0204788269	0.7933982368	6.94E-06	0.0099924851	0.2629539755	0	0	0.0003146189	1.51E-06	40	60	3	33	12	24946	24946	101	464
3111531	.	F	98	0	.	0	1	658	829	0	1	0.2067719932	0	-0.2517973334	0	0	0	0.0020813301	24946	24946	17	24946	13	24946	24946	24946	45
2288752	pncA	S	164	1	pyrazinamide	1	2	651	818	0	1	0.3503420112	0	0.2347935222	0	0	0.0001550292	0.0002781464	24946	24946	26	24946	14	24946	24946	163	137
852682	phoR	L	96	0	.	0	1	659	828	0	1	0.5274187132	0	-0.2214964027	0.00E+00	0	0	0.0003237425	24946	24946	39	24946	15	24946	24946	24946	129
4138789	glpK	I	323	0	.	0	2	658	828	0	1	0.3087690103	0	-0.2168680037	0	0	0	0.0020654414	24946	24946	24	24946	16	24946	24946	24946	46
761110	rpoB	D	435	1	rifampicin	54	6	602	823	0.1098859959	0.0193562543	0.4519015366	0.2343119183	0.2159466807	0	0.00E+00	0.0004819437	0.000526158	10	7	35	6	17	24946	24946	62	100
990270	.	L	776	0	.	0	1	659	828	0	1	0.5302836487	0	-0.2046100017	0.0056186229	0.00E+00	0	0.0067218417	24946	24946	40	24946	18	14	24946	24946	8
110112	nrp	E	38	0	.	1	0	658	830	0	1	0.2865725063	0	0.2013587239	0	0	0	0	24946	24946	22	24946	19	24946	24946	24946	24946
4033055	PE_PGRS58	P	35	0	.	1	0	656	830	0	1	0.4142495575	0	0.200219294	0.0019193858	0	0	0.0004656259	24946	24946	29	24946	20	46	24946	24946	106
default_tree
	gene	aa_ref	codon_num	drug	drug2	P1G1	P0G1	P1G0	P0G0	lasso	logreg_l1	logreg_l2	svm_l1	svm_l2	default_tree	md5	rf	gbm	lasso_rank	logreg_l1_rank	logreg_l2_rank	svm_l1_rank	svm_l2_rank	default_tree_rank	md5_rank	rf_rank	gbm_rank
2155168	katG	S	315	1	isoniazid	542	80	114	748	0.1708484462	4.25E-28	1.10E-06	0.4543935485	0.3813310905	0.5564326315	0.630921989	0.4135440514	0.2404879621	6	2	2	4	4	1	1	1	2
781687	rpsL	K	43	1	streptomycin	469	11	189	819	0.7227266156	3.13E-136	1.08E-81	1.4839128997	1.1720370789	0.1865433199	0.2115157807	0.4053808961	0.4575608913	1	1	1	1	1	2	2	2	1
781822	rpsL	K	88	1	streptomycin	60	7	597	823	0.6390494317	9.96E-21	2.66E-05	1.1440592697	0.6356785041	0.0326650504	0.0370379043	0.0447726649	0.0400644057	2	3	5	2	2	3	3	3	3
4407982	gid	L	74	1	streptomycin	0	1	643	740	0	1	1	0	-0.008940715	0.0185666818	0	0.0026460178	9.85E-09	24946	24946	24946	24946	6121	4	24946	9	788
3883915	.	V	131	0	.	48	292	610	535	-0.0396531493	0.0028448554	0.2778423507	-0.0734105901	-0.1799629483	0.0162868278	0.0184671372	0.0086092977	0.0096808075	30	5	21	19	28	5	5	4	5
3890330	bpoA	N	135	0	.	5	1	600	810	0	1	1	0	0.0091182362	0.0142657445	0.0161754926	0.0038395735	0.0001744924	24946	24946	24946	24946	5875	6	6	7	167
1533381	PPE19	E	85	0	.	11	33	647	783	-0.050063301	0.2638278005	0.8560389059	-0.0582777417	-0.0423436185	0.0123078598	0	0.0015082235	0	24	18	98	22	524	7	24946	22	24946
1341174	esxL	L	57	0	.	2	0	652	826	0.0504145824	1	0.0498795323	0	0.367985818	0.0081146182	9.20E-03	3.13E-05	0.0040504089	23	24946	10	24946	6	8	8	392	20
3844586	.	G	19	0	.	1	0	652	811	0	1	1	0	-2.20E-05	0.0078492838	0.00E+00	0.0004293876	0	24946	24946	24946	24946	15453	9	24946	73	24946
2338332	.	S	58	0	.	1	3	656	806	0	1	1	0	-0.0037053775	0.0068097421	0.00E+00	0	0.005310824	24946	24946	24946	24946	10816	10	24946	24946	14
3929794	PE_PGRS53	N	1076	0	.	0	1	613	750	0	1	1	0	-0.0128260988	0.0059109381	0	7.12E-05	0.0030855718	24946	24946	24946	24946	3558	11	24946	278	24
3950177	PE_PGRS57	T	1462	0	.	0	6	601	780	0	1	1	0	-0.0052146404	0.005760762	0	0.0003152955	0.00430899	24946	24946	24946	24946	9051	12	24946	99	17
1972331	pknF	A	65	0	.	1	1	657	829	0	1	1	0	0.0151049325	0.0057293033	0.0064962822	0	0.0054099146	24946	24946	24946	24946	2812	13	11	24946	13
990270	.	L	776	0	.	0	1	659	828	0	1	0.5302836487	0	-0.2046100017	0.0056186229	0	0	0.0067218417	24946	24946	40	24946	18	14	24946	24946	8
2044509	PPE30	A	376	0	.	1	15	658	811	0	1	1	0	-0.0043375502	0.0054418908	0	0	8.67E-05	24946	24946	24946	24946	10035	15	24946	24946	197
7581	gyrA	D	94	1	FQ	20	2	635	826	0.084856051	0.0843871743	0.5762343985	0.0834887873	0.1450918026	0.0044331982	0	0.0005643816	0.0056303661	11	13	45	18	38	16	24946	51	11
178861	PE1	P	150	0	.	1	0	658	830	0	1	0.1769097008	0	0.2918639151	0.0043278038	0	0	0.0034633004	24946	24946	15	24946	8	17	24946	24946	23
274904	.	H	28	0	.	1	0	658	830	0	1	0.5689408593	0	0.1862634657	0.0043067251	0	0	0.0021408003	24946	24946	44	24946	27	18	24946	24946	44
2288678	.	A	2	0	.	1	0	650	828	0	1	0.2094661881	0	0.3209849354	0.0042857999	0	0	0.0010363115	24946	24946	18	24946	7	19	24946	24946	69
3823954	.	W	211	0	.	1	0	658	830	0	1	0.946084707	0	0.0466620228	0.0042650269	0.00E+00	0	0	24946	24946	402	24946	409	20	24946	24946	24946
md5
	gene	aa_ref	codon_num	drug	drug2	P1G1	P0G1	P1G0	P0G0	lasso	logreg_l1	logreg_l2	svm_l1	svm_l2	default_tree	md5	rf	gbm	lasso_rank	logreg_l1_rank	logreg_l2_rank	svm_l1_rank	svm_l2_rank	default_tree_rank	md5_rank	rf_rank	gbm_rank
2155168	katG	S	315	1	isoniazid	542	80	114	748	0.1708484462	4.25E-28	1.10E-06	0.4543935485	0.3813310905	0.5564326315	0.630921989	0.4135440514	0.2404879621	6	2	2	4	4	1	1	1	2
781687	rpsL	K	43	1	streptomycin	469	11	189	819	0.7227266156	3.13E-136	1.08E-81	1.4839128997	1.1720370789	0.1865433199	0.2115157807	0.4053808961	0.4575608913	1	1	1	1	1	2	2	2	1
781822	rpsL	K	88	1	streptomycin	60	7	597	823	0.6390494317	9.96E-21	2.66E-05	1.1440592697	0.6356785041	0.0326650504	0.0370379043	0.0447726649	0.0400644057	2	3	5	2	2	3	3	3	3
4408120	gid	G	28	1	streptomycin	1	0	642	741	0	1	1	0	0.0148987049	0	0.0210521942	0.0026035234	1.47E-05	24946	24946	24946	24946	2965	24946	4	10	309
3883915	.	V	131	0	.	48	292	610	535	-0.0396531493	0.0028448554	0.2778423507	-0.0734105901	-0.1799629483	0.0162868278	0.0184671372	0.0086092977	0.0096808075	30	5	21	19	28	5	5	4	5
3890330	bpoA	N	135	0	.	5	1	600	810	0	1	1	0	0.0091182362	0.0142657445	0.0161754926	0.0038395735	0.0001744924	24946	24946	24946	24946	5875	6	6	7	167
1532855	PPE19	S	260	0	.	0	9	648	803	0	1	1	0	-0.0177983669	0	0.0139555068	0.0004959646	0	24946	24946	24946	24946	2086	24946	7	58	24946
1341174	esxL	L	57	0	.	2	0	652	826	0.0504145824	1	0.0498795323	0	0.367985818	0.0081146182	0.0092009181	3.13E-05	0.0040504089	23	24946	10	24946	6	8	8	392	20
589583	.	A	134	0	.	0	1	657	826	0	1	0.9592796292	0	-0.0346749949	0	0.0077213588	0	3.16E-06	24946	24946	689	24946	699	24946	9	24946	414
3929842	PE_PGRS53	A	1092	0	.	1	0	600	766	0	1	1	0	-0.0001113661	0	0.0067022324	0	2.81E-06	24946	24946	24946	24946	14745	24946	10	24946	425
1972331	pknF	A	65	0	.	1	1	657	829	0	1	1	0	0.0151049325	0.0057293033	0.0064962822	0	0.0054099146	24946	24946	24946	24946	2812	13	11	24946	13
3826382	vapB47	R	44	0	.	3	1	655	829	0	1	1	0	0.0284819097	0	0.0044516388	0	0	24946	24946	24946	24946	1012	24946	12	24946	24946
2299269	pks12	G	2573	0	.	0	2	659	814	0	1	1	0	-0.0124159581	0	0.0036111765	0	0	24946	24946	24946	24946	3818	24946	13	24946	24946
1097758	mprB	A	84	0	.	0	1	659	828	0	1	1	0	-0.010900682	0	0.0035034046	0	0	24946	24946	24946	24946	4549	24946	14	24946	24946
4377290	eccC2	R	1055	0	.	0	2	632	799	0	1	1	0	-0.0032609919	0	0.0028042354	4.62E-05	0	24946	24946	24946	24946	11320	24946	15	330	24946
4312621	pheA	A	17	0	.	4	35	655	795	0	1	1	0	-0.0111663772	0	0.00249027	0	0	24946	24946	24946	24946	4403	24946	16	24946	24946
437119	.	P	87	0	.	0	3	594	805	0	1	1	0	0.0006474937	0	0.002176333	0	2.49E-09	24946	24946	24946	24946	13937	24946	17	24946	842
1659466	trxB1	C	33	0	.	0	1	605	783	0	1	1	0	-0.0041529725	0	0.0017161453	0	2.77E-09	24946	24946	24946	24946	10410	24946	18	24946	840
1383970
1383665
rf
	gene	aa_ref	codon_num	drug	drug2	P1G1	P0G1	P1G0	P0G0	lasso	logreg_l1	logreg_l2	svm_l1	svm_l2	default_tree	md5	rf	gbm	lasso_rank	logreg_l1_rank	logreg_l2_rank	svm_l1_rank	svm_l2_rank	default_tree_rank	md5_rank	rf_rank	gbm_rank
2155168	katG	S	315	1	isoniazid	542	80	114	748	0.1708484462	4.25E-28	1.10E-06	0.4543935485	0.3813310905	0.5564326315	0.630921989	0.4135440514	0.2404879621	6	2	2	4	4	1	1	1	2
781687	rpsL	K	43	1	streptomycin	469	11	189	819	0.7227266156	3.13E-136	1.08E-81	1.4839128997	1.1720370789	0.1865433199	0.2115157807	0.4053808961	0.4575608913	1	1	1	1	1	2	2	2	1
781822	rpsL	K	88	1	streptomycin	60	7	597	823	0.6390494317	9.96E-21	2.66E-05	1.1440592697	0.6356785041	0.0326650504	0.0370379043	0.0447726649	0.0400644057	2	3	5	2	2	3	3	3	3
3883915	.	V	131	0	.	48	292	610	535	-0.0396531493	0.0028448554	0.2778423507	-0.0734105901	-0.1799629483	0.0162868278	0.0184671372	0.0086092977	0.0096808075	30	5	21	19	28	5	5	4	5
4408107	gid	E	32	1	streptomycin	2	0	640	741	0	1	0.9701297444	0	0.0303242565	0	0	0.0063015192	0.0115375409	24946	24946	932	24946	916	24946	24946	5	4
4407995	gid	S	70	1	streptomycin	1	0	642	741	0	1	1	0	-0.0001535603	0	0	0.003914484	0	24946	24946	24946	24946	14489	24946	24946	6	24946
3890330	bpoA	N	135	0	.	5	1	600	810	0	1	1	0	0.0091182362	0.0142657445	0.0161754926	0.0038395735	0.0001744924	24946	24946	24946	24946	5875	6	6	7	167
607677	.	Y	376	0	.	102	170	557	659	0.0304683095	0.2438677312	1.49E-05	0.0407620809	0.282058101	0	0	0.0034115136	1.62E-05	33	16	4	24	10	24946	24946	8	301
4407982	gid	L	74	1	streptomycin	0	1	643	740	0	1	1	0	-0.008940715	0.0185666818	0	0.0026460178	9.85E-09	24946	24946	24946	24946	6121	4	24946	9	788
4408120	gid	G	28	1	streptomycin	1	0	642	741	0	1	1	0	0.0148987049	0	0.0210521942	0.0026035234	1.47E-05	24946	24946	24946	24946	2965	24946	4	10	309
2635577	PPE39	R	6	0	.	160	239	476	554	0.0079776242	1	0.3567841281	0.0014287788	0.127000607	0	0	0.0025861673	0.000260636	51	24946	27	35	42	24946	24946	11	139
3712581	.	S	278	0	.	10	17	648	811	0.0719811687	1	0.9041868651	0	0.03912924	0	0	0.002544822	0	18	24946	200	24946	587	24946	24946	12	24946
4220356	lipE	W	224	0	.	1	4	654	823	0	1	1	0	-0.0074303751	0	0	0.0024594196	0	24946	24946	24946	24946	7233	24946	24946	13	24946
2950652	.	T	219	0	.	0	3	647	755	0	1	1	0	-0.016483392	0	0	0.0024304136	0	24946	24946	24946	24946	2411	24946	24946	14	24946
2040648	PPE28	Y	399	0	.	0	1	659	824	0	1	1	0	-0.0089703551	0	0	0.0022023774	0	24946	24946	24946	24946	6039	24946	24946	15	24946
7570	gyrA	A	90	1	FQ	33	18	613	808	-0.0035328172	1	0.1453069115	0	-0.1520679408	0	0	0.0021712804	0.000125893	61	24946	14	24946	35	24946	24946	16	185
1278278	.	D	4	0	.	459	443	200	387	0	1	0.7152416407	0	0.0679262824	0.0030402838	0	0.0020416703	0.0015571664	24946	24946	56	24946	147	38	24946	17	54
1165114	.	G	129	0	.	594	693	64	136	0.0106963519	1	0.0001903598	0	0.1642153436	0.0034706525	0	0.0018565337	0.0050063391	47	24946	7	24946	30	30	24946	18	15
2915226	secD	Y	171	0	.	59	10	553	807	0	1	0.716124096	0	-0.0371749099	0	0	0.0017731377	0.0042115804	24946	24946	57	24946	631	24946	24946	19	18
4233356	.	A	81	0	.	1	0	623	806	0	1	1	0	0.0002317738	0	0	0.0016437981	7.64E-06	24946	24946	24946	24946	14384	24946	24946	20	348
gbm
	gene	aa_ref	codon_num	drug	drug2	P1G1	P0G1	P1G0	P0G0	lasso	logreg_l1	logreg_l2	svm_l1	svm_l2	default_tree	md5	rf	gbm	lasso_rank	logreg_l1_rank	logreg_l2_rank	svm_l1_rank	svm_l2_rank	default_tree_rank	md5_rank	rf_rank	gbm_rank
781687	rpsL	K	43	1	streptomycin	469	11	189	819	0.7227266156	3.13E-136	1.08E-81	1.4839128997	1.1720370789	0.1865433199	0.2115157807	0.4053808961	0.4575608913	1	1	1	1	1	2	2	2	1
2155168	katG	S	315	1	isoniazid	542	80	114	748	0.1708484462	4.25E-28	1.10E-06	0.4543935485	0.3813310905	0.5564326315	0.630921989	0.4135440514	0.2404879621	6	2	2	4	4	1	1	1	2
781822	rpsL	K	88	1	streptomycin	60	7	597	823	0.6390494317	9.96E-21	2.66E-05	1.1440592697	0.6356785041	0.0326650504	0.0370379043	0.0447726649	0.0400644057	2	3	5	2	2	3	3	3	3
4408107	gid	E	32	1	streptomycin	2	0	640	741	0	1	0.9701297444	0	0.0303242565	0	0	0.0063015192	0.0115375409	24946	24946	932	24946	916	24946	24946	5	4
3883915	.	V	131	0	.	48	292	610	535	-0.0396531493	0.0028448554	0.2778423507	-0.0734105901	-0.1799629483	0.0162868278	0.0184671372	0.0086092977	0.0096808075	30	5	21	19	28	5	5	4	5
761139	rpoB	H	445	1	rifampicin	41	15	615	814	0.0761348198	1	1	0.0209126144	0.0502668104	0	0	0.0001478596	0.0081403134	17	24946	24946	28	304	24946	24946	170	6
1532859	PPE19	A	259	0	.	0	9	648	803	0	1	1	0	-0.0177983669	0	0	0.0006622475	0.0071495042	24946	24946	24946	24946	2086	24946	24946	43	7
990270	.	L	776	0	.	0	1	659	828	0	1	0.5302836487	0	-0.2046100017	0.0056186229	0	0	0.0067218417	24946	24946	40	24946	18	14	24946	24946	8
3844372	.	R	90	0	.	0	1	653	810	0	1	1	0	-3.40E-05	0	0	0.0004715488	0.0058255219	24946	24946	24946	24946	15263	24946	24946	64	9
155565	mak	P	445	0	.	4	2	655	828	0	1	0.9417458955	0	0.0591537316	0	0	0.0002418084	0.0058057474	24946	24946	339	24946	196	24946	24946	122	10
7581	gyrA	D	94	1	FQ	20	2	635	826	0.084856051	0.0843871743	0.5762343985	0.0834887873	0.1450918026	0.0044331982	0	0.0005643816	0.0056303661	11	13	45	18	38	16	24946	51	11
4134023	moxR2	R	170	0	.	0	1	654	827	0	1	1	0	3.80E-05	0	0	0	0.0055575006	24946	24946	24946	24946	15208	24946	24946	24946	12
1972331	pknF	A	65	0	.	1	1	657	829	0	1	1	0	0.0151049325	0.0057293033	0.0064962822	0	0.0054099146	24946	24946	24946	24946	2812	13	11	24946	13
2338332	.	S	58	0	.	1	3	656	806	0	1	1	0	-0.0037053775	0.0068097421	0	0	0.005310824	24946	24946	24946	24946	10816	10	24946	24946	14
1165114	.	G	129	0	.	594	693	64	136	0.0106963519	1	0.0001903598	0	0.1642153436	0.0034706525	0	0.0018565337	0.0050063391	47	24946	7	24946	30	30	24946	18	15
4274541	pirG	P	268	0	.	240	32	405	784	0	0.8787364583	1	0	0.0154949196	0	0	0.0004038702	0.0047644864	24946	62	24946	24946	2700	24946	24946	85	16
3950177	PE_PGRS57	T	1462	0	.	0	6	601	780	0	1	1	0	-0.0052146404	0.005760762	0	0.0003152955	0.00430899	24946	24946	24946	24946	9051	12	24946	99	17
2915226	secD	Y	171	0	.	59	10	553	807	0	1	0.716124096	0	-0.0371749099	0	0	0.0017731377	0.0042115804	24946	24946	57	24946	631	24946	24946	19	18
2040753	PPE28	T	434	0	.	1	0	658	828	0	1	1	0	-1.82E-05	0	0	0	0.0041294839	24946	24946	24946	24946	15544	24946	24946	24946	19
1341174	esxL	L	57	0	.	2	0	652	826	0.0504145824	1	0.0498795323	0	0.367985818	0.0081146182	0.0092009181	3.13E-05	0.0040504089	23	24946	10	24946	6	8	8	392	20

## Sheet: combined
rank	method	INH	RIF	EMB	PZA	SM
1	lasso	isoniazid	rifampicin	ethambutol	.	streptomycin
2	lasso	isoniazid	rifampicin	ethambutol	.	streptomycin
3	lasso	.	rifampicin	ethambutol	.	.
4	lasso	.	rifampicin	ethambutol	.	.
5	lasso	isoniazid	rifampicin	ethambutol	rifampicin	.
6	lasso	.	rifampicin	.	pyrazinamide	isoniazid
7	lasso	isoniazid	rifampicin	ethambutol	.	.
8	lasso	.	rifampicin	ethambutol	pyrazinamide	.
9	lasso	.	rifampicin	.	pyrazinamide	rifampicin
10	lasso	isoniazid	.	.	.	rifampicin
11	lasso	.	.	cycloserine	.	FQ
12	lasso	.	rifampicin	ethambutol	.	rifampicin
13	lasso	.	.	ethambutol	.	.
14	lasso	isoniazid	.	ethambutol	.	.
15	lasso	rifampicin	rifampicin	ethambutol	pyrazinamide	.
16	lasso	isoniazid	.	isoniazid	rifampicin	ethambutol
17	lasso	.	.	.	cycloserine	rifampicin
18	lasso	.	isoniazid	rifampicin	.	.
19	lasso	rifampicin	pyrazinamide	.	.	.
20	lasso	.	.	.	ethambutol	.
1	logreg_l1	isoniazid	rifampicin	ethambutol	rifampicin	streptomycin
2	logreg_l1	.	rifampicin	isoniazid	isoniazid	isoniazid
3	logreg_l1	rifampicin	rifampicin	.	.	streptomycin
4	logreg_l1	.	rifampicin	.	.	.
5	logreg_l1	ethambutol	rifampicin	.	.	.
6	logreg_l1	.	isoniazid	.	ethambutol	.
7	logreg_l1	streptomycin	ethambutol	.	.	rifampicin
8	logreg_l1	ethambutol	ethambutol	.	.	.
9	logreg_l1	.	rifampicin	ethambutol	.	.
10	logreg_l1	.	rifampicin	.	.	.
11	logreg_l1	.	.	ethambutol	.	rifampicin
12	logreg_l1	.	streptomycin	.	.	ethambutol
13	logreg_l1	.	.	.	.	FQ
14	logreg_l1	rifampicin	rifampicin	.	.	.
15	logreg_l1	.	.	.	.	.
16	logreg_l1	.	rifampicin	ethambutol	.	.
17	logreg_l1	.	.	.	ethambutol	.
18	logreg_l1	.	.	.	.	.
19	logreg_l1	.	.	.	.	.
20	logreg_l1	.	.	.	.	.
1	logreg_l2	isoniazid	rifampicin	.	.	streptomycin
2	logreg_l2	rifampicin	rifampicin	isoniazid	isoniazid	isoniazid
3	logreg_l2	streptomycin	isoniazid	ethambutol	.	.
4	logreg_l2	ethambutol	.	.	.	.
5	logreg_l2	.	rifampicin	.	.	streptomycin
6	logreg_l2	ethambutol	streptomycin	.	.	.
7	logreg_l2	.	ethambutol	.	.	.
8	logreg_l2	.	.	.	.	rifampicin
9	logreg_l2	.	rifampicin	.	.	.
10	logreg_l2	.	.	.	.	.
11	logreg_l2	streptomycin	ethambutol	.	.	rifampicin
12	logreg_l2	.	.	.	.	FQ
13	logreg_l2	rifampicin	.	.	.	.
14	logreg_l2	.	.	.	.	FQ
15	logreg_l2	rifampicin	.	.	pyrazinamide	.
16	logreg_l2	.	.	.	.	.
17	logreg_l2	.	.	.	.	.
18	logreg_l2	.	rifampicin	.	rifampicin	.
19	logreg_l2	.	.	.	pyrazinamide	.
20	logreg_l2	ethambutol	.	rifampicin	.	.
1	svm_l1	isoniazid	rifampicin	ethambutol	rifampicin	streptomycin
2	svm_l1	isoniazid	rifampicin	ethambutol	.	streptomycin
3	svm_l1	.	rifampicin	ethambutol	.	.
4	svm_l1	.	rifampicin	ethambutol	.	isoniazid
5	svm_l1	ethambutol	rifampicin	ethambutol	.	.
6	svm_l1	ethambutol	rifampicin	ethambutol	.	rifampicin
7	svm_l1	rifampicin	rifampicin	ethambutol	.	ethambutol
8	svm_l1	.	pyrazinamide	.	pyrazinamide	.
9	svm_l1	.	.	ethambutol	.	rifampicin
10	svm_l1	rifampicin	.	.	.	.
11	svm_l1	.	.	ethambutol	.	.
12	svm_l1	.	rifampicin	cycloserine	.	.
13	svm_l1	ethambutol	.	ethambutol	pyrazinamide	.
14	svm_l1	rifampicin	ethambutol	.	.	.
15	svm_l1	.	rifampicin	.	.	.
16	svm_l1	.	isoniazid, ethionamide	.	.	.
17	svm_l1	streptomycin	.	.	.	.
18	svm_l1	.	.	ethambutol	pyrazinamide	FQ
19	svm_l1	.	.	.	.	.
20	svm_l1	rifampicin	.	.	pyrazinamide	.
1	svm_l2	isoniazid	rifampicin	ethambutol	rifampicin	streptomycin
2	svm_l2	rifampicin	rifampicin	isoniazid	isoniazid	streptomycin
3	svm_l2	streptomycin	rifampicin	rifampicin	ethambutol	rifampicin
4	svm_l2	ethambutol	rifampicin	ethambutol	.	isoniazid
5	svm_l2	ethambutol	isoniazid	ethambutol	pyrazinamide	.
6	svm_l2	streptomycin	rifampicin	streptomycin	pyrazinamide	.
7	svm_l2	rifampicin	ethambutol	ethambutol	.	.
8	svm_l2	rifampicin	rifampicin	rifampicin	.	.
9	svm_l2	ethambutol	rifampicin	ethambutol	.	rifampicin
10	svm_l2	.	.	FQ	.	.
11	svm_l2	rifampicin	ethambutol	rifampicin	.	FQ
12	svm_l2	rifampicin	pyrazinamide	FQ	ethambutol	.
13	svm_l2	rifampicin	streptomycin	rifampicin	rifampicin	.
14	svm_l2	.	.	.	FQ	pyrazinamide
15	svm_l2	.	rifampicin	.	.	.
16	svm_l2	.	pyrazinamide	rifampicin	.	.
17	svm_l2	ethambutol	.	.	ethambutol	rifampicin
18	svm_l2	FQ	ethambutol	.	.	.
19	svm_l2	.	.	ethambutol	FQ	.
20	svm_l2	rifampicin	.	.	.	.
1	default_tree	isoniazid	rifampicin	isoniazid	isoniazid	isoniazid
2	default_tree	rifampicin	isoniazid	rifampicin	ethambutol	streptomycin
3	default_tree	ethambutol	rifampicin	ethambutol	.	streptomycin
4	default_tree	.	rifampicin	.	rifampicin	streptomycin
5	default_tree	ethambutol	rifampicin	.	pyrazinamide	.
6	default_tree	.	rifampicin	FQ	.	.
7	default_tree	rifampicin	.	.	.	.
8	default_tree	.	rifampicin	.	.	.
9	default_tree	.	rifampicin	pyrazinamide	rifampicin	.
10	default_tree	ethambutol	rifampicin	streptomycin	pyrazinamide	.
11	default_tree	.	FQ	FQ	.	.
12	default_tree	.	ethambutol	.	.	.
13	default_tree	.	rifampicin	.	.	.
14	default_tree	.	rifampicin	.	.	.
15	default_tree	rifampicin	.	ethambutol	.	.
16	default_tree	.	.	.	.	FQ
17	default_tree	.	.	.	.	.
18	default_tree	.	.	.	.	.
19	default_tree	.	.	.	.	.
20	default_tree	.	.	.	.	.
1	md5	isoniazid	rifampicin	isoniazid	isoniazid	isoniazid
2	md5	rifampicin	isoniazid	rifampicin	ethambutol	streptomycin
3	md5	ethambutol	rifampicin	ethambutol	.	streptomycin
4	md5	.	rifampicin	.	rifampicin	streptomycin
5	md5	ethambutol	rifampicin	.	pyrazinamide	.
6	md5	.	rifampicin	pyrazinamide	.	.
7	md5	.	.	streptomycin	rifampicin	.
8	md5	.	.	FQ	.	.
9	md5	.	.	.	.	.
10	md5	.	.	.	.	.
11	md5	.	.	pyrazinamide	.	.
12	md5	.	.	.	.	.
13	md5	.	.	.	.	.
14	md5	.	0	.	.	.
15	md5	.	0	.	.	.
16	md5	pyrazinamide	0	.	.	.
17	md5	0	0	.	.	.
18	md5	0	0	.	.	.
19	md5	0	0	.	0	0
20	md5	0	0	.	0	0
1	rf	isoniazid	rifampicin	isoniazid	isoniazid	isoniazid
2	rf	rifampicin	isoniazid	rifampicin	.	streptomycin
3	rf	ethambutol	rifampicin	ethambutol	rifampicin	streptomycin
4	rf	ethambutol	rifampicin	streptomycin	ethambutol	.
5	rf	.	rifampicin	.	pyrazinamide	streptomycin
6	rf	rifampicin	rifampicin	FQ	.	streptomycin
7	rf	rifampicin	ethambutol	ethambutol	.	.
8	rf	.	rifampicin	.	.	.
9	rf	.	FQ	.	rifampicin	streptomycin
10	rf	.	rifampicin	.	ethambutol	streptomycin
11	rf	isoniazid	rifampicin	ethambutol	.	.
12	rf	.	rifampicin	.	.	.
13	rf	streptomycin	rifampicin	.	.	.
14	rf	.	.	.	pyrazinamide	.
15	rf	FQ	.	.	.	.
16	rf	.	ethambutol	pyrazinamide	FQ	FQ
17	rf	.	rifampicin	rifampicin	.	.
18	rf	.	.	.	pyrazinamide	.
19	rf	.	FQ	rifampicin	.	.
20	rf	.	.	.	.	.
1	gbm	isoniazid	rifampicin	isoniazid	isoniazid	streptomycin
2	gbm	rifampicin	isoniazid	.	rifampicin	isoniazid
3	gbm	ethambutol	rifampicin	.	.	streptomycin
4	gbm	ethambutol	rifampicin	.	ethambutol	streptomycin
5	gbm	rifampicin	rifampicin	.	ethambutol	.
6	gbm	rifampicin	rifampicin	ethambutol	.	rifampicin
7	gbm	.	ethambutol	rifampicin	.	.
8	gbm	.	rifampicin	.	pyrazinamide	.
9	gbm	isoniazid	rifampicin	FQ	FQ	.
10	gbm	.	FQ	.	pyrazinamide	.
11	gbm	.	rifampicin	ethambutol	FQ	FQ
12	gbm	.	.	streptomycin	pyrazinamide	.
13	gbm	.	rifampicin	.	pyrazinamide	.
14	gbm	.	.	.	.	.
15	gbm	.	.	ethambutol	.	.
16	gbm	.	.	ethambutol	rifampicin	.
17	gbm	ethambutol	rifampicin	.	.	.
18	gbm	.	.	pyrazinamide	.	.
19	gbm	.	.	.	.	.
20	gbm	.	.	rifampicin	.	.
