# Supplementary material for: Robust detection of point mutations involved in multidrug-resistant Mycobacterium tuberculosis in the presence of co-occurrent resistance markers
Source: PLoS Comput Biol. 2020 Dec 21;16(12):e1008518. doi: 10.1371/journal.pcbi.1008518 (PMC7785249; doi:10.1371/journal.pcbi.1008518)
Supplement: S5 Data — (ODS) [file pcbi.1008518.s021.ods]

## Sheet: isoniazid
n_iterations=20000, P0G1_extra_weight=2									n_iterations=20000, P0G1_extra_weight=10
	gene	p1g1	p0g1	counts	dists	scores0	scores20000			gene	p1g1	p0g1	counts	dists	scores0	scores20000
83342	.	2	0	1577.9	2.05	3235.5	220429.9		83342	.	2	0	1577.9	2.05	3235.5	174302.2
2155217	katG	2	0	1577.9	2.22	3505.2	210361.9		2155217	katG	2	0	1577.9	2.22	3505.2	171490.6
2991536	.	2	0	1577.9	1.99	3145.7	184162.4		2155546	katG	2	0	1577.9	1.46	2306.8	130912.5
2155418	katG	2	0	1577.9	1.94	3065.8	157438.9		2155418	katG	2	0	1577.9	1.94	3065.8	128410.8
2155546	katG	2	0	1577.9	1.46	2306.8	148006.7		2155607	katG	4	0	1577.9	1.44	2270.2	112113.9
2155607	katG	4	0	1577.9	1.44	2270.2	129053.9		2156104	katG	2	0	1577.9	0.84	1318.2	84060.4
2156104	katG	2	0	1577.9	0.84	1318.2	68382.8		3689573	lpdA	2	0	1577.9	0.91	1438.0	78973.7
2155169	katG	8	0	1577.9	0.85	1337.1	63948.0		2155648	katG	2	0	1577.9	0.81	1278.2	74833.9
3851398	gadB	2	0	1577.9	0.83	1308.2	62947.7		3851398	gadB	2	0	1577.9	0.83	1308.2	74219.1
2155648	katG	2	0	1577.9	0.81	1278.2	57851.4		2991536	.	2	0	1577.9	1.99	3145.7	69416.4
3689573	lpdA	2	0	1577.9	0.91	1438.0	42290.9		2155169	katG	8	0	1577.9	0.85	1337.1	64679.8
2155168	katG	1676	12	1538.7	0.94	1453.4	39067.5		2155168	katG	1676	12	1426.9	0.94	1347.8	46996.8
1674263	inhA	3	0	1577.9	0.82	1291.5	34847.9		1674263	inhA	3	0	1577.9	0.82	1291.5	28736.3
2155259	katG	3	0	1577.9	1.04	1637.7	20359.1		2155786	katG	3	0	1577.9	0.48	762.3	17024.5
2155786	katG	3	0	1577.9	0.48	762.3	16803.2		2154974	katG	3	0	1577.9		2300.2	13752.3
1920155	recN	2	0	1577.9	0.01	20.0	1962.5		2155259	katG	3	0	1577.9	1.04	1637.7	8426.5
									1920155	recN	2	0	1577.9	0.01	20.0	1611.5
									2155636	katG	2	0	1577.9	0.04	69.9	1522.4
n_iterations=20000, P0G1_extra_weight=2, rel_gt_weight=0									n_iterations=20000, P0G1_extra_weight=10, rel_gt_weight=0
	gene	p1g1	p0g1	counts	dists	scores0	scores20000			gene	p1g1	p0g1	counts	dists	scores0	scores20000
2155168	katG	1676	12	1483.8	0.94	1401.5	16618.8		2155168	katG	1676	12	1376.0	0.94	1299.7	8538.4
									83342	.	2	0	1.8	2.05	3.7	25.8
									2991536	.	2	0	1.8	1.99	3.6	24.3
									806341	atsA	2	0	1.8	1.47	2.7	9.6
									2155636	katG	2	0	1.8	0.04	0.1	0.4
									1920155	recN	2	0	1.8	0.01	0.0	0.2
n_iterations=20000, P0G1_extra_weight=2, P1G1_filter=5									n_iterations=20000, P0G1_extra_weight=10, P1G1_filter=5
	gene	p1g1	p0g1	counts	dists	scores0	scores20000			gene	p1g1	p0g1	counts	dists	scores0	scores20000
2155541	katG	10	0	1577.9	1.04	1640.4	237633.6		2155541	katG	10	0	1577.9	1.04	1640.4	171822.0
2155169	katG	8	0	1577.9	0.85	1337.1	159553.4		2155169	katG	8	0	1577.9	0.85	1337.1	106867.3
2155168	katG	1676	12	1538.7	0.94	1453.4	128838.5		2155168	katG	1676	12	1426.9	0.94	1347.8	93103.2
n_iterations=20000, P0G1_extra_weight=2, P1G1_filter=5, rel_gt_weight=0, dist_weight=0									n_iterations=20000, P0G1_extra_weight=10, P1G1_filter=5, rel_gt_weight=0, dist_weight=0
	gene	p1g1	p0g1	counts	dists	scores0	scores20000			gene	p1g1	p0g1	counts	dists	scores0	scores20000
2155168	katG	1676	12	1483.8	0.94	1483.8	53621.1		2155168	katG	1676	12	1376.0	0.94	1376.0	31946.2
n_iterations=20000, P0G1_extra_weight=2, P1G1_filter=5, dist_weight=0									n_iterations=20000, P0G1_extra_weight=10, P1G1_filter=5, dist_weight=0
	gene	p1g1	p0g1	counts	dists	scores0	scores20000			gene	p1g1	p0g1	counts	dists	scores0	scores20000
2092936	guaB1	6	0	1577.883753862	0.4805710253	1577.883753862	274369.131557754		3958616	ltp4	5	0	1577.883753862	0.4018822666	1577.883753862	162464.152517377
2155541	katG	10	0	1577.883753862	1.0396198476	1577.883753862	255728.622339594		2155541	katG	10	0	1577.883753862	1.0396198476	1577.883753862	158652.437553979
2289082	pncA	5	0	1577.883753862	0.7012370888	1577.883753862	207465.269289194		2706668	.	7	0	1577.883753862	0.0928232007	1577.883753862	148726.01626962
2155169	katG	8	0	1577.883753862	0.8473884238	1577.883753862	197648.77959416		2092936	guaB1	6	0	1577.883753862	0.4805710253	1577.883753862	143495.723262899
1226126	.	6	0	1577.883753862	0.1379690301	1577.883753862	166310.2553574		2289082	pncA	5	0	1577.883753862	0.7012370888	1577.883753862	130523.523078739
3958616	ltp4	5	0	1577.883753862	0.4018822666	1577.883753862	164293.288113835		3694083	deoD	5	0	1577.883753862	1.2910863368	1577.883753862	102584.151991471
4247729	embB	16	0	1577.883753862	0.7737552143	1577.883753862	162188.618202158		761093	rpoB	6	0	1577.883753862	0.9294977777	1577.883753862	101545.729567376
3694083	deoD	5	0	1577.883753862	1.2910863368	1577.883753862	121283.656936783		1226126	.	6	0	1577.883753862	0.1379690301	1577.883753862	98413.9346539208
7564	gyrA	5	0	1577.883753862	0.8113591587	1577.883753862	117086.431803416		2155169	katG	8	0	1577.883753862	0.8473884238	1577.883753862	98109.2569976826
818713	.	5	1	659.7288177629	0.5518761204	659.7288177629	101874.688890226		4247729	embB	16	0	1577.883753862	0.7737552143	1577.883753862	92656.3179913198
764916	rpoC	10	0	1577.883753862	0.8840706659	1577.883753862	93105.6582562399		2289111	pncA	7	0	1577.883753862	0.6298717189	1577.883753862	74118.1703764984
765842	rpoC	5	0	1577.883753862	0.8354088061	1577.883753862	89378.3078508593		4249518	embB	15	0	1577.883753862	1.0284087338	1577.883753862	49844.5027297375
761101	rpoB	9	1	1026.9907922026	1.2263913787	1026.9907922026	86616.4324080506		2289222	pncA	10	0	1577.883753862	0.6456838096	1577.883753862	49038.618635832
2289111	pncA	7	0	1577.883753862	0.6298717189	1577.883753862	76875.0269206363		4247495	embB	8	0	1577.883753862	1.4072660246	1577.883753862	45744.3702342878
4327322	ethA	5	0	1577.883753862	0.9297087396	1577.883753862	67469.6096681044		3653301	.	5	0	1577.883753862	1.2233675926	1577.883753862	43492.2861792647
2289222	pncA	10	0	1577.883753862	0.6456838096	1577.883753862	61118.244715893		368101	PPE5	7	0	1577.883753862	0.9882054384	1577.883753862	42539.1942121905
761093	rpoB	6	0	1577.883753862	0.9294977777	1577.883753862	56513.4746822857		308184	PPE2	59	0	1577.883753862	0.1091662686	1577.883753862	38872.389794983
764942	rpoC	5	0	1577.883753862	0.7100974852	1577.883753862	36393.0412876594		2288697	pncA	5	0	1577.883753862	0.3177085005	1577.883753862	37565.6561499415
2288697	pncA	5	0	1577.883753862	0.3177085005	1577.883753862	28012.5318328129		3878417	rpoA	5	0	1577.883753862	0.3949205265	1577.883753862	36367.6788911402
585046	.	5	0	1577.883753862	0.0455677531	1577.883753862	27910.8236325388		4327322	ethA	5	0	1577.883753862	0.9297087396	1577.883753862	26998.1506863524
n_iterations=20000, P0G1_extra_weight=2, dist_weight=0									n_iterations=20000, P0G1_extra_weight=10, dist_weight=0
	gene	p1g1	p0g1	counts	dists	scores0	scores20000			gene	p1g1	p0g1	counts	dists	scores0	scores20000
1920155	recN	2	0	1577.883753862	0.0126577092	1577.883753862	320276.914152045		1920155	recN	2	0	1577.883753862	0.0126577092	1577.883753862	243197.287704812
302498	hsp	2	0	1577.883753862	0.0569596913	1577.883753862	261799.766396933		3653936	.	2	0	1577.883753862	0.031644273	1577.883753862	229092.298404088
4183553	.	2	0	1577.883753862	1.3670325919	1577.883753862	254661.329144389		302498	hsp	2	0	1577.883753862	0.0569596913	1577.883753862	222068.902771179
760081	rpoB	2	0	1577.883753862	0.62022775	1577.883753862	230106.171562063		4183553	.	2	0	1577.883753862	1.3670325919	1577.883753862	203640.443254968
1254580	prpD	2	0	1577.883753862	1.9366295051	1577.883753862	227294.283233413		760081	rpoB	2	0	1577.883753862	0.62022775	1577.883753862	202462.552055756
760600	rpoB	2	0	1577.883753862	0.9556570434	1577.883753862	209454.85445301		1254580	prpD	2	0	1577.883753862	1.9366295051	1577.883753862	189778.942952427
2155648	katG	2	0	1577.883753862	0.8100933878	1577.883753862	204612.279669004		3808395	cmaA1	2	0	1577.883753862	0.0443019821	1577.883753862	188433.896310385
734458	nusG	2	0	1577.883753862	1.3860191556	1577.883753862	199691.473961959		760600	rpoB	2	0	1577.883753862	0.9556570434	1577.883753862	182687.816400055
3851398	gadB	2	0	1577.883753862	0.8290799515	1577.883753862	194926.522870489		2706668	.	7	0	1577.883753862	0.0928232007	1577.883753862	173706.532113153
2156104	katG	2	0	1577.9	0.84	1577.9	184518.9		550953	.	3	0	1577.9	0.07	1577.9	171818.8
766507	rpoC	2	0	1577.9	0.61	1577.9	175751.0		3309023	.	2	0	1577.9	0.10	1577.9	160715.7
725948	recC	2	0	1577.9	0.75	1577.9	175279.7		734458	nusG	2	0	1577.9	1.39	1577.9	159252.6
3639895	whiB2	2	0	1577.9	1.40	1577.9	169584.8		3851398	gadB	2	0	1577.9	0.83	1577.9	152008.1
3102461	truB	2	0	1577.9	0.86	1577.9	163054.8		766507	rpoC	2	0	1577.9	0.61	1577.9	147592.1
2289036	pncA	2	0	1577.9	0.80	1577.9	162757.1		2155648	katG	2	0	1577.9	0.81	1577.9	146982.3
764354	rpoC	2	0	1577.9	0.92	1577.9	162342.1		2156104	katG	2	0	1577.9	0.84	1577.9	141350.2
3064843	.	2	0	1577.9	1.58	1577.9	158278.0		2289036	pncA	2	0	1577.9	0.80	1577.9	139336.4
83342	.	2	0	1577.9	2.05	1577.9	151320.3		3639895	whiB2	2	0	1577.9	1.40	1577.9	137581.7
1441533	.	2	0	1577.9	1.62	1577.9	146293.4		764354	rpoC	2	0	1577.9	0.92	1577.9	136645.8
3960780	.	2	0	1577.9	2.18	1577.9	145231.9		725948	recC	2	0	1577.9	0.75	1577.9	135255.1
n_iterations=20000, P0G1_extra_weight=2, P1G1_filter=5, rel_gt_weight=0									n_iterations=20000, P0G1_extra_weight=10, P1G1_filter=5, rel_gt_weight=0
	gene	p1g1	p0g1	counts	dists	scores0	scores20000			gene	p1g1	p0g1	counts	dists	scores0	scores20000
2155168	katG	1676	12	1483.8	0.94	1401.5	15283.3		2155168	katG	1676	12	1376.0	0.94	1299.7	7318.5

## Sheet: rifampicin
n_iterations=20000, P0G1_extra_weight=2									n_iterations=20000, P0G1_extra_weight=10
	gene	p1g1	p0g1	counts	dists	scores0	scores20000			gene	p1g1	p0g1	counts	dists	scores0	scores20000
761101	rpoB	10	0	1680.1828258547	1.1743369086	1973.1007055727	303453.911766336		3064843	.	2	0	1680.1828258547	1.5515204647	2606.8380386679	187374.563820043
3064843	.	2	0	1680.1828258547	1.5515204647	2606.8380386679	269443.811425676		1674262	inhA	2	0	1680.1828258547	1.4082073294	2366.0457700359	125558.994303412
725948	recC	2	0	1680.1828258547	0.7414897	1245.8382594437	175459.964591526		761101	rpoB	10	0	1680.1828258547	1.1743369086	1973.1007055727	116660.788688305
761076	rpoB	4	0	1680.1828258547	0.7435667019	1249.3280024673	160489.135837246		2783487	.	2	0	1680.1828258547	1.9752288646	3318.7456154928	112810.860168766
761139	rpoB	135	4	1523.7578588914	1.0726836793	1634.5101864236	148901.868218293		761076	rpoB	4	0	1680.1828258547	0.7435667019	1249.3280024673	99539.4191435339
761128	rpoB	13	0	1680.1828258547	1.0317906663	1733.5969574418	102733.688652942		760321	rpoB	4	0	1680.1828258547	0.9533439	1601.7920478562	83136.1688700533
760314	rpoB	24	0	1680.1828258547	0.9220082617	1549.1424465863	92335.5158811011		725948	recC	2	0	1680.1828258547	0.7414897	1245.8382594437	81584.4369168477
761155	rpoB	1367	9	1644.6291133418	0.8438994147	1387.9015461991	48977.9073309828		761128	rpoB	13	0	1680.1828258547	1.0317906663	1733.5969574418	57696.2801075354
									4183553	.	2	0	1680.1828258547	1.3458972705	2261.3534793264	56498.5269500471
									761140	rpoB	36	0	1680.1828258547	1.2195166465	2049.0109252491	56300.4429299632
									760314	rpoB	24	0	1680.1828258547	0.9220082617	1549.1424465863	44790.2265697134
									761155	rpoB	1367	9	1546.3725348968	0.8438994147	1304.9828771559	32038.7285205954
									1337322	.	4	0	1680.1828258547	0.4039768814	678.7550181003	23864.7490989886
									1441582	.	2	0	1680.1828258547	1.3458972705	2261.3534793264	15847.883702481
									761248	rpoB	4	0	1680.1828258547	0.3520518323	591.511442509	6427.4438385174
n_iterations=20000, P0G1_extra_weight=2, rel_gt_weight=0									n_iterations=20000, P0G1_extra_weight=10, rel_gt_weight=0
	gene	p1g1	p0g1	counts	dists	scores0	scores20000			gene	p1g1	p0g1	counts	dists	scores0	scores20000
2155168	katG	1548	169	1108.6716590126	0.971017978	1076.5401125998	15648.2667228176		761155	rpoB	1367	9	1199.7793109772	0.8438994147	1012.4930583403	5802.3968719873
									761139	rpoB	135	4	85.5443958094	1.0726836793	91.7620772395	407.0322853823
									760314	rpoB	24	0	22.7371794872	0.9220082617	20.9638673347	76.4001198114
									761110	rpoB	131	7	49.9906867904	1.3282162883	66.3984444563	39.3211968009
n_iterations=20000, P0G1_extra_weight=2, P1G1_filter=5									n_iterations=20000, P0G1_extra_weight=10, P1G1_filter=5
	gene	p1g1	p0g1	counts	dists	scores0	scores20000			gene	p1g1	p0g1	counts	dists	scores0	scores20000
761101	rpoB	10	0	1680.1828258547	1.1743369086	1973.1007055727	135374.445598228		761101	rpoB	10	0	1680.1828258547	1.1743369086	1973.1007055727	91774.2910179715
761128	rpoB	13	0	1680.1828258547	1.0317906663	1733.5969574418	107171.914404548		761128	rpoB	13	0	1680.1828258547	1.0317906663	1733.5969574418	80185.1297578807
760314	rpoB	24	0	1680.1828258547	0.9220082617	1549.1424465863	93596.1705950858		760314	rpoB	24	0	1680.1828258547	0.9220082617	1549.1424465863	64907.7444113206
761139	rpoB	135	4	1523.7578588914	1.0726836793	1634.5101864236	74374.7757145501		761155	rpoB	1367	9	1546.3725348968	0.8438994147	1304.9828771559	34239.7864297878
761155	rpoB	1367	9	1644.6291133418	0.8438994147	1387.9015461991	35940.803770078		761140	rpoB	36	0	1680.1828258547	1.2195166465	2049.0109252491	15645.9259800862
761110	rpoB	131	7	1404.4554837256	1.3282162883	1865.420649619	30883.6758485763		761139	rpoB	135	4	1091.460330705	1.0726836793	1170.7916833403	13722.9606200931
n_iterations=20000, P0G1_extra_weight=2, P1G1_filter=5, rel_gt_weight=0, dist_weight=0									n_iterations=20000, P0G1_extra_weight=10, P1G1_filter=5, rel_gt_weight=0, dist_weight=0
	gene	p1g1	p0g1	counts	dists	scores0	scores20000			gene	p1g1	p0g1	counts	dists	scores0	scores20000
761155	rpoB	1367	9	1276.0133408279	0.8438994147	1276.0133408279	52842.3889321023		761155	rpoB	1367	9	1199.7793109772	0.8438994147	1199.7793109772	19717.131254693
									761139	rpoB	135	4	85.5443958094	1.0726836793	85.5443958094	1133.770462756
									760314	rpoB	24	0	22.7371794872	0.9220082617	22.7371794872	168.008754231
n_iterations=20000, P0G1_extra_weight=2, P1G1_filter=5, dist_weight=0									n_iterations=20000, P0G1_extra_weight=10, P1G1_filter=5, dist_weight=0
	gene	p1g1	p0g1	counts	dists	scores0	scores20000			gene	p1g1	p0g1	counts	dists	scores0	scores20000
761128	rpoB	13	0	1680.1828258547	1.0317906663	1680.1828258547	703218.080423816		761128	rpoB	13	0	1680.1828258547	1.0317906663	1680.1828258547	112975.1051422
761101	rpoB	10	0	1680.1828258547	1.1743369086	1680.1828258547	618707.019938854		761101	rpoB	10	0	1680.1828258547	1.1743369086	1680.1828258547	108712.994513708
761139	rpoB	135	4	1523.7578588914	1.0726836793	1523.7578588914	327483.624567042		3958616	ltp4	5	0	1680.1828258547	0.3956688735	1680.1828258547	101709.873037067
761097	rpoB	5	0	1680.1828258547	0.7851067411	1680.1828258547	225733.963555265		761140	rpoB	36	0	1680.1828258547	1.2195166465	1680.1828258547	82197.0906025859
2289082	pncA	5	0	1680.1828258547	0.6903954517	1680.1828258547	145874.285923229		2289082	pncA	5	0	1680.1828258547	0.6903954517	1680.1828258547	78389.375050445
760314	rpoB	24	0	1680.1828258547	0.9220082617	1680.1828258547	111542.411627409		1069256	purH	6	0	1680.1828258547	0.1512057427	1680.1828258547	76692.3377374645
7564	gyrA	5	0	1680.1828258547	0.7988149541	1680.1828258547	84606.0991779172		2288697	pncA	5	0	1680.1828258547	0.3127964953	1680.1828258547	69822.4416882101
3958616	ltp4	5	0	1680.1828258547	0.3956688735	1680.1828258547	17847.1842689593		7564	gyrA	5	0	1680.1828258547	0.7988149541	1680.1828258547	66869.5954953811
761155	rpoB	1367	9	1644.6291133418	0.8438994147	1644.6291133418	8477.3729180068		766699	rpoC	5	0	1680.1828258547	0.3757296547	1680.1828258547	66085.4948726944
									765842	rpoC	5	0	1680.1828258547	0.8224927764	1680.1828258547	65286.2672577443
									2289222	pncA	10	0	1680.1828258547	0.6357010668	1680.1828258547	62210.3966382679
									766488	rpoC	22	0	1680.1828258547	0.7645255399	1680.1828258547	55311.0550961992
									760663	rpoB	10	0	1680.1828258547	0.5855760861	1680.1828258547	50996.9200883503
									766487	rpoC	5	0	1680.1828258547	0.8985110482	1680.1828258547	50056.9344648338
									96678	hycE	6	0	1680.1828258547	0.1329281255	1680.1828258547	49890.0906248294
									2289054	pncA	6	0	1680.1828258547	0.496818869	1680.1828258547	46513.1992382282
									3694083	deoD	5	0	1680.1828258547	1.2711252	1680.1828258547	45266.9988178045
									2109454	.	7	0	1680.1828258547	0.0706180667	1680.1828258547	39498.5182841747
									851151	.	5	0	1680.1828258547	0.0573252541	1680.1828258547	38167.3927943233
									761097	rpoB	5	0	1680.1828258547	0.7851067411	1680.1828258547	36915.9650862202
n_iterations=20000, P0G1_extra_weight=2, dist_weight=0									n_iterations=20000, P0G1_extra_weight=10, dist_weight=0
	gene	p1g1	p0g1	counts	dists	scores0	scores20000			gene	p1g1	p0g1	counts	dists	scores0	scores20000
2288901	pncA	2	0	1680.1828258547	0.0498480471	1680.1828258547	368348.255435535		2288901	pncA	2	0	1680.1828258547	0.0498480471	1680.1828258547	199924.380602881
329796	.	2	0	1680.1828258547	1.4705173882	1680.1828258547	308818.579814649		4183553	.	2	0	1680.1828258547	1.3458972705	1680.1828258547	199371.413043223
734446	nusG	2	0	1680.1828258547	0.6916416529	1680.1828258547	275489.256649789		2438448	pknL	2	0	1680.1828258547	0.0124620118	1680.1828258547	196136.134268829
757568	atsD	2	0	1680.1828258547	0.1121581059	1680.1828258547	251980.221838837		329796	.	2	0	1680.1828258547	1.4705173882	1680.1828258547	179203.256126433
725948	recC	2	0	1680.1828258547	0.7414897	1680.1828258547	250107.48857872		2289036	pncA	2	0	1680.1828258547	0.791337747	1680.1828258547	169451.933318593
2289036	pncA	2	0	1680.1828258547	0.791337747	1680.1828258547	228508.497941852		766467	rpoC	2	0	1680.1828258547	0.0062310059	1680.1828258547	165128.9536007
2288782	pncA	2	0	1680.1828258547	0.7477207059	1680.1828258547	222881.175173102		316954	.	2	0	1680.1828258547	0.0186930176	1680.1828258547	162527.7937029
2155648	katG	2	0	1680.1828258547	0.7975687529	1680.1828258547	222481.059005867		734446	nusG	2	0	1680.1828258547	0.6916416529	1680.1828258547	159909.224182804
1273215	mmpL13a	2	0	1680.1828258547	0.0560790529	1680.1828258547	204236.204134606		757568	atsD	2	0	1680.1828258547	0.1121581059	1680.1828258547	159576.572549564
2156104	katG	2	0	1680.1828258547	0.8224927764	1680.1828258547	200225.674909496		3808395	cmaA1	2	0	1680.1828258547	0.0436170412	1680.1828258547	158955.523756692
761032	rpoB	3	0	1680.1828258547	0.8619558137	1680.1828258547	197271.316866334		2288782	pncA	2	0	1680.1828258547	0.7477207059	1680.1828258547	145889.064804875
764918	rpoC	2	0	1680.1828258547	0.685410647	1680.1828258547	194433.938824331		446432	.	2	0	1680.1828258547	0.0872340823	1680.1828258547	145060.2429216
1121652	.	2	0	1680.1828258547	0.4174773941	1680.1828258547	189513.979125143		1053219	.	2	0	1680.1828258547	0.0436170412	1680.1828258547	142681.164806584
4327448	ethA	3	0	1680.1828258547	0.4839414568	1680.1828258547	187022.767132498		764918	rpoC	2	0	1680.1828258547	0.685410647	1680.1828258547	142120.801884536
4183553	.	2	0	1680.1828258547	1.3458972705	1680.1828258547	170613.951954406		1273215	mmpL13a	2	0	1680.1828258547	0.0560790529	1680.1828258547	136245.0145542
3808395	cmaA1	2	0	1680.1828258547	0.0436170412	1680.1828258547	167999.81193754		2155700	katG	2	0	1680.1828258547	0.8785718294	1680.1828258547	132664.717943
3102461	truB	2	0	1680.2	0.85	1680.2	164521.5		725948	recC	2	0	1680.2	0.74	1680.2	132190.4
2792457	.	2	0	1680.2	1.48	1680.2	157156.1		766487	rpoC	5	0	1680.2	0.90	1680.2	127606.1
3070827	vapB21	2	0	1680.2	1.49	1680.2	155658.0		4327448	ethA	3	0	1680.2	0.48	1680.2	123357.0
2289193	pncA	2	0	1680.2	1.63	1680.2	152447.0		2155648	katG	2	0	1680.2	0.80	1680.2	121537.5
n_iterations=20000, P0G1_extra_weight=2, P1G1_filter=5, rel_gt_weight=0									n_iterations=20000, P0G1_extra_weight=10, P1G1_filter=5, rel_gt_weight=0
	gene	p1g1	p0g1	counts	dists	scores0	scores20000			gene	p1g1	p0g1	counts	dists	scores0	scores20000
2155168	katG	1548	169	1108.6716590126	0.971017978	1076.5401125998	14470.6488738048		761155	rpoB	1367	9	1199.7793109772	0.8438994147	1012.4930583403	4779.9601426597
									761139	rpoB	135	4	85.5443958094	1.0726836793	91.7620772395	335.3342277413
									760314	rpoB	24	0	22.7371794872	0.9220082617	20.9638673347	62.9743953178
									761110	rpoB	131	7	49.9906867904	1.3282162883	66.3984444563	32.4051683822

## Sheet: ethambutol
n_iterations=20000, P0G1_extra_weight=2									n_iterations=20000, P0G1_extra_weight=10
	gene	p1g1	p0g1	counts	dists	scores0	scores20000			gene	p1g1	p0g1	counts	dists	scores0	scores20000
851982	phoP	2	0	2519.2609865471	2.141073255	5393.9223207242	56702.9781208201		851982	phoP	2	0	2519.2609865471	2.141073255	5393.9223207242	23277.7098822247
4407947	gid	2	0	2519.2609865471	2.2717783084	5723.2024623964	51930.4508015294		852994	phoR	2	0	2519.2609865471	2.0912808537	5268.4822667539	22577.7708052233
852994	phoR	2	0	2519.2609865471	2.0912808537	5268.4822667539	47886.8553812532		853653	phoR	2	0	2519.2609865471	2.1721935058	5472.3223544557	21371.2273574259
281873	.	2	0	2519.2609865471	2.2157618569	5582.0824016797	47853.5728345141		4407947	gid	2	0	2519.2609865471	2.2717783084	5723.2024623964	21194.2279622014
853653	phoR	2	0	2519.2609865471	2.1721935058	5472.3223544557	46989.1669953564		281873	.	2	0	2519.2609865471	2.2157618569	5582.0824016797	19305.2933224677
3064843	.	2	0	2519.2609865471	1.5497884898	3904.3216798266	37793.8837766652		3694083	deoD	2	0	2519.2609865471	2.1037289541	5299.8422802465	16724.7899139016
853090	phoR	4	0	2519.2609865471	1.4636891293	3687.4149198362	37741.7911028563		3474851	fprA	4	0	2519.2609865471	1.5124441889	3810.2416393488	16098.6041007766
761127	rpoB	2	0	2519.2609865471	1.5435644397	3888.6416730803	35751.3192138934		329796	.	2	0	2519.2609865471	1.4688758377	3700.4815921248	15835.6763098794
3694083	deoD	2	0	2519.2609865471	2.1037289541	5299.8422802465	35062.4738108352		853090	phoR	4	0	2519.2609865471	1.4636891293	3687.4149198362	15792.2034395106
329796	.	2	0	2519.2609865471	1.4688758377	3700.4815921248	32462.251315992		1110390	moeA1	2	0	2519.2609865471	1.4439796371	3637.7615651396	15584.057884227
1674262	inhA	2	0	2519.2609865471	1.4066353362	3543.6815246619	30768.9129455101		1674262	inhA	2	0	2519.2609865471	1.4066353362	3543.6815246619	14787.2512904283
841448	vapC31	2	0	2519.2609865471	1.4502036873	3653.4415718859	27008.9738771653		3064843	.	2	0	2519.2609865471	1.5497884898	3904.3216798266	14199.2301347832
1110390	moeA1	2	0	2519.2609865471	1.4439796371	3637.7615651396	26371.7791320436		761127	rpoB	2	0	2519.2609865471	1.5435644397	3888.6416730803	14031.0294523149
2155418	katG	2	0	2519.2609865471	1.9107833991	4813.7620711115	25352.1315954841		841448	vapC31	2	0	2519.2609865471	1.4502036873	3653.4415718859	13874.0690346325
7566	gyrA	3	0	2519.2609865471	1.4398302703	3627.3082273087	24237.6295281031		7566	gyrA	3	0	2519.2609865471	1.4398302703	3627.3082273087	13376.1083018675
3474851	fprA	4	0	2519.2609865471	1.5124441889	3810.2416393488	23868.0388146552		2155418	katG	2	0	2519.2609865471	1.9107833991	4813.7620711115	11459.3947101401
1441533	.	2	0	2519.2609865471	1.5933568409	4014.0817270506	22742.1895860244		3711839	.	2	0	2519.2609865471	1.2323619317	3104.6413357657	11173.1553403724
3076025	.	2	0	2519.2609865471	1.2323619317	3104.6413357657	19573.6124878351		1901950	dsbF	2	0	2519.2609865471	1.8921112486	4766.7220508726	10911.3292010022
2289038	pncA	3	0	2519.2609865471	0.896263223	2257.920971466	16958.1364105428		4269313	ubiA	4	0	2519.2609865471	1.0062214425	2534.9344239838	10788.671385342
4269731	ubiA	2	0	2519.2609865471	0.8589189221	2163.8409309882	15457.0430464719		3076025	.	2	0	2519.2609865471	1.2323619317	3104.6413357657	10648.9824592917
n_iterations=20000, P0G1_extra_weight=2, rel_gt_weight=0									n_iterations=20000, P0G1_extra_weight=10, rel_gt_weight=0
	gene	p1g1	p0g1	counts	dists	scores0	scores20000			gene	p1g1	p0g1	counts	dists	scores0	scores20000
2155168	katG	1004	587	629.5699870302	0.8818015089	555.1557645041	7005.4090174487		3474851	fprA	4	0	6.0125560538	1.5124441889	9.0936554638	47.4932072095
									853090	phoR	4	0	6.0125560538	1.4636891293	8.8005129352	46.0883347547
									764363	rpoC	13	1	12.0486301521	0.6971734134	8.3999846103	41.1199327601
									764841	rpoC	65	7	45.2587967149	0.3534632101	15.9973195729	37.0248244259
									851982	phoP	2	0	3.0062780269	2.141073255	6.4366614806	33.8835990813
									852994	phoR	2	0	3.0062780269	2.0912808537	6.2869716787	32.9108482491
									4269313	ubiA	4	0	6.0125560538	1.0062214425	6.0499628257	30.9574662418
									2288956	pncA	5	0	7.5156950673	0.895640818	6.731363278	30.3878615957
									2288835	pncA	10	1	7.5392131117	0.7759315866	5.8499135916	29.3023941329
									4407947	gid	2	0	3.0062780269	2.2717783084	6.8295972105	29.0321960987
									281873	.	2	0	3.0062780269	2.2157618569	6.6611961834	28.9019265637
									761097	rpoB	5	0	7.5156950673	0.7842303202	5.8940359488	27.171030984
									7566	gyrA	3	0	4.5094170404	1.4398302703	6.4927951563	24.5701927379
									1110390	moeA1	2	0	3.0062780269	1.4439796371	4.3410042543	21.7879910113
									1910186	.	4	0	6.0125560538	0.8277986713	4.9771859123	21.7726516869
									2289038	pncA	3	0	4.5094170404	0.896263223	4.0416246506	20.9322307124
									1674262	inhA	2	0	3.0062780269	1.4066353362	4.2287369029	20.8881114821
									3064843	.	2	0	3.0062780269	1.5497884898	4.6590950833	20.6687437718
									761127	rpoB	2	0	3.0062780269	1.5435644397	4.6403838581	20.4239067789
									841448	vapC31	2	0	3.0062780269	1.4502036873	4.3597154796	18.617459774
n_iterations=20000, P0G1_extra_weight=2, P1G1_filter=5									n_iterations=20000, P0G1_extra_weight=10, P1G1_filter=5
	gene	p1g1	p0g1	counts	dists	scores0	scores20000			gene	p1g1	p0g1	counts	dists	scores0	scores20000
4247495	embB	7	1	1890.4311459735	1.4457579372	2733.1058339374	57535.2649914457		2288956	pncA	5	0	2519.2609865471	0.895640818	2256.3529707913	6937.4958486585
6742	gyrB	8	1	1960.3011282594	1.2168018063	2385.2979537022	44699.2544920555		761097	rpoB	5	0	2519.2609865471	0.7842303202	1975.6808500327	4153.3515982308
765846	rpoC	5	1	1680.8211991156	0.8844375277	1486.5813459017	31274.1413686427		4269271	ubiA	5	0	2519.2609865471	0.4730278122	1191.6805127181	3664.0005871998
4247729	embB	13	3	1576.0162256866	0.7845495022	1236.4627453437	23066.9607681874		3840391	alr	5	0	2519.2609865471	0.468670977	1180.7045079957	3605.1556885138
761097	rpoB	5	0	2519.2609865471	0.7842303202	1975.6808500327	22631.148312241		6742	gyrB	8	1	844.1332446852	1.2168018063	1027.1428568668	3123.8967717655
4247469	embB	11	3	1441.2669741351	0.8520158846	1227.982355947	16557.8693331085		4269743	ubiA	6	0	2519.2609865471	0.4929447727	1241.8565343063	2935.482691832
2288703	pncA	7	1	1890.4311459735	0.4899216626	926.1631700489	16377.9688542673		764363	rpoC	13	1	1442.393152493	0.6971734134	1005.5981576317	2843.8410865644
4248003	embB	82	25	1343.8781069702	0.9562997249	1285.1502640459	13938.8300825877		2288835	pncA	10	1	1148.7019250237	0.7759315866	891.3141072233	2740.4646684837
4247429	embB	455	120	1469.3885570676	0.7809068696	1147.455618328	11245.8735586945		2289054	pncA	5	0	2519.2609865471	0.3522812391	887.4883818401	2728.716226783
									764925	rpoC	6	0	2519.2609865471	0.3539409858	891.6697169724	2536.1439974442
									2288988	pncA	7	1	634.7422769524	1.0168912428	645.4638628682	1873.9355788158
									3382259	.	5	0	2519.2609865471	0.233401881	588.0002529859	1807.7889567816
									2289040	pncA	39	2	1783.8390510955	0.4101909441	731.7146244513	1793.546038379
									2747195	folC	7	0	2519.2609865471	0.3953753768	996.0537618835	1637.4196596545
									760663	rpoB	8	1	844.1332446852	0.6070671781	512.4455867927	1575.5886944908
									2289219	pncA	8	1	844.1332446852	0.7293253062	615.6477371903	1552.3183048173
									4247495	embB	7	1	634.7422769524	1.4457579372	917.6836849523	1333.2920276397
									762285	rpoB	9	1	1011.6460188714	0.4522809783	457.5482510985	1220.4875280051
									2288703	pncA	7	1	634.7422769524	0.4899216626	310.9739916413	913.8666733154
									3979119	PPE63	7	0	2519.2609865471	0.078245202	197.1200848105	605.9451272177
n_iterations=20000, P0G1_extra_weight=2, P1G1_filter=5, rel_gt_weight=0, dist_weight=0									n_iterations=20000, P0G1_extra_weight=10, P1G1_filter=5, rel_gt_weight=0, dist_weight=0
	gene	p1g1	p0g1	counts	dists	scores0	scores20000			gene	p1g1	p0g1	counts	dists	scores0	scores20000
2155168	katG	1004	587	629.5699870302	0.8818015089	629.5699870302	21923.5553205266		1877831	pks7	67	3	78.233782833	0.0347572806	78.233782833	297.0972475279
									3979119	PPE63	7	0	10.5219730942	0.078245202	10.5219730942	257.8243993373
									764363	rpoC	13	1	12.0486301521	0.6971734134	12.0486301521	194.9747809897
									2288835	pncA	10	1	7.5392131117	0.7759315866	7.5392131117	184.8460010193
									4269271	ubiA	5	0	7.5156950673	0.4730278122	7.5156950673	184.2698643939
									2288956	pncA	5	0	7.5156950673	0.895640818	7.5156950673	184.2698643939
									2289054	pncA	5	0	7.5156950673	0.3522812391	7.5156950673	184.2698643939
									3382259	.	5	0	7.5156950673	0.233401881	7.5156950673	184.2688447513
									761097	rpoB	5	0	7.5156950673	0.7842303202	7.5156950673	179.0688823356
									3840391	alr	5	0	7.5156950673	0.468670977	7.5156950673	146.4256036041
									764925	rpoC	6	0	9.0188340807	0.3539409858	9.0188340807	112.2799922204
									760663	rpoB	8	1	4.5329350848	0.6070671781	4.5329350848	111.1375018657
									6742	gyrB	8	1	4.5329350848	1.2168018063	4.5329350848	84.9926414808
									4385491	.	8	1	4.5329350848	0.8902614604	4.5329350848	80.2448553096
									1040009	pstS2	7	1	3.0297960714	0.1132184362	3.0297960714	74.2845613368
									2288988	pncA	7	1	3.0297960714	1.0168912428	3.0297960714	36.0075366654
									396765	.	9	1	6.0360740983	0.0478906082	6.0360740983	35.8678918445
									4049523	folP1	9	1	6.0360740983	0.057572464	6.0360740983	35.5425842458
									2288859	pncA	6	1	1.5266570579	0.0929458157	1.5266570579	15.278846229
									96678	hycE	5	1	0.0235180445	0.1195017631	0.0235180445	0.5766155792
n_iterations=20000, P0G1_extra_weight=2, P1G1_filter=5, dist_weight=0									n_iterations=20000, P0G1_extra_weight=10, P1G1_filter=5, dist_weight=0
	gene	p1g1	p0g1	counts	dists	scores0	scores20000			gene	p1g1	p0g1	counts	dists	scores0	scores20000
2288956	pncA	5	0	2519.2609865471	0.895640818	2519.2609865471	98885.0530243712		4269271	ubiA	5	0	2519.2609865471	0.4730278122	2519.2609865471	34296.3461549116
4269271	ubiA	5	0	2519.2609865471	0.4730278122	2519.2609865471	87314.8855758655		2288956	pncA	5	0	2519.2609865471	0.895640818	2519.2609865471	34296.3461549116
3382259	.	5	0	2519.2609865471	0.233401881	2519.2609865471	76740.7650296278		2289054	pncA	5	0	2519.2609865471	0.3522812391	2519.2609865471	34296.3461549116
761097	rpoB	5	0	2519.2609865471	0.7842303202	2519.2609865471	76063.1266860998		3382259	.	5	0	2519.2609865471	0.233401881	2519.2609865471	34296.2109775665
2289054	pncA	5	0	2519.2609865471	0.3522812391	2519.2609865471	75887.5074835907		3979119	PPE63	7	0	2519.2609865471	0.078245202	2519.2609865471	34288.1433265967
3840391	alr	5	0	2519.2609865471	0.468670977	2519.2609865471	68903.4295640642		764925	rpoC	6	0	2519.2609865471	0.3539409858	2519.2609865471	32498.8304671328
765846	rpoC	5	1	1680.8211991156	0.8844375277	1680.8211991156	65280.7961447971		4269743	ubiA	6	0	2519.2609865471	0.4929447727	2519.2609865471	32207.9825013321
1040009	pstS2	7	1	1890.4311459735	0.1132184362	1890.4311459735	61124.9904365746		761097	rpoB	5	0	2519.2609865471	0.7842303202	2519.2609865471	31127.6233174011
764925	rpoC	6	0	2519.2609865471	0.3539409858	2519.2609865471	60692.0234373046		2288835	pncA	10	1	1148.7019250237	0.7759315866	1148.7019250237	15637.8976097817
760663	rpoB	8	1	1960.3011282594	0.6070671781	1960.3011282594	58578.6504818585		3840391	alr	5	0	2519.2609865471	0.468670977	2519.2609865471	12432.2025437018
2288835	pncA	10	1	2061.9301934026	0.7759315866	2061.9301934026	58434.6759359997		760663	rpoB	8	1	844.1332446852	0.6070671781	844.1332446852	11491.387702439
4247729	embB	13	3	1576.0162256866	0.7845495022	1576.0162256866	44021.856040478		6742	gyrB	8	1	844.1332446852	1.2168018063	844.1332446852	10491.632336827
96678	hycE	5	1	1680.8211991156	0.1195017631	1680.8211991156	37422.5382754946		1040009	pstS2	7	1	634.7422769524	0.1132184362	634.7422769524	8641.161422245
2288703	pncA	7	1	1890.4311459735	0.4899216626	1890.4311459735	34543.6904859083		3285860	mmpL7	7	1	634.7422769524	0.2154706889	634.7422769524	8067.3746161344
2747471	folC	21	5	1551.8304625876	0.7830151485	1551.8304625876	30237.741350585		4385491	.	8	1	844.1332446852	0.8902614604	844.1332446852	7986.9541263704
3095493	.	8	4	842.3814116841	0.0406786135	842.3814116841	27949.850532077		396765	.	9	1	1011.6460188714	0.0478906082	1011.6460188714	6912.2793648896
3979119	PPE63	7	0	2519.2609865471	0.078245202	2519.2609865471	24564.9887362643		2288844	pncA	35	1	2100.4790510816	0.1102441422	2100.4790510816	5991.7156897326
3483905	moeB2	6	1	1800.5983116058	0.0439832878	1800.5983116058	21492.8424939665		2288988	pncA	7	1	634.7422769524	1.0168912428	634.7422769524	3533.7398664066
2289016	pncA	11	2	1745.3165673795	0.9926794182	1745.3165673795	20229.7556153889		2288859	pncA	6	1	365.5253184389	0.0929458157	365.5253184389	2599.8263897063
3822500	.	5	2	1081.9356366645	1.0039392908	1081.9356366645	19420.9278152469		1983914	PPE24	6	0	2519.2609865471	0.2008293518	2519.2609865471	604.0247846346
n_iterations=20000, P0G1_extra_weight=2, dist_weight=0									n_iterations=20000, P0G1_extra_weight=10, dist_weight=0
	gene	p1g1	p0g1	counts	dists	scores0	scores20000			gene	p1g1	p0g1	counts	dists	scores0	scores20000
3309023	.	2	0	2519.2609865471	0.0995848026	2519.2609865471	152777.182369981		1758992	frdA	2	0	2519.2609865471	0.037344301	2519.2609865471	103595.081075061
329796	.	2	0	2519.2609865471	1.4688758377	2519.2609865471	147445.797367204		1015895	.	2	0	2519.2609865471	0.0248962006	2519.2609865471	103595.081075061
3497519	.	2	0	2519.2609865471	0.0248962006	2519.2609865471	147269.875878606		4377577	eccC2	2	0	2519.2609865471	0.0186721505	2519.2609865471	103595.081075061
3065944	.	2	0	2519.2609865471	0.8340227214	2519.2609865471	145257.073662029		446432	.	2	0	2519.2609865471	0.0871367022	2519.2609865471	103595.081075061
446432	.	2	0	2519.2609865471	0.0871367022	2519.2609865471	144764.821060033		358009	.	2	0	2519.2609865471	0.0311202508	2519.2609865471	103595.081075061
851982	phoP	2	0	2519.2609865471	2.141073255	2519.2609865471	143733.905599762		332780	vapC25	2	0	2519.2609865471	0.6659733671	2519.2609865471	103595.081075061
2289036	pncA	2	0	2519.2609865471	0.7904543703	2519.2609865471	130876.303293359		3497519	.	2	0	2519.2609865471	0.0248962006	2519.2609865471	103595.081075061
3139547	ugpB	2	0	2519.2609865471	1.1203290288	2519.2609865471	129671.709796224		851982	phoP	2	0	2519.2609865471	2.141073255	2519.2609865471	103595.081075061
3808395	cmaA1	2	0	2519.2609865471	0.0435683511	2519.2609865471	129156.237346232		4269041	ubiA	2	0	2519.2609865471	0.0435683511	2519.2609865471	103595.081075061
1015895	.	2	0	2519.2609865471	0.0248962006	2519.2609865471	123568.297461682		3309023	.	2	0	2519.2609865471	0.0995848026	2519.2609865471	103595.081075061
3694083	deoD	2	0	2519.2609865471	2.1037289541	2519.2609865471	121687.920454975		4138789	glpK	2	0	2519.2609865471	0.0062240502	2519.2609865471	103595.081075061
1791600	.	2	0	2519.2609865471	0.659749317	2519.2609865471	112803.770821245		3065944	.	2	0	2519.2609865471	0.8340227214	2519.2609865471	103594.946004732
332780	vapC25	2	0	2519.2609865471	0.6659733671	2519.2609865471	111485.523218542		1690455	.	2	0	2519.2609865471	0.0062240502	2519.2609865471	103489.009558105
761185	rpoB	4	0	2519.2609865471	0.7199151352	2519.2609865471	111157.603793359		764924	rpoC	3	0	2519.2609865471	0.6514505834	2519.2609865471	103239.564702947
2289029	pncA	2	0	2519.2609865471	0.6099569157	2519.2609865471	110841.663212434		1791600	.	2	0	2519.2609865471	0.659749317	2519.2609865471	103108.868630187
764918	rpoC	2	0	2519.2609865471	0.6846455176	2519.2609865471	108585.033148915		3808395	cmaA1	2	0	2519.2609865471	0.0435683511	2519.2609865471	102651.691239106
1690455	.	2	0	2519.2609865471	0.0062240502	2519.2609865471	108143.682976702		3767564	.	2	0	2519.2609865471	0.0062240502	2519.2609865471	102320.734667565
764924	rpoC	3	0	2519.2609865471	0.6514505834	2519.2609865471	105817.583658495		910559	.	2	0	2519.2609865471	0.0248962006	2519.2609865471	102320.734667565
2289000	pncA	2	0	2519.2609865471	0.6473012166	2519.2609865471	104828.696480616		329796	.	2	0	2519.2609865471	1.4688758377	2519.2609865471	101976.599934905
4138789	glpK	2	0	2519.2609865471	0.0062240502	2519.2609865471	103865.590595799		2289036	pncA	2	0	2519.2609865471	0.7904543703	2519.2609865471	101693.944610443
n_iterations=20000, P0G1_extra_weight=2, P1G1_filter=5, rel_gt_weight=0									n_iterations=20000, P0G1_extra_weight=10, P1G1_filter=5, rel_gt_weight=0, dist_weight=0
	gene	p1g1	p0g1	counts	dists	scores0	scores20000			gene	p1g1	p0g1	counts	dists	scores0	scores20000
2155168	katG	1004	587	629.5699870302	0.8818015089	555.1557645041	5733.5533093749		764363	rpoC	13	1	12.0486301521	0.6971734134	8.3999846103	38.9649640943
									764841	rpoC	65	7	45.2587967149	0.3534632101	15.9973195729	34.8878963022
									2288956	pncA	5	0	7.5156950673	0.895640818	6.731363278	32.4810740067
									2288835	pncA	10	1	7.5392131117	0.7759315866	5.8499135916	28.2277396476
									761097	rpoB	5	0	7.5156950673	0.7842303202	5.8940359488	25.2755611748
									6742	gyrB	8	1	4.5329350848	1.2168018063	5.5156835989	17.7345847647
									4269271	ubiA	5	0	7.5156950673	0.4730278122	3.5551327945	17.1547020466
									3840391	alr	5	0	7.5156950673	0.468670977	3.5223881503	16.9319082939
									764724	rpoC	27	2	25.6003993176	0.2620839355	6.7094534038	16.0745035385
									2289219	pncA	8	1	4.5329350848	0.7293253062	3.3059842689	13.8007962336
									760663	rpoB	8	1	4.5329350848	0.6070671781	2.7517961105	13.2783281428
									2288988	pncA	7	1	3.0297960714	1.0168912428	3.0809730924	13.2074255335
									764925	rpoC	6	0	9.0188340807	0.3539409858	3.192135025	13.04655808
									2289054	pncA	5	0	7.5156950673	0.3522812391	2.6476383706	12.7757386295
									762285	rpoB	9	1	6.0360740983	0.4522809783	2.7300014982	12.0049648778
									3382259	.	5	0	7.5156950673	0.233401881	1.7541773657	8.4637805035
									2289213	pncA	48	5	34.6897875317	0.3836508933	13.3087679743	8.1967916944
									2288703	pncA	7	1	3.0297960714	0.4899216626	1.4843627286	6.3562236512
									3979119	PPE63	7	0	10.5219730942	0.078245202	0.8232939103	3.9706653181
									4247495	embB	7	1	3.0297960714	1.4457579372	4.3803517181	2.9698121995

## Sheet: pyrazinamide
n_iterations=20000, P0G1_extra_weight=2									n_iterations=20000, P0G1_extra_weight=10
	gene	p1g1	p0g1	counts	dists	scores0	scores20000			gene	p1g1	p0g1	counts	dists	scores0	scores20000
851982	phoP	2	0	1762.5878962536	2.5373249248	4472.2582013656	36074.5740306099		851982	phoP	2	0	1762.5878962536	2.5373249248	4472.2582013656	23823.2205604243
1094062	PE_PGRS17	2	0	1762.5878962536	2.3824300893	4199.2424390729	31122.5132917757		1094062	PE_PGRS17	2	0	1762.5878962536	2.3824300893	4199.2424390729	23229.1695089957
6575	gyrB	3	0	1762.5878962536	1.7358056172	3059.5099710892	25185.3490453395		6575	gyrB	3	0	1762.5878962536	1.7358056172	3059.5099710892	15984.0532501677
2289150	pncA	3	0	1762.5878962536	1.6620461717	2929.5024652356	21817.3389661776		2289150	pncA	3	0	1762.5878962536	1.6620461717	2929.5024652356	15137.2865728712
2288930	pncA	2	0	1762.5878962536	1.2981662406	2288.1321030243	17985.1942931151		853660	phoR	4	0	1762.5878962536	1.5329671421	2701.9893299917	12472.0932452948
2288932	pncA	2	1	637.8447195929	2.5373249248	1618.4193051933	15868.9221918509		2288930	pncA	2	0	1762.5878962536	1.2981662406	2288.1321030243	12183.663637968
853660	phoR	4	0	1762.5878962536	1.5329671421	2701.9893299917	15528.7341795684		2288839	pncA	9	0	1762.5878962536	1.1166360498	1968.16918584	10997.4915644126
2288841	pncA	3	0	1762.5878962536	0.9416622541	1659.7624913983	14508.5726755021		732110	hadA	5	0	1762.5878962536	1.112292438	1960.5131882731	9566.9895679407
2289096	pncA	6	0	1762.5878962536	0.9667404655	1703.9650433885	13851.4411760699		2289096	pncA	6	0	1762.5878962536	0.9667404655	1703.9650433885	9384.3281152243
761128	rpoB	3	1	919.0305137581	1.5981213189	1468.7222567865	13178.8656175519		2288841	pncA	3	0	1762.5878962536	0.9416622541	1659.7624913983	9300.480091618
2289029	pncA	2	0	1762.5878962536	0.7228425658	1274.0735573658	10541.162218217		2288935	pncA	2	0	1762.5878962536	1.0031284587	1768.1020796096	9297.9778169591
764918	rpoC	2	0	1762.5878962536	0.8113539004	1430.0825643902	10511.7045883289		2289029	pncA	2	0	1762.5878962536	0.7228425658	1274.0735573658	7052.4075014448
764666	rpoC	4	0	1762.5878962536	0.7166959453	1263.2395985446	10249.5251066084		764666	rpoC	4	0	1762.5878962536	0.7166959453	1263.2395985446	6864.2491584397
732110	hadA	5	0	1762.5878962536	1.112292438	1960.5131882731	10056.4479131828		2288818	pncA	3	0	1762.5878962536	0.6343312312	1118.0645503414	5874.0856940241
3877969	rpoA	2	0	1762.5878962536	0.9736246805	1716.0990772682	8382.9225533826		2288830	pncA	4	0	1762.5878962536	0.5605717857	988.0570444877	5551.0946984792
2288839	pncA	9	0	1762.5878962536	1.1166360498	1968.16918584	7915.6379051046		764918	rpoC	2	0	1762.5878962536	0.8113539004	1430.0825643902	5275.472625337
2289043	pncA	7	1	1340.8092050058	0.9750296223	1307.3286927015	7857.9489995782		2288953	pncA	4	0	1762.5878962536	0.5335266557	940.3876256747	4747.2726716168
2288935	pncA	2	0	1762.5878962536	1.0031284587	1768.1020796096	7358.2314828894		2288703	pncA	6	0	1762.5878962536	0.3732227942	657.8379796195	3690.3889827867
2288818	pncA	3	0	1762.5878962536	0.6343312312	1118.0645503414	7294.1068540871		2288820	pncA	9	1	780.5082897639	0.6554346281	511.572160639	2807.5778516585
1910186	0	2	1	637.8447195929	1.6817153572	1072.6732604188	7193.4276204079		2289040	pncA	17	1	1216.9881148705	0.5983735015	728.2134396169	2755.6771388835
n_iterations=20000, P0G1_extra_weight=2, rel_gt_weight=0									n_iterations=20000, P0G1_extra_weight=10, rel_gt_weight=0
	gene	p1g1	p0g1	counts	dists	scores0	scores20000			gene	p1g1	p0g1	counts	dists	scores0	scores20000
761155	rpoB	549	452	216.2737220596	0.9666071723	209.0517309257	6730.7754696956		2289213	pncA	48	3	54.6379697235	0.4130594337	22.5687288324	218.0855591456
									2288839	pncA	9	0	14.3429394813	1.1166360498	16.0158432844	154.5219284201
									2289040	pncA	17	1	19.8063165169	0.5983735015	11.8515749666	111.8863286013
									2289202	pncA	38	2	45.9872728032	0.4339426609	19.9558395269	92.9720362199
									2289096	pncA	6	0	9.5619596542	0.9667404655	9.2439333276	88.9669725361
									732110	hadA	5	0	7.9682997118	1.112292438	8.863079513	82.2536713859
									2289219	pncA	8	0	12.7492795389	0.5184235312	6.6095265182	57.5218364613
									2288820	pncA	9	1	7.057036978	0.6554346281	4.6254264072	44.8207603368
									764666	rpoC	4	0	6.3746397695	0.7166959453	4.5686784757	44.0213365667
									2288841	pncA	3	0	4.7809798271	0.9416622541	4.5020682407	43.7064293978
									2289225	pncA	10	0	15.9365994236	0.2834001806	4.5164351541	41.2399315717
									762286	rpoB	9	1	7.057036978	0.622447765	4.3926368944	41.1842661596
									4338365	whiB6	11	1	10.2443568627	0.5631198393	5.7688005901	39.6165191126
									2288930	pncA	2	0	3.1873198847	1.2981662406	4.1376710724	37.654147551
									4247469	embB	5	0	7.9682997118	0.6520334981	5.1955983352	36.6653548231
									2288830	pncA	4	0	6.3746397695	0.5605717857	3.5734431989	34.7068570365
									2288703	pncA	6	0	9.5619596542	0.3732227942	3.5687412999	34.6448735614
									2289150	pncA	3	0	4.7809798271	1.6620461717	7.9462092185	33.012267753
									2289043	pncA	7	1	3.8697170932	0.9750296223	3.7730887957	30.9131683023
									2288953	pncA	4	0	6.3746397695	0.5335266557	3.4010402375	29.6867871567
n_iterations=20000, P0G1_extra_weight=2, P1G1_filter=5									n_iterations=20000, P0G1_extra_weight=10, P1G1_filter=5
	gene	p1g1	p0g1	counts	dists	scores0	scores20000			gene	p1g1	p0g1	counts	dists	scores0	scores20000
2289096	pncA	6	0	1762.5878962536	0.9667404655	1703.9650433885	31191.6867205031		732110	hadA	5	0	1762.5878962536	1.112292438	1960.5131882731	6052.6675246237
732110	hadA	5	0	1762.5878962536	1.112292438	1960.5131882731	27771.5721317119		2288839	pncA	9	0	1762.5878962536	1.1166360498	1968.16918584	6038.6610732661
2289043	pncA	7	1	1340.8092050058	0.9750296223	1307.3286927015	15491.766555707		2289096	pncA	6	0	1762.5878962536	0.9667404655	1703.9650433885	5245.400790217
2288839	pncA	9	0	1762.5878962536	1.1166360498	1968.16918584	13797.5881793272		4247469	embB	5	0	1762.5878962536	0.6520334981	1149.2663517463	3548.1154454694
2289222	pncA	6	2	919.0305137581	0.7002230025	643.5263057428	13648.9601699733		2289219	pncA	8	0	1762.5878962536	0.5184235312	913.7670411428	2556.268807298
2288820	pncA	9	1	1425.1649432554	0.6554346281	934.1024545795	11959.5169221978		2289040	pncA	17	1	1216.9881148705	0.5983735015	728.2134396169	2137.6242762522
766488	rpoC	10	3	983.9195431808	0.7784080147	765.8908582608	8919.4921045965		2288703	pncA	6	0	1762.5878962536	0.3732227942	657.8379796195	2030.9348590583
2289213	pncA	48	3	1564.1038062547	0.4130594337	646.0678324556	4897.7306011917		2288820	pncA	9	1	780.5082897639	0.6554346281	511.572160639	1579.3702494442
2288703	pncA	6	0	1762.5878962536	0.3732227942	657.8379796195	4765.2203591307		2289225	pncA	10	0	1762.5878962536	0.2834001806	499.5177280466	1518.9808604074
2289016	pncA	5	2	798.5223162587	0.8548719732	682.6343481602	4445.2535197126		762286	rpoB	9	1	780.5082897639	0.622447765	485.8256405193	1483.12819554
2289054	pncA	6	1	1280.5551062562	0.376173172	481.7104762347	2899.9163283719		2289213	pncA	48	3	1184.8940100832	0.4130594337	489.4316487965	1402.6734842016
2289040	pncA	17	1	1575.1307001435	0.5983735015	942.5164724141	1869.4620179662		2289043	pncA	7	1	534.9883881415	0.9750296223	521.6295260119	1361.2100159175
3878416	rpoA	5	1	1200.2163079232	0.0826105789	99.1505640603	253.1752651093		2289202	pncA	38	2	1271.5480930088	0.4339426609	551.7789629174	1210.5826754492
									2289220	pncA	8	1	671.3883334873	0.5942903894	398.9996341268	1192.8697816776
									4338365	whiB6	11	1	944.1882241789	0.5631198393	531.6911210586	646.466413416
									2288859	pncA	7	0	1762.5878962536	0.1222299382	215.4410097003	638.9399130096
									2289054	pncA	6	1	359.6170298398	0.376173172	135.2782788182	417.6429160936
									2310984	.	9	1	780.5082897639	0.1354305374	105.7046571373	326.3406486035
									2289072	pncA	19	0	1762.5878962536	0.0617681438	108.8717826798	135.9140617559
									147612	fusA2	10	0	1762.5878962536	0.0304872375	53.7364357528	89.9209561772
n_iterations=20000, P0G1_extra_weight=2, P1G1_filter=5, rel_gt_weight=0, dist_weight=0									n_iterations=20000, P0G1_extra_weight=10, P1G1_filter=5, rel_gt_weight=0, dist_weight=0
	gene	p1g1	p0g1	counts	dists	scores0	scores20000			gene	p1g1	p0g1	counts	dists	scores0	scores20000
761155	rpoB	549	452	216.2737220596	0.9666071723	216.2737220596	29371.1212424964		2289213	pncA	48	3	54.6379697235	0.4130594337	54.6379697235	2091.4479727646
									2289225	pncA	10	0	15.9365994236	0.2834001806	15.9365994236	615.6647060628
									2289040	pncA	17	1	19.8063165169	0.5983735015	19.8063165169	525.4216495194
									2289072	pncA	19	0	30.2795389049	0.0617681438	30.2795389049	508.3008462137
									2288859	pncA	7	0	11.1556195965	0.1222299382	11.1556195965	440.0942499539
									2288703	pncA	6	0	9.5619596542	0.3732227942	9.5619596542	425.8546648021
									2289096	pncA	6	0	9.5619596542	0.9667404655	9.5619596542	392.81992005
									732110	hadA	5	0	7.9682997118	1.112292438	7.9682997118	354.878887335
									4247469	embB	5	0	7.9682997118	0.6520334981	7.9682997118	354.878887335
									2310984	.	9	1	7.057036978	0.1354305374	7.057036978	314.294582433
									2288820	pncA	9	1	7.057036978	0.6554346281	7.057036978	314.294582433
									2520618	kasB	9	0	14.3429394813	0.0282744541	14.3429394813	303.618290333
									3979119	PPE63	8	0	12.7492795389	0.0958872791	12.7492795389	263.4181460922
									167711	.	12	2	4.5521143018	0.0488376935	4.5521143018	202.7345000639
									2288764	pncA	9	0	14.3429394813	0.3065114735	14.3429394813	181.3692210512
									4097010	.	36	7	6.370440402	0.0763117565	6.370440402	154.1335862138
									2289043	pncA	7	1	3.8697170932	0.9750296223	3.8697170932	142.2405112183
									2289054	pncA	6	1	2.2760571509	0.376173172	2.2760571509	101.3672500319
									2109454	.	6	1	2.2760571509	0.0904782531	2.2760571509	93.8273156831
									2289219	pncA	8	0	12.7492795389	0.5184235312	12.7492795389	82.8791202429
n_iterations=20000, P0G1_extra_weight=2, P1G1_filter=5, dist_weight=0									n_iterations=20000, P0G1_extra_weight=10, P1G1_filter=5, dist_weight=0
	gene	p1g1	p0g1	counts	dists	scores0	scores20000			gene	p1g1	p0g1	counts	dists	scores0	scores20000
2289096	pncA	6	0	1762.5878962536	0.9667404655	1762.5878962536	60215.4922033455		2288703	pncA	6	0	1762.5878962536	0.3732227942	1762.5878962536	23433.7206687174
4247469	embB	5	0	1762.5878962536	0.6520334981	1762.5878962536	60080.451109384		4247469	embB	5	0	1762.5878962536	0.6520334981	1762.5878962536	23433.7206687174
2288703	pncA	6	0	1762.5878962536	0.3732227942	1762.5878962536	48247.0414801617		732110	hadA	5	0	1762.5878962536	1.112292438	1762.5878962536	23433.7206687174
2288859	pncA	7	0	1762.5878962536	0.1222299382	1762.5878962536	45648.7114363628		2289096	pncA	6	0	1762.5878962536	0.9667404655	1762.5878962536	22351.1615662998
732110	hadA	5	0	1762.5878962536	1.112292438	1762.5878962536	44169.7998822139		2288859	pncA	7	0	1762.5878962536	0.1222299382	1762.5878962536	21568.8047854148
2289054	pncA	6	1	1280.5551062562	0.376173172	1280.5551062562	40843.324841809		2289225	pncA	10	0	1762.5878962536	0.2834001806	1762.5878962536	20837.7601156658
2288820	pncA	9	1	1425.1649432554	0.6554346281	1425.1649432554	37304.4824553777		2520618	kasB	9	0	1762.5878962536	0.0282744541	1762.5878962536	16895.3587430282
167711	.	12	2	1280.5551062562	0.0488376935	1280.5551062562	34078.1490540461		147612	fusA2	10	0	1762.5878962536	0.0304872375	1762.5878962536	13599.9577155579
3878416	rpoA	5	1	1200.2163079232	0.0826105789	1200.2163079232	33716.5244184348		2288820	pncA	9	1	780.5082897639	0.6554346281	780.5082897639	10376.9084542239
2109454	.	6	1	1280.5551062562	0.0904782531	1280.5551062562	32828.6851737835		2310984	.	9	1	780.5082897639	0.1354305374	780.5082897639	10376.9084542239
2289225	pncA	10	0	1762.5878962536	0.2834001806	1762.5878962536	32808.2563190172		2289072	pncA	19	0	1762.5878962536	0.0617681438	1762.5878962536	8987.3710927491
2288955	pncA	6	2	919.0305137581	0.4164950022	919.0305137581	30482.9189066278		762286	rpoB	9	1	780.5082897639	0.622447765	780.5082897639	8813.4063405607
2289220	pncA	8	1	1387.6735040334	0.5942903894	1387.6735040334	29199.4121238014		2289043	pncA	7	1	534.9883881415	0.9750296223	534.9883881415	5384.6530782113
2289222	pncA	6	2	919.0305137581	0.7002230025	919.0305137581	27814.4334811939		2289213	pncA	48	3	1184.8940100832	0.4130594337	1184.8940100832	5142.5516798068
762286	rpoB	9	1	1425.1649432554	0.622447765	1425.1649432554	26085.6003809934		167711	.	12	2	359.6170298398	0.0488376935	359.6170298398	4781.1317908695
2289040	pncA	17	1	1575.1307001435	0.5983735015	1575.1307001435	25269.2694653321		2289054	pncA	6	1	359.6170298398	0.376173172	359.6170298398	4781.1317908693
3848151	.	5	1	1200.2163079232	0.1165399239	1200.2163079232	24288.9569782971		2289220	pncA	8	1	671.3883334873	0.5942903894	671.3883334873	4338.874925067
764651	rpoC	5	2	798.5223162587	0.4455070508	798.5223162587	22713.7037713458		2288764	pncA	9	0	1762.5878962536	0.3065114735	1762.5878962536	3873.733736531
764916	rpoC	6	1	1280.5551062562	0.8329900044	1280.5551062562	21133.7188820086		2289040	pncA	17	1	1216.9881148705	0.5983735015	1216.9881148705	3622.3767337597
2288839	pncA	9	0	1762.5878962536	1.1166360498	1762.5878962536	20111.7882950004		2289219	pncA	8	0	1762.5878962536	0.5184235312	1762.5878962536	2685.3841387149
n_iterations=20000, P0G1_extra_weight=2, dist_weight=0									n_iterations=20000, P0G1_extra_weight=10, dist_weight=0
	gene	p1g1	p0g1	counts	dists	scores0	scores20000			gene	p1g1	p0g1	counts	dists	scores0	scores20000
3808395	cmaA1	2	0	1762.5878962536	0.0516316118	1762.5878962536	121155.547077605		2288868	pncA	2	0	1762.5878962536	0	1762.5878962536	74329.1351336803
358009	.	2	0	1762.5878962536	0.0368797227	1762.5878962536	113113.80722728		2272506	.	2	0	1762.5878962536	0.08113539	1762.5878962536	74329.1351336803
316954	.	2	0	1762.5878962536	0.0221278336	1762.5878962536	103860.083847168		3808395	cmaA1	2	0	1762.5878962536	0.0516316118	1762.5878962536	74329.1351336803
2288868	pncA	2	0	1762.5878962536	0	1762.5878962536	100042.337754325		358009	.	2	0	1762.5878962536	0.0368797227	1762.5878962536	74329.1351336803
1504355	cysM	2	0	1762.5878962536	0.0073759445	1762.5878962536	96462.956654949		456680	.	2	0	1762.5878962536	0	1762.5878962536	74103.7560450525
3818864	.	2	0	1762.5878962536	0.0147518891	1762.5878962536	93618.0425326285		3384474	iscS	2	0	1762.5878962536	0.0147518891	1762.5878962536	74103.7560450525
764918	rpoC	2	0	1762.5878962536	0.8113539004	1762.5878962536	81160.228016491		766467	rpoC	2	0	1762.5878962536	0.0073759445	1762.5878962536	74103.7560450525
456680	.	2	0	1762.5878962536	0	1762.5878962536	73951.4672816069		2700833	lppR	2	0	1762.5878962536	0.3909250611	1762.5878962536	73621.6369411703
766467	rpoC	2	0	1762.5878962536	0.0073759445	1762.5878962536	70865.0948158546		316954	.	2	0	1762.5878962536	0.0221278336	1762.5878962536	71036.9155467503
3384474	iscS	2	0	1762.5878962536	0.0147518891	1762.5878962536	68616.523056414		325414	fadD2	3	0	1762.5878962536	0.0221278336	1762.5878962536	68932.7715614119
2272506	.	2	0	1762.5878962536	0.08113539	1762.5878962536	66150.3816937082		3818864	.	2	0	1762.5878962536	0.0147518891	1762.5878962536	67744.6959598202
1253525	.	2	0	1762.5878962536	0.1327670019	1762.5878962536	65838.8292345377		1504355	cysM	2	0	1762.5878962536	0.0073759445	1762.5878962536	67712.5379388395
764666	rpoC	4	0	1762.5878962536	0.7166959453	1762.5878962536	63753.553235072		768567	.	2	0	1762.5878962536	0.0073759445	1762.5878962536	62112.1888360496
4183733	.	2	0	1762.5878962536	0.08113539	1762.5878962536	59758.8265201316		2520618	kasB	9	0	1762.5878962536	0.0282744541	1762.5878962536	57518.4984876281
2288944	pncA	3	0	1762.5878962536	0.6933387876	1762.5878962536	58313.4448750838		2622703	dgt	2	0	1762.5878962536	0.1622707801	1762.5878962536	50578.1503717815
2288839	pncA	9	0	1762.5878962536	1.1166360498	1762.5878962536	56994.9054481074		2288841	pncA	3	0	1762.5878962536	0.9416622541	1762.5878962536	48667.9707849674
2288703	pncA	6	0	1762.5878962536	0.3732227942	1762.5878962536	56006.5892678276		2895305	.	4	0	1762.5878962536	0.1106391682	1762.5878962536	46020.9021891354
2288841	pncA	3	0	1762.5878962536	0.9416622541	1762.5878962536	55015.7002989906		2288944	pncA	3	0	1762.5878962536	0.6933387876	1762.5878962536	44819.5425589279
761128	rpoB	3	1	919.0305137581	1.5981213189	919.0305137581	54715.4776233258		2288703	pncA	6	0	1762.5878962536	0.3732227942	1762.5878962536	42893.8675982003
2700833	lppR	2	0	1762.5878962536	0.3909250611	1762.5878962536	50906.8524574586		2288752	pncA	3	0	1762.5878962536	0.0319624264	1762.5878962536	42763.7723523336
n_iterations=20000, P0G1_extra_weight=2, P1G1_filter=5, rel_gt_weight=0									n_iterations=20000, P0G1_extra_weight=10, P1G1_filter=5, rel_gt_weight=0
	gene	p1g1	p0g1	counts	dists	scores0	scores20000			gene	p1g1	p0g1	counts	dists	scores0	scores20000
761155	rpoB	549	452	216.2737220596	0.9666071723	209.0517309257	6267.0674329302		2289213	pncA	48	3	54.6379697235	0.4130594337	22.5687288324	209.9672946291
									2288839	pncA	9	0	14.3429394813	1.1166360498	16.0158432844	148.4533155223
									2289040	pncA	17	1	19.8063165169	0.5983735015	11.8515749666	108.2805544107
									2289202	pncA	38	2	45.9872728032	0.4339426609	19.9558395269	91.5538694502
									2289096	pncA	6	0	9.5619596542	0.9667404655	9.2439333276	85.978585668
									732110	hadA	5	0	7.9682997118	1.112292438	8.863079513	82.7676692718
									2289219	pncA	8	0	12.7492795389	0.5184235312	6.6095265182	56.5145587427
									4247469	embB	5	0	7.9682997118	0.6520334981	5.1955983352	48.5189785386
									2288820	pncA	9	1	7.057036978	0.6554346281	4.6254264072	43.1944407757
									2289225	pncA	10	0	15.9365994236	0.2834001806	4.5164351541	41.0166436787
									762286	rpoB	9	1	7.057036978	0.622447765	4.3926368944	40.4145869175
									4338365	whiB6	11	1	10.2443568627	0.5631198393	5.7688005901	38.0619069929
									2288703	pncA	6	0	9.5619596542	0.3732227942	3.5687412999	33.326610598
									2289043	pncA	7	1	3.8697170932	0.9750296223	3.7730887957	31.1571768681
									2289220	pncA	8	1	5.4633770356	0.5942903894	3.2468324658	28.9622887378
									2288859	pncA	7	0	11.1556195965	0.1222299382	1.3635506943	12.1403187751
									2310984	0	9	1	7.057036978	0.1354305374	0.9557383105	8.9251407792
									2289054	pncA	6	1	2.2760571509	0.376173172	0.8561916381	7.9955264117
									2289072	pncA	19	0	30.2795389049	0.0617681438	1.870310914	4.3240621351
									167711	0	12	2	4.5521143018	0.0488376935	0.2223147628	2.0760814272

## Sheet: streptomycin
n_iterations=20000, P0G1_extra_weight=2									n_iterations=20000, P0G1_extra_weight=10
	gene	p1g1	p0g1	counts	dists	scores0	scores20000			gene	p1g1	p0g1	counts	dists	scores0	scores20000
663627	.	2	0	841.0929438543	1.9599115204	1648.4677503702	22315.1208566973		663627	.	2	0	841.0929438543	1.9599115204	1648.4677503702	22986.2779968964
2895485	.	2	0	841.0929438543	1.855309501	1560.4877299853	18390.9055254236		2895485	.	2	0	841.0929438543	1.855309501	1560.4877299853	21633.7798555964
851982	phoP	2	0	841.0929438543	1.8938470871	1592.901421706	16472.2993140504		851982	phoP	2	0	841.0929438543	1.8938470871	1592.901421706	16838.2399360449
761167	rpoB	2	0	841.0929438543	1.9433954121	1634.5761682042	14931.2099872477		852994	phoR	2	0	841.0929438543	1.8498041316	1555.8572025966	15435.246175765
852994	phoR	2	0	841.0929438543	1.8498041316	1555.8572025966	14820.6520827077		3074182	thyA	2	0	841.0929438543	1.904857826	1602.1624764834	12321.0270595637
3071032	vapC42	2	0	841.0929438543	1.8277826538	1537.3350930419	13821.8001746082		1339165	PE13	2	0	841.0929438543	1.3267940349	1115.957100672	10645.1054094659
3074182	thyA	2	0	841.0929438543	1.904857826	1602.1624764834	13093.6127209426		2155217	katG	2	0	841.0929438543	1.9323846732	1625.3151134268	10491.0455591716
1339165	PE13	2	0	841.0929438543	1.3267940349	1115.957100672	11953.7091410366		3071032	vapC42	2	0	841.0929438543	1.8277826538	1537.3350930419	9706.5599804306
2155217	katG	2	0	841.0929438543	1.9323846732	1625.3151134268	11398.0556128168		3895232	PPE60	3	0	841.0929438543	1.616743492	1359.8315431425	9502.8468114328
759939	rpoB	2	0	841.0929438543	1.7452021122	1467.8771822117	10517.8521581266		6620	gyrB	3	0	841.0929438543	1.466263394	1233.2637945185	9262.8896028366
3895232	PPE60	3	0	841.0929438543	1.616743492	1359.8315431425	8994.4502479614		761167	rpoB	2	0	841.0929438543	1.9433954121	1634.5761682042	8789.9341737994
732110	hadA	2	0	841.0929438543	1.2332027544	1037.2381350644	7324.5727150283		4248002	embB	4	0	841.0929438543	1.3745072367	1156.0883380405	8512.6446183216
3070827	vapB21	2	0	841.0929438543	1.315783296	1106.6960458946	7270.6455037631		3070827	vapB21	2	0	841.0929438543	1.315783296	1106.6960458946	5405.4401039724
6620	gyrB	3	0	841.0929438543	1.466263394	1233.2637945185	6903.545236252		759939	rpoB	2	0	841.0929438543	1.7452021122	1467.8771822117	5145.2698770606
3895269	PPE60	3	0	841.0929438543	1.2332027544	1037.2381350644	6830.1489185292		3895269	PPE60	3	0	841.0929438543	1.2332027544	1037.2381350644	4979.1340533387
3689573	lpdA	2	0	841.0929438543	0.7927731993	666.79594397	6486.2589526387		2289103	pncA	6	0	841.0929438543	1.0566639077	888.7525568007	3916.2440397192
3064843	.	2	0	841.0929438543	1.3708369904	1153.0013197814	5930.5847047686		853114	phoR	2	0	841.0929438543	0.8092893076	680.687526136	3859.8675715911
853114	phoR	2	0	841.0929438543	0.8092893076	680.687526136	5632.8876224389		761185	rpoB	2	0	841.0929438543	0.4954832495	416.7474649812	2906.5600478751
2289103	pncA	6	0	841.0929438543	1.0566639077	888.7525568007	5115.3966070642		3689573	lpdA	2	0	841.0929438543	0.7927731993	666.79594397	2901.7391487195
764703	rpoC	2	0	841.0929438543	1.1891597989	1000.193915955	5101.6105714908		2486419	.	2	0	841.0929438543	0.6826658105	574.1853961964	2759.7106367554
n_iterations=20000, P0G1_extra_weight=2, rel_gt_weight=0									n_iterations=20000, P0G1_extra_weight=10, rel_gt_weight=0
	gene	p1g1	p0g1	counts	dists	scores0	scores20000			gene	p1g1	p0g1	counts	dists	scores0	scores20000
2155168	katG	542	80	468.8021098049	0.8732230674	409.3688163176	6116.5642761611		781687	rpsL	469	11	431.1803389583	0.6317918345	272.4162173649	2003.9390806296
1341174	esxL	2	0	2.2594840668	0.0220214778	0.0497571781	0.8646891232		663627	0	2	0	2.2594840668	1.9599115204	4.4283888526	33.1148604015
									2155217	katG	2	0	2.2594840668	1.9323846732	4.3661923799	31.4721330413
									781822	rpsL	60	7	4.9953653765	0.8805791762	4.3988147283	30.282218131
									3884697	0	3	0	3.3892261002	0.6459633475	2.1893158372	13.7299181484
									761185	rpoB	2	0	2.2594840668	0.4954832495	1.1195365077	7.5899947274
									2287684	0	4	0	4.5189681335	0.0669819948	0.3026895002	0.7167095378
									1341174	esxL	2	0	2.2594840668	0.0220214778	0.0497571781	0.3720770832
									3526397	nuoN	2	0	2.2594840668	0.0275268472	0.0621964726	0.3106022898
n_iterations=20000, P0G1_extra_weight=2, P1G1_filter=5									n_iterations=20000, P0G1_extra_weight=10, P1G1_filter=5
	gene	p1g1	p0g1	counts	dists	scores0	scores20000			gene	p1g1	p0g1	counts	dists	scores0	scores20000
781822	rpsL	60	7	613.6756896951	0.8805791762	540.3900333125	40005.3158110592		781687	rpsL	469	11	668.7786715717	0.6317918345	422.5289038087	30353.3976242628
781687	rpsL	469	11	791.2100520938	0.6317918345	499.8800503131	22640.5135506461
n_iterations=20000, P0G1_extra_weight=2, P1G1_filter=5, rel_gt_weight=0, dist_weight=0									n_iterations=20000, P0G1_extra_weight=10, P1G1_filter=5, rel_gt_weight=0, dist_weight=0
	gene	p1g1	p0g1	counts	dists	scores0	scores20000			gene	p1g1	p0g1	counts	dists	scores0	scores20000
781687	rpsL	469	11	510.1152787173	0.6317918345	510.1152787173	25012.0203886868		781687	rpsL	469	11	431.1803389583	0.6317918345	431.1803389583	12491.4628408562
									781822	rpsL	60	7	4.9953653765	0.8805791762	4.9953653765	52.1174000076
n_iterations=20000, P0G1_extra_weight=2, P1G1_filter=5, dist_weight=0									n_iterations=20000, P0G1_extra_weight=10, P1G1_filter=5, dist_weight=0
	gene	p1g1	p0g1	counts	dists	scores0	scores20000			gene	p1g1	p0g1	counts	dists	scores0	scores20000
781822	rpsL	60	7	613.6756896951	0.8805791762	613.6756896951	278056.312656713		4172205	0	9	0	841.0929438543	0.0269151395	841.0929438543	58282.9376104484
781687	rpsL	469	11	791.2100520938	0.6317918345	791.2100520938	103388.61633633		766488	rpoC	6	0	841.0929438543	0.7090915838	841.0929438543	41722.2754563746
641263	fadD8	5	0	841.0929438543	0.0363354383	841.0929438543	19171.4931576628		2289103	pncA	6	0	841.0929438543	1.0566639077	841.0929438543	38925.4381738973
									1040009	pstS2	7	0	841.0929438543	0.1001452917	841.0929438543	38009.6662779929
									3020635	0	6	0	841.0929438543	0.3967536243	841.0929438543	27443.8091634111
									761093	rpoB	6	0	841.0929438543	0.8085552583	841.0929438543	24565.989541731
									641263	fadD8	5	0	841.0929438543	0.0363354383	841.0929438543	22651.0398855299
									2747151	folC	5	0	841.0929438543	0.3583995505	841.0929438543	11853.1715190908
									2289081	pncA	6	0	841.0929438543	0.3699608263	841.0929438543	7848.9764729735
									2289016	pncA	7	0	841.0929438543	0.6763739597	841.0929438543	5168.7338091625
									2747480	folC	22	0	841.0929438543	0.2015298874	841.0929438543	3582.1988520485
n_iterations=20000, P0G1_extra_weight=2, dist_weight=0									n_iterations=20000, P0G1_extra_weight=10, dist_weight=0
	gene	p1g1	p0g1	counts	dists	scores0	scores20000			gene	p1g1	p0g1	counts	dists	scores0	scores20000
1341174	esxL	2	0	841.0929438543	0.0220214778	841.0929438543	73832.7191259106		1341174	esxL	2	0	841.0929438543	0.0220214778	841.0929438543	48244.710616982
663627	.	2	0	841.0929438543	1.9599115204	841.0929438543	71626.1562410199		663627	.	2	0	841.0929438543	1.9599115204	841.0929438543	48244.710616982
1339165	PE13	2	0	841.0929438543	1.3267940349	841.0929438543	70299.5428692848		3483905	moeB2	2	0	841.0929438543	0.0275268472	841.0929438543	48243.1425936409
764616	rpoC	2	0	841.0929438543	0.7597409826	841.0929438543	68521.7390392347		1482239	.	4	0	841.0929438543	0.0137634236	841.0929438543	48243.1425936409
1038923	pknD	2	0	841.0929438543	0.6936765493	841.0929438543	68362.321621005		3560945	.	2	0	841.0929438543	0.0220214778	841.0929438543	48243.1425936409
2289082	pncA	2	0	841.0929438543	0.6551389633	841.0929438543	67007.4529181815		1339165	PE13	2	0	841.0929438543	1.3267940349	841.0929438543	47590.057567783
3070827	vapB21	2	0	841.0929438543	1.315783296	841.0929438543	66183.0529313324		2289082	pncA	2	0	841.0929438543	0.6551389633	841.0929438543	47568.3248193326
4172205	.	9	0	841.0929438543	0.0269151395	841.0929438543	60542.158216686		764616	rpoC	2	0	841.0929438543	0.7597409826	841.0929438543	46942.6475458679
761185	rpoB	2	0	841.0929438543	0.4954832495	841.0929438543	50999.3352136056		1038923	pknD	2	0	841.0929438543	0.6936765493	841.0929438543	46942.6475458679
2289219	pncA	2	0	841.0929438543	1.3378047737	841.0929438543	49150.0479629217		3070827	vapB21	2	0	841.0929438543	1.315783296	841.0929438543	46212.4320721086
2155169	katG	2	0	841.0929438543	0.6936765493	841.0929438543	49003.4800244967		4172205	.	9	0	841.0929438543	0.0269151395	841.0929438543	41394.2389767785
2155546	katG	2	0	841.0929438543	1.2717403405	841.0929438543	45106.054142283		637420	pitA	2	0	841.0929438543	0.0550536944	841.0929438543	37777.7151584963
764942	rpoC	2	0	841.0929438543	0.6496335938	841.0929438543	43807.8710266092		764942	rpoC	2	0	841.0929438543	0.6496335938	841.0929438543	35698.2382091321
2155648	katG	2	0	841.0929438543	0.7046872882	841.0929438543	43635.3749189675		2155546	katG	2	0	841.0929438543	1.2717403405	841.0929438543	33881.7191564064
766488	rpoC	6	0	841.0929438543	0.7090915838	841.0929438543	40873.6378139947		2155169	katG	2	0	841.0929438543	0.6936765493	841.0929438543	32948.5382836427
3526397	nuoN	2	0	841.0929438543	0.0275268472	841.0929438543	40163.4082748446		2289219	pncA	2	0	841.0929438543	1.3378047737	841.0929438543	32942.2039272542
2289103	pncA	6	0	841.0929438543	1.0566639077	841.0929438543	39898.7481147623		761185	rpoB	2	0	841.0929438543	0.4954832495	841.0929438543	31589.9663271361
3139547	ugpB	2	0	841.0929438543	0.9909664991	841.0929438543	38456.0284945198		2155648	katG	2	0	841.0929438543	0.7046872882	841.0929438543	30294.3530767975
2486419	.	2	0	841.0929438543	0.6826658105	841.0929438543	36561.4475797957		766488	rpoC	6	0	841.0929438543	0.7090915838	841.0929438543	28121.8592930756
761097	rpoB	2	0	841.0929438543	0.7597409826	841.0929438543	32863.5829042244		2289103	pncA	6	0	841.0929438543	1.0566639077	841.0929438543	27779.5748568949
n_iterations=20000, P0G1_extra_weight=2, P1G1_filter=5, rel_gt_weight=0									n_iterations=20000, P0G1_extra_weight=10, P1G1_filter=5, rel_gt_weight=0
	gene	p1g1	p0g1	counts	dists	scores0	scores20000			gene	p1g1	p0g1	counts	dists	scores0	scores20000
2155168	katG	542	80	468.8021098049	0.8732230674	409.3688163176	5462.1536889302		781687	rpsL	469	11	431.1803389583	0.6317918345	272.4162173649	1514.1675507227
									781822	rpsL	60	7	4.9953653765	0.8805791762	4.3988147283	23.7021242898

## Sheet: best_paras_combined
n_iterations=20000, P0G1_extra_weight=2, P1G1_filter=5
		gene	p1g1	p0g1	counts	dists	scores0	scores20000	drug
INH	2155541	katG	10	0	1577.9	1.040	1640.4	237633.6	isoniazid
	2155169	katG	8	0	1577.9	0.847	1337.1	159553.4	isoniazid
	2155168	katG	1676	12	1538.7	0.945	1453.4	128838.5	isoniazid
RIF	761101	rpoB	10	0	1680.2	1.174	1973.1	135374.4	rifampicin
	761128	rpoB	13	0	1680.2	1.032	1733.6	107171.9	rifampicin
	760314	rpoB	24	0	1680.2	0.922	1549.1	93596.2	rifampicin
	761139	rpoB	135	4	1523.8	1.073	1634.5	74374.8	rifampicin
	761155	rpoB	1367	9	1644.6	0.844	1387.9	35940.8	rifampicin
	761110	rpoB	131	7	1404.5	1.328	1865.4	30883.7	rifampicin
EMB	4247495	embB	7	1	1890.4	1.446	2733.1	57535.3	ethambutol
	6742	gyrB	8	1	1960.3	1.217	2385.3	44699.3	FQ
	765846	rpoC	5	1	1680.8	0.884	1486.6	31274.1	rifampicin
	4247729	embB	13	3	1576.0	0.785	1236.5	23067.0	ethambutol
	761097	rpoB	5	0	2519.3	0.784	1975.7	22631.1	rifampicin
	4247469	embB	11	3	1441.3	0.852	1228.0	16557.9	ethambutol
	2288703	pncA	7	1	1890.4	0.490	926.2	16378.0	pyrazinamide
	4248003	embB	82	25	1343.9	0.956	1285.2	13938.8	ethambutol
	4247429	embB	455	120	1469.4	0.781	1147.5	11245.9	ethambutol
PYR	2289096	pncA	6	0	1762.6	0.967	1704.0	31191.7	pyrazinamide
	732110	hadA	5	0	1762.6	1.112	1960.5	27771.6	.
	2289043	pncA	7	1	1340.8	0.975	1307.3	15491.8	pyrazinamide
	2288839	pncA	9	0	1762.6	1.117	1968.2	13797.6	pyrazinamide
	2289222	pncA	6	2	919.0	0.700	643.5	13649.0	pyrazinamide
	2288820	pncA	9	1	1425.2	0.655	934.1	11959.5	pyrazinamide
	766488	rpoC	10	3	983.9	0.778	765.9	8919.5	rifampicin
	2289213	pncA	48	3	1564.1	0.413	646.1	4897.7	pyrazinamide
	2288703	pncA	6	0	1762.6	0.373	657.8	4765.2	pyrazinamide
	2289016	pncA	5	2	798.5	0.855	682.6	4445.3	pyrazinamide
	2289054	pncA	6	1	1280.6	0.376	481.7	2899.9	pyrazinamide
	2289040	pncA	17	1	1575.1	0.598	942.5	1869.5	pyrazinamide
	3878416	rpoA	5	1	1200.2	0.083	99.2	253.2	.
STREP	781822	rpsL	60	7	613.7	0.881	540.4	40005.3	streptomycin
	781687	rpsL	469	11	791.2	0.632	499.9	22640.5	streptomycin
