# Supplementary material for: Robust detection of point mutations involved in multidrug-resistant Mycobacterium tuberculosis in the presence of co-occurrent resistance markers
Source: PLoS Comput Biol. 2020 Dec 21;16(12):e1008518. doi: 10.1371/journal.pcbi.1008518 (PMC7785249; doi:10.1371/journal.pcbi.1008518)
Supplement: S6 Data — (CSV) [file pcbi.1008518.s022.csv]

id	publication	project	date	country	lineage	sublineage	ethambutol	isoniazid	pyrazinamide	rifampicin	streptomycin
ERR2512419	cryptic_nejm_2018	cryptic_nejm_2018		United Kingdom	lineage2	lineage2.2.1	1.0	1.0	1.0	1.0
ERR2512432	cryptic_nejm_2018	cryptic_nejm_2018		United Kingdom	lineage2	lineage2.2.1	0.0	0.0	0.0	0.0
ERR2512444	cryptic_nejm_2018	cryptic_nejm_2018		United Kingdom	lineage2	lineage2.2.1.1	0.0	0.0	0.0	0.0
SRR6046861	cryptic_nejm_2018	cryptic_nejm_2018		United Kingdom	lineage2	lineage2.2.1	0.0	0.0	0.0	0.0
ERR2512448	cryptic_nejm_2018	cryptic_nejm_2018		United Kingdom	lineage2	lineage2.2.1	0.0	0.0	0.0	0.0
ERR2512616	cryptic_nejm_2018	cryptic_nejm_2018		United Kingdom	lineage2	lineage2.2.1.1	0.0	0.0	0.0	0.0
ERR2512464	cryptic_nejm_2018	cryptic_nejm_2018		United Kingdom	lineage2	lineage2.2.1	0.0	0.0	0.0	0.0
ERR2512467	cryptic_nejm_2018	cryptic_nejm_2018		United Kingdom	lineage2	lineage2.2.1	0.0	1.0	1.0	1.0
ERR2512468	cryptic_nejm_2018	cryptic_nejm_2018		United Kingdom	lineage2	lineage2.2.1	0.0		0.0	0.0
SRR6046574	cryptic_nejm_2018	cryptic_nejm_2018	2016.0	United Kingdom	lineage2	lineage2.2.1	1.0	1.0		1.0
ERR2512481	cryptic_nejm_2018	cryptic_nejm_2018		United Kingdom	lineage2	lineage2.2.1	0.0	0.0	0.0	0.0
ERR2512506	cryptic_nejm_2018	cryptic_nejm_2018		United Kingdom	lineage2	lineage2.2.1.1	0.0	0.0	0.0	0.0
ERR2512539	cryptic_nejm_2018	cryptic_nejm_2018		United Kingdom	lineage2	lineage2.2.1	0.0	0.0	0.0	0.0
SRR6045085	cryptic_nejm_2018	cryptic_nejm_2018	2016.0	United Kingdom	lineage2	lineage2.2.1		1.0	1.0	1.0
ERR2512542	cryptic_nejm_2018	cryptic_nejm_2018		United Kingdom	lineage2	lineage2.2.1.1	0.0	0.0	0.0	0.0
ERR2512546	cryptic_nejm_2018	cryptic_nejm_2018		United Kingdom	lineage2	lineage2.2.1	0.0	0.0	0.0	0.0
SRR6045433	cryptic_nejm_2018	cryptic_nejm_2018	2016.0	United Kingdom	lineage2	lineage2.2.1	0.0	0.0	0.0	0.0
ERR2512550	cryptic_nejm_2018	cryptic_nejm_2018		United Kingdom	lineage2	lineage2.2.1	0.0	0.0	0.0	0.0
ERR2512552	cryptic_nejm_2018	cryptic_nejm_2018		United Kingdom	lineage2	lineage2.2.1	0.0	0.0	0.0	0.0
ERR2512562	cryptic_nejm_2018	cryptic_nejm_2018		United Kingdom	lineage2	lineage2.2.1	0.0	0.0	0.0	0.0
ERR2512591	cryptic_nejm_2018	cryptic_nejm_2018		United Kingdom	lineage2	lineage2.2.1	1.0	1.0	1.0	1.0
ERR2512592	cryptic_nejm_2018	cryptic_nejm_2018		United Kingdom	lineage2	lineage2.2.1	0.0	0.0	0.0	0.0
ERR2512596	cryptic_nejm_2018	cryptic_nejm_2018		United Kingdom	lineage2	lineage2.2.1.2	0.0	1.0		1.0
ERR2512607	cryptic_nejm_2018	cryptic_nejm_2018		United Kingdom	lineage2	lineage2.2.1	0.0	0.0	0.0	0.0
SRR6046297	cryptic_nejm_2018	cryptic_nejm_2018	2016.0	United Kingdom	lineage2	lineage2.2.1	0.0	0.0	0.0	0.0
ERR2512635	cryptic_nejm_2018	cryptic_nejm_2018		United Kingdom	lineage2	lineage2.2.1	0.0	0.0	0.0	0.0
SRR6046243	cryptic_nejm_2018	cryptic_nejm_2018	2016.0	United Kingdom	lineage2	lineage2.2.1	0.0	1.0	0.0	1.0
SRR6046269	cryptic_nejm_2018	cryptic_nejm_2018	2016.0	United Kingdom	lineage2	lineage2.2.1	0.0	1.0		0.0
ERR2512653	cryptic_nejm_2018	cryptic_nejm_2018		United Kingdom	lineage2	lineage2.2.1	0.0	0.0	0.0	0.0
ERR2513783	cryptic_nejm_2018	cryptic_nejm_2018		United Kingdom	lineage2	lineage2.2.1	0.0	1.0	0.0	0.0
ERR2512681	cryptic_nejm_2018	cryptic_nejm_2018		United Kingdom	lineage2	lineage2.2.1	0.0	0.0	0.0	0.0
ERR2512700	cryptic_nejm_2018	cryptic_nejm_2018		United Kingdom	lineage2	lineage2.2.1	1.0	1.0	1.0	1.0
ERR2512714	cryptic_nejm_2018	cryptic_nejm_2018		United Kingdom	lineage2	lineage2.2.1	0.0	0.0	0.0	0.0
ERR2512718	cryptic_nejm_2018	cryptic_nejm_2018		United Kingdom	lineage2	lineage2.2.1	0.0	1.0	1.0	1.0
ERR2512742	cryptic_nejm_2018	cryptic_nejm_2018		United Kingdom	lineage2	lineage2.2.1.1	0.0	0.0	0.0	0.0
ERR2512746	cryptic_nejm_2018	cryptic_nejm_2018		United Kingdom	lineage2	lineage2.2.1	0.0	0.0	1.0	0.0
ERR2512748	cryptic_nejm_2018	cryptic_nejm_2018		United Kingdom	lineage2	lineage2.2.1	0.0	0.0	0.0	0.0
ERR2512759	cryptic_nejm_2018	cryptic_nejm_2018		United Kingdom	lineage2	lineage2.2.1	0.0	0.0	0.0	0.0
ERR2512760	cryptic_nejm_2018	cryptic_nejm_2018		United Kingdom	lineage2	lineage2.2.1.1	0.0	0.0	0.0	0.0
ERR2512777	cryptic_nejm_2018	cryptic_nejm_2018		United Kingdom	lineage2	lineage2.2.1	0.0	0.0	0.0	0.0
SRR6046901	cryptic_nejm_2018	cryptic_nejm_2018		United Kingdom	lineage2	lineage2.2.1	0.0	0.0	0.0	0.0
ERR2512836	cryptic_nejm_2018	cryptic_nejm_2018		United Kingdom	lineage2	lineage2.2.1	0.0	0.0	0.0	0.0
ERR2512841	cryptic_nejm_2018	cryptic_nejm_2018		United Kingdom	lineage2	lineage2.2.1	1.0	1.0		0.0
ERR2512851	cryptic_nejm_2018	cryptic_nejm_2018		United Kingdom	lineage2	lineage2.2.2	0.0		0.0	0.0
ERR2512879	cryptic_nejm_2018	cryptic_nejm_2018		United Kingdom	lineage2	lineage2.2.1	0.0	0.0	0.0	0.0
ERR2512882	cryptic_nejm_2018	cryptic_nejm_2018		United Kingdom	lineage2	lineage2.2.1	1.0	1.0	1.0	1.0
ERR2512914	cryptic_nejm_2018	cryptic_nejm_2018		United Kingdom	lineage2	lineage2.2.1	0.0	0.0	0.0	0.0
ERR2512930	cryptic_nejm_2018	cryptic_nejm_2018		United Kingdom	lineage2	lineage2.2.1	0.0	1.0	0.0	1.0
ERR2512936	cryptic_nejm_2018	cryptic_nejm_2018		United Kingdom	lineage2	lineage2.2.1	1.0	1.0	0.0	1.0
ERR2512939	cryptic_nejm_2018	cryptic_nejm_2018		United Kingdom	lineage2	lineage2.2.1	0.0	0.0	0.0	0.0
ERR2512979	cryptic_nejm_2018	cryptic_nejm_2018		United Kingdom	lineage2	lineage2.2.1	1.0	1.0	1.0	1.0
SRR6045163	cryptic_nejm_2018	cryptic_nejm_2018	2016.0	United Kingdom	lineage2	lineage2.2.1	0.0	0.0	0.0	0.0
ERR2512997	cryptic_nejm_2018	cryptic_nejm_2018		United Kingdom	lineage2	lineage2.2.1	0.0	0.0	0.0	0.0
ERR2513010	cryptic_nejm_2018	cryptic_nejm_2018		United Kingdom	lineage2	lineage2.2.1	0.0	0.0	0.0	0.0
ERR2513514	cryptic_nejm_2018	cryptic_nejm_2018		United Kingdom	lineage2	lineage2.2.1	0.0	0.0	0.0	0.0
SRR6045245	cryptic_nejm_2018	cryptic_nejm_2018	2016.0	United Kingdom	lineage2	lineage2.2.1	0.0	1.0		1.0
ERR2513063	cryptic_nejm_2018	cryptic_nejm_2018		United Kingdom	lineage2	lineage2.2.1	0.0	0.0	0.0	0.0
SRR6046530	cryptic_nejm_2018	cryptic_nejm_2018	2016.0	United Kingdom	lineage2	lineage2.2.1	1.0	1.0	1.0	1.0
ERR2513072	cryptic_nejm_2018	cryptic_nejm_2018		United Kingdom	lineage2	lineage2.2.1	0.0	0.0	0.0	0.0
SRR6045520	cryptic_nejm_2018	cryptic_nejm_2018	2016.0	United Kingdom	lineage2	lineage2.2.1	0.0	0.0	0.0	1.0
ERR2513083	cryptic_nejm_2018	cryptic_nejm_2018		United Kingdom	lineage2	lineage2.2.1	0.0	0.0	0.0	0.0
SRR6044837	cryptic_nejm_2018	cryptic_nejm_2018	2016.0	United Kingdom	lineage2	lineage2.2.1.1	1.0	1.0		1.0
ERR2513094	cryptic_nejm_2018	cryptic_nejm_2018		United Kingdom	lineage2	lineage2.2.1	0.0	0.0	0.0	0.0
ERR2513100	cryptic_nejm_2018	cryptic_nejm_2018		United Kingdom	lineage2	lineage2.2.1	0.0	0.0	0.0	0.0
ERR2513104	cryptic_nejm_2018	cryptic_nejm_2018		United Kingdom	lineage2	lineage2.2.1	0.0	1.0		1.0
ERR2513116	cryptic_nejm_2018	cryptic_nejm_2018		United Kingdom	lineage2	lineage2.2.1	0.0	0.0	0.0	0.0
ERR2513120	cryptic_nejm_2018	cryptic_nejm_2018		United Kingdom	lineage2	lineage2.2.1	0.0	0.0	0.0	0.0
ERR2513125	cryptic_nejm_2018	cryptic_nejm_2018		United Kingdom	lineage2	lineage2.2.1	0.0	0.0	0.0	0.0
ERR2513130	cryptic_nejm_2018	cryptic_nejm_2018		United Kingdom	lineage2	lineage2.2.1	0.0	0.0	0.0	0.0
ERR2513149	cryptic_nejm_2018	cryptic_nejm_2018		United Kingdom	lineage2	lineage2.2.1	0.0	0.0	0.0	0.0
ERR2513154	cryptic_nejm_2018	cryptic_nejm_2018		United Kingdom	lineage2	lineage2.2.1	0.0	0.0	0.0	0.0
ERR2513157	cryptic_nejm_2018	cryptic_nejm_2018		United Kingdom	lineage2	lineage2.2.1	0.0	0.0	0.0	0.0
ERR2513161	cryptic_nejm_2018	cryptic_nejm_2018		United Kingdom	lineage2	lineage2.2.1	0.0	0.0	0.0	0.0
ERR2513165	cryptic_nejm_2018	cryptic_nejm_2018		United Kingdom	lineage2	lineage2.2.1	0.0	1.0	0.0	1.0
ERR2513174	cryptic_nejm_2018	cryptic_nejm_2018		United Kingdom	lineage2	lineage2.2.1	0.0	0.0	0.0	0.0
ERR2513184	cryptic_nejm_2018	cryptic_nejm_2018		United Kingdom	lineage2	lineage2.2.1	0.0	0.0	0.0	0.0
ERR2513189	cryptic_nejm_2018	cryptic_nejm_2018		United Kingdom	lineage2	lineage2.2.1	0.0	0.0	0.0	0.0
ERR2513199	cryptic_nejm_2018	cryptic_nejm_2018		United Kingdom	lineage2	lineage2.2.1	0.0	0.0	0.0	0.0
ERR2513200	cryptic_nejm_2018	cryptic_nejm_2018		United Kingdom	lineage2	lineage2.2.1	0.0	0.0	0.0	0.0
SRR3675285	cryptic_nejm_2018	cryptic_nejm_2018	2015.0	United Kingdom	lineage2	lineage2.2.1	0.0	1.0	0.0	1.0
ERR2513218	cryptic_nejm_2018	cryptic_nejm_2018		United Kingdom	lineage2	lineage2.2.1.2	0.0	1.0	0.0	0.0
ERR2512409	cryptic_nejm_2018	cryptic_nejm_2018		United Kingdom	lineage2	lineage2.2.1	0.0	0.0	0.0	0.0
ERR2513240	cryptic_nejm_2018	cryptic_nejm_2018		United Kingdom	lineage2	lineage2.2.1	1.0	1.0	0.0	1.0
ERR2513241	cryptic_nejm_2018	cryptic_nejm_2018		United Kingdom	lineage2	lineage2.2.1	0.0	1.0	1.0	1.0
ERR2513256	cryptic_nejm_2018	cryptic_nejm_2018		United Kingdom	lineage2	lineage2.2.1	0.0	0.0	0.0	0.0
ERR2513260	cryptic_nejm_2018	cryptic_nejm_2018		United Kingdom	lineage2	lineage2.2.1	0.0	0.0	0.0	0.0
SRR6046632	cryptic_nejm_2018	cryptic_nejm_2018	2016.0	United Kingdom	lineage2	lineage2.2.1	0.0	0.0	0.0	0.0
ERR2513282	cryptic_nejm_2018	cryptic_nejm_2018		United Kingdom	lineage2	lineage2.2.1	0.0	0.0	0.0	0.0
ERR2513295	cryptic_nejm_2018	cryptic_nejm_2018		United Kingdom	lineage2	lineage2.2.1.2	1.0	1.0		1.0
ERR2513307	cryptic_nejm_2018	cryptic_nejm_2018		United Kingdom	lineage2	lineage2.2.1	0.0	0.0	0.0	0.0
ERR2513319	cryptic_nejm_2018	cryptic_nejm_2018		United Kingdom	lineage2	lineage2.2.1	0.0	0.0	0.0	0.0
SRR6045173	cryptic_nejm_2018	cryptic_nejm_2018	2016.0	United Kingdom	lineage2	lineage2.2.1	0.0	0.0	0.0	1.0
SRR6046072	cryptic_nejm_2018	cryptic_nejm_2018	2016.0	United Kingdom	lineage2	lineage2.2.1	0.0	0.0	0.0	0.0
ERR2513385	cryptic_nejm_2018	cryptic_nejm_2018		United Kingdom	lineage2	lineage2.2.1	0.0	0.0	0.0	0.0
ERR2513388	cryptic_nejm_2018	cryptic_nejm_2018		United Kingdom	lineage2	lineage2.2.1	0.0	0.0	0.0	0.0
ERR2513391	cryptic_nejm_2018	cryptic_nejm_2018		United Kingdom	lineage2	lineage2.2.1	0.0	0.0	0.0	0.0
ERR2513399	cryptic_nejm_2018	cryptic_nejm_2018		United Kingdom	lineage2	lineage2.2.1	0.0	0.0	0.0	0.0
ERR2513405	cryptic_nejm_2018	cryptic_nejm_2018		United Kingdom	lineage2	lineage2.2.1	0.0	0.0	0.0	0.0
ERR2513408	cryptic_nejm_2018	cryptic_nejm_2018		United Kingdom	lineage2	lineage2.2.1	1.0	1.0	1.0	1.0
SRR6045210	cryptic_nejm_2018	cryptic_nejm_2018	2016.0	United Kingdom	lineage2	lineage2.2.1	0.0	1.0	0.0	0.0
SRR6045092	cryptic_nejm_2018	cryptic_nejm_2018	2016.0	United Kingdom	lineage2	lineage2.2.1	0.0	0.0	0.0	0.0
ERR2513427	cryptic_nejm_2018	cryptic_nejm_2018		United Kingdom	lineage2	lineage2.2.1	0.0	0.0	0.0	0.0
ERR2513434	cryptic_nejm_2018	cryptic_nejm_2018		United Kingdom	lineage2	lineage2.2.1	0.0	0.0	0.0	0.0
ERR2513436	cryptic_nejm_2018	cryptic_nejm_2018		United Kingdom	lineage2	lineage2.2.1	1.0	1.0		1.0
ERR2513441	cryptic_nejm_2018	cryptic_nejm_2018		United Kingdom	lineage2	lineage2.2.1	1.0	1.0	0.0	1.0
ERR2513447	cryptic_nejm_2018	cryptic_nejm_2018		United Kingdom	lineage2	lineage2.2.1	0.0	0.0	0.0	0.0
ERR2513460	cryptic_nejm_2018	cryptic_nejm_2018		United Kingdom	lineage2	lineage2.2.1	1.0	1.0	1.0	1.0
ERR2513471	cryptic_nejm_2018	cryptic_nejm_2018		United Kingdom	lineage2	lineage2.2.1	0.0	0.0	0.0	0.0
ERR2513516	cryptic_nejm_2018	cryptic_nejm_2018		United Kingdom	lineage2	lineage2.2.1	0.0	0.0	0.0	0.0
ERR2513537	cryptic_nejm_2018	cryptic_nejm_2018		United Kingdom	lineage2	lineage2.2.1	0.0	0.0	0.0	0.0
ERR2513538	cryptic_nejm_2018	cryptic_nejm_2018		United Kingdom	lineage2	lineage2.2.1	0.0	0.0	0.0	0.0
ERR2513566	cryptic_nejm_2018	cryptic_nejm_2018		United Kingdom	lineage2	lineage2.2.1	0.0	0.0	0.0	0.0
ERR2513572	cryptic_nejm_2018	cryptic_nejm_2018		United Kingdom	lineage2	lineage2.2.1			0.0
ERR2512413	cryptic_nejm_2018	cryptic_nejm_2018		United Kingdom	lineage2	lineage2.2.1.1	0.0	0.0	0.0	0.0
SRR6046428	cryptic_nejm_2018	cryptic_nejm_2018	2016.0	United Kingdom	lineage2	lineage2.2.1	0.0	0.0		0.0
ERR2513612	cryptic_nejm_2018	cryptic_nejm_2018		United Kingdom	lineage2	lineage2.2.1	0.0	0.0	0.0	0.0
SRR6044883	cryptic_nejm_2018	cryptic_nejm_2018	2016.0	United Kingdom	lineage2	lineage2.2.1	0.0	0.0	0.0	0.0
ERR2513667	cryptic_nejm_2018	cryptic_nejm_2018		United Kingdom	lineage2	lineage2.2.1	0.0	0.0	0.0	0.0
ERR2513675	cryptic_nejm_2018	cryptic_nejm_2018		United Kingdom	lineage2	lineage2.2.1	0.0	0.0	0.0	0.0
ERR2513697	cryptic_nejm_2018	cryptic_nejm_2018		United Kingdom	lineage2	lineage2.2.1	0.0	0.0	0.0	0.0
ERR2513701	cryptic_nejm_2018	cryptic_nejm_2018		United Kingdom	lineage2	lineage2.2.1	0.0	0.0	0.0	0.0
SRR6045763	cryptic_nejm_2018	cryptic_nejm_2018	2016.0	United Kingdom	lineage2	lineage2.2.1	1.0	1.0		1.0
ERR2513714	cryptic_nejm_2018	cryptic_nejm_2018		United Kingdom	lineage2	lineage2.2.1	0.0	0.0	0.0	0.0
SRR6046610	cryptic_nejm_2018	cryptic_nejm_2018	2016.0	United Kingdom	lineage2	lineage2.2.1.1	0.0	0.0	0.0	0.0
ERR2513765	cryptic_nejm_2018	cryptic_nejm_2018		United Kingdom	lineage2	lineage2.2.1	0.0	0.0	0.0	0.0
ERR2513770	cryptic_nejm_2018	cryptic_nejm_2018		United Kingdom	lineage2	lineage2.2.1.1	1.0	1.0		1.0
ERR2513782	cryptic_nejm_2018	cryptic_nejm_2018		United Kingdom	lineage2	lineage2.2.1	0.0	0.0	0.0	0.0
ERR2513786	cryptic_nejm_2018	cryptic_nejm_2018		United Kingdom	lineage2	lineage2.2.1	1.0	1.0	1.0	1.0
ERR2513798	cryptic_nejm_2018	cryptic_nejm_2018		United Kingdom	lineage2	lineage2.2.1	0.0	0.0	0.0	0.0
SRR6046583	cryptic_nejm_2018	cryptic_nejm_2018	2016.0	United Kingdom	lineage2	lineage2.2.1	0.0	0.0	0.0	0.0
ERR2513850	cryptic_nejm_2018	cryptic_nejm_2018		United Kingdom	lineage2	lineage2.2.1		1.0		1.0
ERR2513852	cryptic_nejm_2018	cryptic_nejm_2018		United Kingdom	lineage2	lineage2.2.1.1	1.0	1.0	0.0	1.0
ERR2513866	cryptic_nejm_2018	cryptic_nejm_2018		United Kingdom	lineage2	lineage2.2.1	0.0	0.0	0.0	0.0
ERR2513880	cryptic_nejm_2018	cryptic_nejm_2018		United Kingdom	lineage2	lineage2.2.1	1.0	1.0	0.0	1.0
ERR2513888	cryptic_nejm_2018	cryptic_nejm_2018		United Kingdom	lineage2	lineage2.2.1	0.0	0.0	0.0	0.0
ERR2513897	cryptic_nejm_2018	cryptic_nejm_2018		United Kingdom	lineage2	lineage2.2.1	0.0	0.0	0.0	0.0
ERR2513902	cryptic_nejm_2018	cryptic_nejm_2018		United Kingdom	lineage2	lineage2.2.1.1	0.0	0.0	0.0	0.0
SRR6045647	cryptic_nejm_2018	cryptic_nejm_2018	2016.0	United Kingdom	lineage2	lineage2.2.1	0.0	0.0	0.0	0.0
SRR6045871	cryptic_nejm_2018	cryptic_nejm_2018	2016.0	United Kingdom	lineage2	lineage2.2.1	0.0	0.0	0.0	0.0
SRR6044893	cryptic_nejm_2018	cryptic_nejm_2018	2016.0	United Kingdom	lineage2	lineage2.2.1	0.0	0.0	0.0	0.0
ERR2513935	cryptic_nejm_2018	cryptic_nejm_2018		United Kingdom	lineage2	lineage2.2.1	0.0	0.0	0.0	0.0
ERR2513936	cryptic_nejm_2018	cryptic_nejm_2018		United Kingdom	lineage2	lineage2.2.1.1	0.0	0.0	0.0	0.0
ERR2513950	cryptic_nejm_2018	cryptic_nejm_2018		United Kingdom	lineage2	lineage2.2.1	1.0	1.0	0.0	1.0
ERR2513951	cryptic_nejm_2018	cryptic_nejm_2018		United Kingdom	lineage2	lineage2.2.1	0.0	0.0	0.0	0.0
ERR2513963	cryptic_nejm_2018	cryptic_nejm_2018		United Kingdom	lineage2	lineage2.2.1	0.0	0.0	0.0	0.0
SRR6045989	cryptic_nejm_2018	cryptic_nejm_2018	2016.0	United Kingdom	lineage2	lineage2.2.1	0.0	0.0	0.0	0.0
ERR2513986	cryptic_nejm_2018	cryptic_nejm_2018		United Kingdom	lineage2	lineage2.2.1	0.0	0.0	0.0	0.0
ERR2513987	cryptic_nejm_2018	cryptic_nejm_2018		United Kingdom	lineage2	lineage2.2.1	0.0	1.0	0.0	1.0
ERR2513991	cryptic_nejm_2018	cryptic_nejm_2018		United Kingdom	lineage2	lineage2.2.1	0.0	0.0	0.0	0.0
ERR2513992	cryptic_nejm_2018	cryptic_nejm_2018		United Kingdom	lineage2	lineage2.2.1	0.0	0.0	0.0	0.0
ERR2513993	cryptic_nejm_2018	cryptic_nejm_2018		United Kingdom	lineage2	lineage2.2.1	0.0	0.0	0.0	0.0
ERR2513994	cryptic_nejm_2018	cryptic_nejm_2018		United Kingdom	lineage2	lineage2.2.1	1.0	1.0	1.0	1.0
ERR2514012	cryptic_nejm_2018	cryptic_nejm_2018		United Kingdom	lineage2	lineage2.2.1	0.0	0.0	0.0	0.0
SRR6045828	cryptic_nejm_2018	cryptic_nejm_2018	2016.0	United Kingdom	lineage2	lineage2.2.1.2	0.0	0.0	0.0	0.0
ERR2514020	cryptic_nejm_2018	cryptic_nejm_2018		United Kingdom	lineage2	lineage2.2.1.1	0.0	0.0	0.0	0.0
ERR2514025	cryptic_nejm_2018	cryptic_nejm_2018		United Kingdom	lineage2	lineage2.2.1	0.0	0.0	0.0	0.0
SRR6045759	cryptic_nejm_2018	cryptic_nejm_2018	2016.0	United Kingdom	lineage2	lineage2.2.1	0.0	0.0	0.0	0.0
ERR2514069	cryptic_nejm_2018	cryptic_nejm_2018		United Kingdom	lineage2	lineage2.2.1	0.0	0.0	0.0	0.0
ERR2514088	cryptic_nejm_2018	cryptic_nejm_2018		United Kingdom	lineage2	lineage2.2.1	1.0	1.0	0.0	0.0
ERR2513564	cryptic_nejm_2018	cryptic_nejm_2018		United Kingdom	lineage2	lineage2.2.1	0.0	1.0	1.0	1.0
ERR2514123	cryptic_nejm_2018	cryptic_nejm_2018		United Kingdom	lineage2	lineage2.2.1.2	1.0	1.0	0.0	1.0
ERR2514159	cryptic_nejm_2018	cryptic_nejm_2018		United Kingdom	lineage2	lineage2.2.1	0.0	1.0	0.0	1.0
ERR2514185	cryptic_nejm_2018	cryptic_nejm_2018		United Kingdom	lineage2	lineage2.2.1	0.0	0.0	0.0	0.0
SRR6046343	cryptic_nejm_2018	cryptic_nejm_2018	2016.0	United Kingdom	lineage2	lineage2.2.1	0.0	0.0	0.0	0.0
ERR2514215	cryptic_nejm_2018	cryptic_nejm_2018		United Kingdom	lineage2	lineage2.2.1	0.0	0.0	0.0	0.0
ERR2514226	cryptic_nejm_2018	cryptic_nejm_2018		United Kingdom	lineage2	lineage2.2.1	0.0	0.0	0.0	0.0
SRR6045824	cryptic_nejm_2018	cryptic_nejm_2018	2016.0	United Kingdom	lineage2	lineage2.2.1	0.0	1.0		1.0
ERR2514240	cryptic_nejm_2018	cryptic_nejm_2018		United Kingdom	lineage2	lineage2.2.1	1.0	1.0	1.0	1.0
SRR6045537	cryptic_nejm_2018	cryptic_nejm_2018	2016.0	United Kingdom	lineage2	lineage2.2.1	1.0	1.0		1.0
ERR2514251	cryptic_nejm_2018	cryptic_nejm_2018		United Kingdom	lineage2	lineage2.2.1	0.0	0.0	0.0	0.0
ERR2514270	cryptic_nejm_2018	cryptic_nejm_2018		United Kingdom	lineage2	lineage2.2.1	0.0	0.0	0.0	0.0
ERR2514282	cryptic_nejm_2018	cryptic_nejm_2018		United Kingdom	lineage2	lineage2.2.1	0.0	0.0	0.0	0.0
ERR2514288	cryptic_nejm_2018	cryptic_nejm_2018		United Kingdom	lineage2	lineage2.2.1	1.0	1.0	0.0	0.0
ERR2514301	cryptic_nejm_2018	cryptic_nejm_2018		United Kingdom	lineage2	lineage2.2.1	0.0	0.0	0.0	0.0
ERR2514355	cryptic_nejm_2018	cryptic_nejm_2018		United Kingdom	lineage2	lineage2.2.1.1	0.0	0.0	0.0	0.0
ERR2514357	cryptic_nejm_2018	cryptic_nejm_2018		United Kingdom	lineage2	lineage2.2.1	0.0	0.0	0.0	0.0
ERR2514362	cryptic_nejm_2018	cryptic_nejm_2018		United Kingdom	lineage2	lineage2.2.1			0.0
ERR2514372	cryptic_nejm_2018	cryptic_nejm_2018		United Kingdom	lineage2	lineage2.2.1	0.0	0.0	0.0	0.0
ERR2514398	cryptic_nejm_2018	cryptic_nejm_2018		United Kingdom	lineage2	lineage2.2.1		1.0	0.0	1.0
SRR6045418	cryptic_nejm_2018	cryptic_nejm_2018	2016.0	United Kingdom	lineage2	lineage2.2.1	0.0	0.0	0.0	0.0
ERR2514407	cryptic_nejm_2018	cryptic_nejm_2018		United Kingdom	lineage2	lineage2.2.2	0.0	0.0	0.0	0.0
ERR2513835	cryptic_nejm_2018	cryptic_nejm_2018		United Kingdom	lineage2	lineage2.2.1	1.0	1.0	1.0	1.0
ERR2514422	cryptic_nejm_2018	cryptic_nejm_2018		United Kingdom	lineage2	lineage2.2.1	1.0	1.0	1.0	1.0
ERR2514445	cryptic_nejm_2018	cryptic_nejm_2018		United Kingdom	lineage2	lineage2.2.1.1	0.0	0.0	0.0	0.0
ERR2514458	cryptic_nejm_2018	cryptic_nejm_2018		United Kingdom	lineage2	lineage2.2.1	0.0	0.0	0.0	0.0
ERR2514460	cryptic_nejm_2018	cryptic_nejm_2018		United Kingdom	lineage2	lineage2.2.1	0.0	0.0	0.0	0.0
ERR2514474	cryptic_nejm_2018	cryptic_nejm_2018		United Kingdom	lineage2	lineage2.2.1	0.0	0.0	0.0	0.0
SRR6045174	cryptic_nejm_2018	cryptic_nejm_2018	2016.0	United Kingdom	lineage2	lineage2.2.1	0.0	0.0	0.0	0.0
ERR2514509	cryptic_nejm_2018	cryptic_nejm_2018		United Kingdom	lineage2	lineage2.2.1	0.0	0.0	0.0	0.0
SRR6046629	cryptic_nejm_2018	cryptic_nejm_2018	2016.0	United Kingdom	lineage2	lineage2.2.1	0.0	0.0	0.0	0.0
ERR2514526	cryptic_nejm_2018	cryptic_nejm_2018		United Kingdom	lineage2	lineage2.2.1.1	0.0	0.0	0.0	0.0
ERR2514547	cryptic_nejm_2018	cryptic_nejm_2018		United Kingdom	lineage2	lineage2.2.1	0.0	0.0	0.0	0.0
ERR2514549	cryptic_nejm_2018	cryptic_nejm_2018		United Kingdom	lineage2	lineage2.2.1	0.0	0.0	0.0	0.0
ERR2514587	cryptic_nejm_2018	cryptic_nejm_2018		United Kingdom	lineage2	lineage2.2.1	0.0	0.0	0.0	0.0
ERR2514591	cryptic_nejm_2018	cryptic_nejm_2018		United Kingdom	lineage2	lineage2.2.1			0.0
SRR6046181	cryptic_nejm_2018	cryptic_nejm_2018	2016.0	United Kingdom	lineage2	lineage2.2.1.1	0.0	0.0	0.0	0.0
SRR6045292	cryptic_nejm_2018	cryptic_nejm_2018	2016.0	United Kingdom	lineage2	lineage2.2.1	0.0	0.0	0.0	0.0
ERR2514646	cryptic_nejm_2018	cryptic_nejm_2018		United Kingdom	lineage2	lineage2.2.1	0.0	1.0		1.0
ERR2514658	cryptic_nejm_2018	cryptic_nejm_2018		United Kingdom	lineage2	lineage2.2.1	0.0	0.0	0.0	0.0
ERR2514669	cryptic_nejm_2018	cryptic_nejm_2018		United Kingdom	lineage2	lineage2.2.1	0.0	0.0	0.0	0.0
ERR2514679	cryptic_nejm_2018	cryptic_nejm_2018		United Kingdom	lineage2	lineage2.2.1	0.0	1.0	0.0	0.0
SRR6045808	cryptic_nejm_2018	cryptic_nejm_2018	2016.0	United Kingdom	lineage2	lineage2.2.1	0.0	0.0	0.0	0.0
ERR2514694	cryptic_nejm_2018	cryptic_nejm_2018		United Kingdom	lineage2	lineage2.2.1	0.0	0.0	0.0	0.0
SRR6045181	cryptic_nejm_2018	cryptic_nejm_2018	2016.0	United Kingdom	lineage2	lineage2.2.1	0.0	0.0	0.0	0.0
ERR2514711	cryptic_nejm_2018	cryptic_nejm_2018		United Kingdom	lineage2	lineage2.2.1	0.0	0.0	0.0	0.0
SRR6046578	cryptic_nejm_2018	cryptic_nejm_2018	2016.0	United Kingdom	lineage2	lineage2.2.1	0.0	0.0	0.0	0.0
SRR6045688	cryptic_nejm_2018	cryptic_nejm_2018	2016.0	United Kingdom	lineage2	lineage2.2.1	0.0	1.0	0.0	0.0
ERR2514735	cryptic_nejm_2018	cryptic_nejm_2018		United Kingdom	lineage2	lineage2.2.1	0.0	0.0		0.0
ERR2514774	cryptic_nejm_2018	cryptic_nejm_2018		United Kingdom	lineage2	lineage2.2.1	0.0	0.0	0.0	0.0
ERR2514780	cryptic_nejm_2018	cryptic_nejm_2018		United Kingdom	lineage2	lineage2.2.1	0.0	0.0	0.0	0.0
SRR6046504	cryptic_nejm_2018	cryptic_nejm_2018	2016.0	United Kingdom	lineage2	lineage2.2.1	0.0	1.0	0.0	0.0
ERR2514795	cryptic_nejm_2018	cryptic_nejm_2018		United Kingdom	lineage2	lineage2.2.1.2	0.0	0.0	0.0	0.0
ERR2514809	cryptic_nejm_2018	cryptic_nejm_2018		United Kingdom	lineage2	lineage2.2.1	0.0	0.0	0.0	0.0
ERR2514814	cryptic_nejm_2018	cryptic_nejm_2018		United Kingdom	lineage2	lineage2.2.1	0.0	0.0	0.0	0.0
SRR6045150	cryptic_nejm_2018	cryptic_nejm_2018	2016.0	United Kingdom	lineage2	lineage2.2.1	0.0	0.0	0.0	0.0
ERR2514825	cryptic_nejm_2018	cryptic_nejm_2018		United Kingdom	lineage2	lineage2.2.1	0.0	0.0	0.0	0.0
SRR6045544	cryptic_nejm_2018	cryptic_nejm_2018	2016.0	United Kingdom	lineage2	lineage2.2.1	0.0	0.0	0.0	0.0
ERR2514831	cryptic_nejm_2018	cryptic_nejm_2018		United Kingdom	lineage2	lineage2.2.1.1	0.0	0.0	0.0	0.0
ERR2514842	cryptic_nejm_2018	cryptic_nejm_2018		United Kingdom	lineage2	lineage2.2.1	0.0	1.0	0.0	0.0
ERR2514848	cryptic_nejm_2018	cryptic_nejm_2018		United Kingdom	lineage2	lineage2.2.1	0.0	1.0	0.0	0.0
ERR2514850	cryptic_nejm_2018	cryptic_nejm_2018		United Kingdom	lineage2	lineage2.2.1	0.0	0.0	0.0	0.0
ERR2514857	cryptic_nejm_2018	cryptic_nejm_2018		United Kingdom	lineage2	lineage2.2.1	0.0	0.0	0.0	0.0
ERR2514858	cryptic_nejm_2018	cryptic_nejm_2018		United Kingdom	lineage2	lineage2.2.1	0.0	0.0	0.0	0.0
ERR2514866	cryptic_nejm_2018	cryptic_nejm_2018		United Kingdom	lineage2	lineage2.2.1.2	0.0	0.0	0.0	0.0
ERR2514882	cryptic_nejm_2018	cryptic_nejm_2018		United Kingdom	lineage2	lineage2.2.1	0.0	0.0	0.0	0.0
ERR2514887	cryptic_nejm_2018	cryptic_nejm_2018		United Kingdom	lineage2	lineage2.2.1	1.0	1.0	1.0	1.0
ERR2514891	cryptic_nejm_2018	cryptic_nejm_2018		United Kingdom	lineage2	lineage2.2.1	0.0	0.0	0.0	0.0
ERR2514915	cryptic_nejm_2018	cryptic_nejm_2018		United Kingdom	lineage2	lineage2.2.1	0.0	0.0	0.0	0.0
SRR6044768	cryptic_nejm_2018	cryptic_nejm_2018	2016.0	United Kingdom	lineage2	lineage2.2.1.1	0.0	0.0	0.0	0.0
ERR2514928	cryptic_nejm_2018	cryptic_nejm_2018		United Kingdom	lineage2	lineage2.2.1	0.0	0.0	0.0	0.0
ERR2514931	cryptic_nejm_2018	cryptic_nejm_2018		United Kingdom	lineage2	lineage2.2.1	0.0	0.0	0.0	0.0
ERR2514939	cryptic_nejm_2018	cryptic_nejm_2018		United Kingdom	lineage2	lineage2.2.1	0.0	0.0	0.0	0.0
ERR2514981	cryptic_nejm_2018	cryptic_nejm_2018		United Kingdom	lineage2	lineage2.2.1.2	0.0		0.0	0.0
ERR2514987	cryptic_nejm_2018	cryptic_nejm_2018		United Kingdom	lineage2	lineage2.2.1	0.0	0.0	0.0	0.0
SRR6045492	cryptic_nejm_2018	cryptic_nejm_2018	2016.0	United Kingdom	lineage2	lineage2.2.1	0.0	0.0	0.0	0.0
ERR2515013	cryptic_nejm_2018	cryptic_nejm_2018		United Kingdom	lineage2	lineage2.2.1	0.0	0.0	0.0	0.0
ERR2515017	cryptic_nejm_2018	cryptic_nejm_2018		United Kingdom	lineage2	lineage2.2.1	0.0	0.0	0.0	0.0
SRR6045056	cryptic_nejm_2018	cryptic_nejm_2018	2016.0	United Kingdom	lineage2	lineage2.2.1	0.0	0.0	0.0	0.0
ERR2515042	cryptic_nejm_2018	cryptic_nejm_2018		United Kingdom	lineage2	lineage2.2.1	1.0	1.0	1.0	1.0
SRR6045199	cryptic_nejm_2018	cryptic_nejm_2018	2016.0	United Kingdom	lineage2	lineage2.2.1	0.0	0.0	0.0	0.0
ERR2515054	cryptic_nejm_2018	cryptic_nejm_2018		United Kingdom	lineage2	lineage2.2.1	0.0	0.0	0.0	0.0
ERR2515062	cryptic_nejm_2018	cryptic_nejm_2018		United Kingdom	lineage2	lineage2.2.1	0.0	0.0	0.0	0.0
ERR2515064	cryptic_nejm_2018	cryptic_nejm_2018		United Kingdom	lineage2	lineage2.2.1			0.0
ERR2515075	cryptic_nejm_2018	cryptic_nejm_2018		United Kingdom	lineage2	lineage2.2.1	0.0	0.0	0.0	0.0
SRR6046838	cryptic_nejm_2018	cryptic_nejm_2018		United Kingdom	lineage2	lineage2.2.1.1	0.0	0.0	0.0	1.0
ERR2515083	cryptic_nejm_2018	cryptic_nejm_2018		United Kingdom	lineage2	lineage2.2.1.1	0.0	0.0	0.0	0.0
ERR2515091	cryptic_nejm_2018	cryptic_nejm_2018		United Kingdom	lineage2	lineage2.2.1.1	0.0	0.0		0.0
ERR229935	cryptic_nejm_2018	cryptic_nejm_2018	2010.0	Russia	lineage2	lineage2.2.1	0.0	1.0	0.0	0.0
ERR067627	cryptic_nejm_2018	cryptic_nejm_2018	2008.0	Russia	lineage2	lineage2.2.1	0.0	1.0	1.0	1.0
ERR133839	cryptic_nejm_2018	cryptic_nejm_2018	2008.0	Russia	lineage2	lineage2.2.1	1.0	1.0	0.0	1.0
ERR067608	cryptic_nejm_2018	cryptic_nejm_2018	2008.0	Russia	lineage2	lineage2.2.1	0.0	1.0	0.0	1.0
ERR144562	cryptic_nejm_2018	cryptic_nejm_2018	2009.0	Russia	lineage2	lineage2.2.1	0.0	1.0	0.0	1.0
ERR133860	cryptic_nejm_2018	cryptic_nejm_2018	2008.0	Russia	lineage2	lineage2.2.1	0.0	1.0	0.0	1.0
ERR133827	cryptic_nejm_2018	cryptic_nejm_2018	2008.0	Russia	lineage2	lineage2.2.1	1.0	1.0	1.0	1.0
ERR133947	cryptic_nejm_2018	cryptic_nejm_2018	2009.0	Russia	lineage2	lineage2.2.1	0.0	0.0	0.0	1.0
ERR133859	cryptic_nejm_2018	cryptic_nejm_2018	2008.0	Russia	lineage2	lineage2.2.1	0.0	0.0	0.0	0.0
ERR133885	cryptic_nejm_2018	cryptic_nejm_2018	2008.0	Russia	lineage2	lineage2.2.1	1.0	1.0	0.0	1.0
ERR228039	cryptic_nejm_2018	cryptic_nejm_2018	2010.0	Russia	lineage2	lineage2.2.1	1.0	1.0	1.0	1.0
ERR229965	cryptic_nejm_2018	cryptic_nejm_2018	2010.0	Russia	lineage2	lineage2.2.1	1.0	0.0	0.0	1.0
ERR133924	cryptic_nejm_2018	cryptic_nejm_2018	2009.0	Russia	lineage2	lineage2.2.1	0.0	1.0	0.0	0.0
ERR067761	cryptic_nejm_2018	cryptic_nejm_2018	2008.0	Russia	lineage2	lineage2.2.1	0.0	1.0	0.0	1.0
ERR133888	cryptic_nejm_2018	cryptic_nejm_2018	2008.0	Russia	lineage2	lineage2.2.1	1.0	1.0	0.0	1.0
ERR117454	cryptic_nejm_2018	cryptic_nejm_2018	2009.0	Russia	lineage2	lineage2.2.1	0.0	1.0	1.0	1.0
ERR067643	cryptic_nejm_2018	cryptic_nejm_2018	2009.0	Russia	lineage2	lineage2.2.1	1.0	1.0	0.0	1.0
ERR137220	cryptic_nejm_2018	cryptic_nejm_2018	2009.0	Russia	lineage2	lineage2.2.1	1.0	1.0	0.0	1.0
ERR067687	cryptic_nejm_2018	cryptic_nejm_2018	2009.0	Russia	lineage2	lineage2.2.1	1.0	1.0	1.0	1.0
ERR229971	cryptic_nejm_2018	cryptic_nejm_2018	2010.0	Russia	lineage2	lineage2.2.1	1.0	1.0	1.0	1.0
ERR234575	cryptic_nejm_2018	cryptic_nejm_2018	2008.0	Russia	lineage2	lineage2.2.1	0.0	1.0	1.0	0.0
ERR234642	cryptic_nejm_2018	cryptic_nejm_2018	2009.0	Russia	lineage2	lineage2.2.1	0.0	0.0	0.0	0.0
ERR234600	cryptic_nejm_2018	cryptic_nejm_2018	2008.0	Russia	lineage2	lineage2.2.1	1.0	1.0	1.0	1.0
ERR137240	cryptic_nejm_2018	cryptic_nejm_2018	2009.0	Russia	lineage2	lineage2.2.1	1.0	1.0	0.0	0.0
ERR133930	cryptic_nejm_2018	cryptic_nejm_2018	2009.0	Russia	lineage2	lineage2.2.1	0.0	1.0	0.0	1.0
ERR229999	cryptic_nejm_2018	cryptic_nejm_2018	2010.0	Russia	lineage2	lineage2.2.1	1.0	1.0	0.0	0.0
ERR137195	cryptic_nejm_2018	cryptic_nejm_2018	2009.0	Russia	lineage2	lineage2.2.1	0.0	0.0	0.0	0.0
ERR133862	cryptic_nejm_2018	cryptic_nejm_2018	2008.0	Russia	lineage2	lineage2.2.1	0.0	1.0	0.0	0.0
ERR067745	cryptic_nejm_2018	cryptic_nejm_2018	2008.0	Russia	lineage2	lineage2.2.1	0.0	1.0	0.0	0.0
ERR133979	cryptic_nejm_2018	cryptic_nejm_2018	2009.0	Russia	lineage2	lineage2.2.1	0.0	0.0	0.0	0.0
ERR133855	cryptic_nejm_2018	cryptic_nejm_2018	2008.0	Russia	lineage2	lineage2.2.1	0.0	1.0	0.0	1.0
ERR067717	cryptic_nejm_2018	cryptic_nejm_2018	2009.0	Russia	lineage2	lineage2.2.1	1.0	1.0	0.0	1.0
ERR144552	cryptic_nejm_2018	cryptic_nejm_2018	2009.0	Russia	lineage2	lineage2.2.1	0.0	0.0	0.0	0.0
ERR144600	cryptic_nejm_2018	cryptic_nejm_2018	2009.0	Russia	lineage2	lineage2.2.1	1.0	1.0	0.0	1.0
ERR234596	cryptic_nejm_2018	cryptic_nejm_2018	2008.0	Russia	lineage2	lineage2.2.1	1.0	1.0	0.0	1.0
ERR067715	cryptic_nejm_2018	cryptic_nejm_2018	2009.0	Russia	lineage2	lineage2.2.1	1.0	1.0	0.0	1.0
ERR108505	cryptic_nejm_2018	cryptic_nejm_2018	2009.0	Russia	lineage2	lineage2.2.1	0.0	0.0	0.0	0.0
ERR228043	cryptic_nejm_2018	cryptic_nejm_2018	2010.0	Russia	lineage2	lineage2.2.1	0.0	1.0	1.0	1.0
ERR108501	cryptic_nejm_2018	cryptic_nejm_2018	2008.0	Russia	lineage2	lineage2.2.1	0.0	0.0	0.0	0.0
ERR108453	cryptic_nejm_2018	cryptic_nejm_2018	2009.0	Russia	lineage2	lineage2.2.1	1.0	1.0	1.0	1.0
ERR144542	cryptic_nejm_2018	cryptic_nejm_2018	2009.0	Russia	lineage2	lineage2.2.1	0.0	1.0	1.0	1.0
ERR144564	cryptic_nejm_2018	cryptic_nejm_2018	2009.0	Russia	lineage2	lineage2.2.1	0.0	1.0	0.0	0.0
ERR067641	cryptic_nejm_2018	cryptic_nejm_2018	2009.0	Russia	lineage2	lineage2.2.1	0.0	1.0	1.0	1.0
ERR133820	cryptic_nejm_2018	cryptic_nejm_2018	2008.0	Russia	lineage2	lineage2.2.1	0.0	0.0	0.0	0.0
ERR067653	cryptic_nejm_2018	cryptic_nejm_2018	2009.0	Russia	lineage2	lineage2.2.1	1.0	1.0	0.0	1.0
ERR229931	cryptic_nejm_2018	cryptic_nejm_2018	2010.0	Russia	lineage2	lineage2.2.1	1.0	1.0	1.0	1.0
ERR067709	cryptic_nejm_2018	cryptic_nejm_2018	2009.0	Russia	lineage2	lineage2.2.1	1.0	1.0	1.0	1.0
ERR067766	cryptic_nejm_2018	cryptic_nejm_2018	2008.0	Russia	lineage2	lineage2.2.1	0.0	0.0	0.0	0.0
ERR144631	cryptic_nejm_2018	cryptic_nejm_2018	2009.0	Russia	lineage2	lineage2.2.1	1.0	1.0	0.0	1.0
ERR133968	cryptic_nejm_2018	cryptic_nejm_2018	2009.0	Russia	lineage2	lineage2.2.1	0.0	1.0	0.0	0.0
ERR067659	cryptic_nejm_2018	cryptic_nejm_2018	2009.0	Russia	lineage2	lineage2.2.1	0.0	1.0	0.0	1.0
ERR117465	cryptic_nejm_2018	cryptic_nejm_2018	2009.0	Russia	lineage2	lineage2.2.1	0.0	1.0	0.0	1.0
ERR133810	cryptic_nejm_2018	cryptic_nejm_2018	2008.0	Russia	lineage2	lineage2.2.1	0.0	0.0	0.0	0.0
ERR067673	cryptic_nejm_2018	cryptic_nejm_2018	2009.0	Russia	lineage2	lineage2.2.1	0.0	1.0	0.0	1.0
ERR234590	cryptic_nejm_2018	cryptic_nejm_2018	2008.0	Russia	lineage2	lineage2.2.1	1.0	1.0	0.0	1.0
ERR234652	cryptic_nejm_2018	cryptic_nejm_2018	2010.0	Russia	lineage2	lineage2.2.1	0.0	0.0	0.0	0.0
ERR137216	cryptic_nejm_2018	cryptic_nejm_2018	2009.0	Russia	lineage2	lineage2.2.1	0.0	1.0	1.0	0.0
ERR228027	cryptic_nejm_2018	cryptic_nejm_2018	2010.0	Russia	lineage2	lineage2.2.1	0.0	0.0	0.0	0.0
ERR137223	cryptic_nejm_2018	cryptic_nejm_2018	2009.0	Russia	lineage2	lineage2.2.1	1.0	1.0	0.0	1.0
ERR158588	cryptic_nejm_2018	cryptic_nejm_2018	2009.0	Russia	lineage2	lineage2.2.1	1.0	1.0	1.0	1.0
ERR067580	cryptic_nejm_2018	cryptic_nejm_2018	2008.0	Russia	lineage2	lineage2.2.1	0.0	0.0	0.0	0.0
ERR117453	cryptic_nejm_2018	cryptic_nejm_2018	2008.0	Russia	lineage2	lineage2.2.1	0.0	1.0	0.0	1.0
ERR158572	cryptic_nejm_2018	cryptic_nejm_2018	2009.0	Russia	lineage2	lineage2.2.1	1.0	0.0	0.0	0.0
ERR108435	cryptic_nejm_2018	cryptic_nejm_2018	2009.0	Russia	lineage2	lineage2.2.1	0.0	1.0	1.0	1.0
ERR234620	cryptic_nejm_2018	cryptic_nejm_2018	2008.0	Russia	lineage2	lineage2.2.1	1.0	1.0	1.0	0.0
ERR229920	cryptic_nejm_2018	cryptic_nejm_2018	2010.0	Russia	lineage2	lineage2.2.1	0.0	0.0	1.0	0.0
ERR133966	cryptic_nejm_2018	cryptic_nejm_2018	2009.0	Russia	lineage2	lineage2.2.1	0.0	1.0	0.0	1.0
ERR229918	cryptic_nejm_2018	cryptic_nejm_2018	2010.0	Russia	lineage2	lineage2.2.1	1.0	1.0	0.0	1.0
ERR133840	cryptic_nejm_2018	cryptic_nejm_2018	2008.0	Russia	lineage2	lineage2.2.1	0.0	0.0	0.0	0.0
ERR234641	cryptic_nejm_2018	cryptic_nejm_2018	2009.0	Russia	lineage2	lineage2.2.1	0.0	1.0	0.0	1.0
ERR117467	cryptic_nejm_2018	cryptic_nejm_2018	2009.0	Russia	lineage2	lineage2.2.1	0.0	0.0	0.0	0.0
ERR137206	cryptic_nejm_2018	cryptic_nejm_2018	2009.0	Russia	lineage2	lineage2.2.1	0.0	1.0	0.0	1.0
ERR144588	cryptic_nejm_2018	cryptic_nejm_2018	2009.0	Russia	lineage2	lineage2.2.1	0.0	1.0	0.0	0.0
ERR067674	cryptic_nejm_2018	cryptic_nejm_2018	2009.0	Russia	lineage2	lineage2.2.1	1.0	1.0	0.0	1.0
ERR230006	cryptic_nejm_2018	cryptic_nejm_2018	2010.0	Russia	lineage2	lineage2.2.1	1.0	1.0	0.0	1.0
ERR067625	cryptic_nejm_2018	cryptic_nejm_2018	2008.0	Russia	lineage2	lineage2.2.1	1.0	1.0	0.0	1.0
ERR133926	cryptic_nejm_2018	cryptic_nejm_2018	2009.0	Russia	lineage2	lineage2.2.1	0.0	0.0	0.0	0.0
ERR229960	cryptic_nejm_2018	cryptic_nejm_2018	2010.0	Russia	lineage2	lineage2.2.1	0.0	1.0	0.0	1.0
ERR133958	cryptic_nejm_2018	cryptic_nejm_2018	2009.0	Russia	lineage2	lineage2.2.1	0.0	0.0	0.0	0.0
ERR133913	cryptic_nejm_2018	cryptic_nejm_2018	2009.0	Russia	lineage2	lineage2.2.1	0.0	1.0	0.0	0.0
ERR234560	cryptic_nejm_2018	cryptic_nejm_2018	2008.0	Russia	lineage2	lineage2.2.1	1.0	1.0	0.0	1.0
ERR144597	cryptic_nejm_2018	cryptic_nejm_2018	2009.0	Russia	lineage2	lineage2.2.1	0.0	1.0	0.0	1.0
ERR227982	cryptic_nejm_2018	cryptic_nejm_2018	2009.0	Russia	lineage2	lineage2.2.1	1.0	1.0	0.0	1.0
ERR067721	cryptic_nejm_2018	cryptic_nejm_2018	2008.0	Russia	lineage2	lineage2.2.1	1.0	1.0	0.0	1.0
ERR229915	cryptic_nejm_2018	cryptic_nejm_2018	2010.0	Russia	lineage2	lineage2.2.1	1.0	1.0	0.0	1.0
ERR229947	cryptic_nejm_2018	cryptic_nejm_2018	2010.0	Russia	lineage2	lineage2.2.1	0.0	1.0	0.0	1.0
ERR144608	cryptic_nejm_2018	cryptic_nejm_2018	2009.0	Russia	lineage2	lineage2.2.1	1.0	1.0	1.0	0.0
ERR158598	cryptic_nejm_2018	cryptic_nejm_2018	2009.0	Russia	lineage2	lineage2.2.1	0.0	1.0	0.0	1.0
ERR227996	cryptic_nejm_2018	cryptic_nejm_2018	2010.0	Russia	lineage2	lineage2.2.1	1.0	1.0	0.0	1.0
ERR228037	cryptic_nejm_2018	cryptic_nejm_2018	2010.0	Russia	lineage2	lineage2.2.1	0.0	1.0	0.0	1.0
ERR067622	cryptic_nejm_2018	cryptic_nejm_2018	2008.0	Russia	lineage2	lineage2.2.1	1.0	1.0	0.0	1.0
ERR117460	cryptic_nejm_2018	cryptic_nejm_2018	2009.0	Russia	lineage2	lineage2.2.1	1.0	1.0	0.0	1.0
ERR133882	cryptic_nejm_2018	cryptic_nejm_2018	2008.0	Russia	lineage2	lineage2.2.1	0.0	0.0	0.0	1.0
ERR234660	cryptic_nejm_2018	cryptic_nejm_2018	2010.0	Russia	lineage2	lineage2.2.1	1.0	1.0	0.0	1.0
ERR108503	cryptic_nejm_2018	cryptic_nejm_2018	2009.0	Russia	lineage2	lineage2.2.1	1.0	1.0	0.0	1.0
ERR133929	cryptic_nejm_2018	cryptic_nejm_2018	2009.0	Russia	lineage2	lineage2.2.1	0.0	0.0	0.0	0.0
ERR228024	cryptic_nejm_2018	cryptic_nejm_2018	2010.0	Russia	lineage2	lineage2.2.1	1.0	1.0	1.0	1.0
ERR234584	cryptic_nejm_2018	cryptic_nejm_2018	2008.0	Russia	lineage2	lineage2.2.1	1.0	1.0	1.0	1.0
ERR108420	cryptic_nejm_2018	cryptic_nejm_2018	2009.0	Russia	lineage2	lineage2.2.1	1.0	1.0	0.0	1.0
ERR234661	cryptic_nejm_2018	cryptic_nejm_2018	2010.0	Russia	lineage2	lineage2.2.1	1.0	1.0	1.0	1.0
ERR133890	cryptic_nejm_2018	cryptic_nejm_2018	2008.0	Russia	lineage2	lineage2.2.1	0.0	1.0	0.0	1.0
ERR229976	cryptic_nejm_2018	cryptic_nejm_2018	2010.0	Russia	lineage2	lineage2.2.1	1.0	1.0	0.0	1.0
ERR144636	cryptic_nejm_2018	cryptic_nejm_2018	2009.0	Russia	lineage2	lineage2.2.1	1.0	1.0	1.0	1.0
ERR108473	cryptic_nejm_2018	cryptic_nejm_2018	2009.0	Russia	lineage2	lineage2.2.1	0.0	1.0	0.0	1.0
ERR108507	cryptic_nejm_2018	cryptic_nejm_2018	2009.0	Russia	lineage2	lineage2.2.1	1.0	1.0	0.0	1.0
ERR067759	cryptic_nejm_2018	cryptic_nejm_2018	2008.0	Russia	lineage2	lineage2.2.1	0.0	1.0	0.0	0.0
ERR133902	cryptic_nejm_2018	cryptic_nejm_2018	2009.0	Russia	lineage2	lineage2.2.1	0.0	1.0	0.0	1.0
ERR228015	cryptic_nejm_2018	cryptic_nejm_2018	2010.0	Russia	lineage2	lineage2.2.1	0.0	0.0	0.0	0.0
ERR108499	cryptic_nejm_2018	cryptic_nejm_2018	2008.0	Russia	lineage2	lineage2.2.1	0.0	1.0	0.0	1.0
ERR133954	cryptic_nejm_2018	cryptic_nejm_2018	2009.0	Russia	lineage2	lineage2.2.1	1.0	1.0	1.0	1.0
ERR229969	cryptic_nejm_2018	cryptic_nejm_2018	2010.0	Russia	lineage2	lineage2.2.1	0.0	1.0	1.0	1.0
ERR133847	cryptic_nejm_2018	cryptic_nejm_2018	2008.0	Russia	lineage2	lineage2.2.1	0.0	0.0	0.0	0.0
ERR133826	cryptic_nejm_2018	cryptic_nejm_2018	2008.0	Russia	lineage2	lineage2.2.1	1.0	1.0	0.0	1.0
ERR133988	cryptic_nejm_2018	cryptic_nejm_2018	2009.0	Russia	lineage2	lineage2.2.1	0.0	0.0	0.0	0.0
ERR230008	cryptic_nejm_2018	cryptic_nejm_2018	2010.0	Russia	lineage2	lineage2.2.1	0.0	1.0	0.0	1.0
ERR137252	cryptic_nejm_2018	cryptic_nejm_2018	2009.0	Russia	lineage2	lineage2.2.1	0.0	0.0	0.0	0.0
ERR229982	cryptic_nejm_2018	cryptic_nejm_2018	2010.0	Russia	lineage2	lineage2.2.1	1.0	1.0	1.0	1.0
ERR108496	cryptic_nejm_2018	cryptic_nejm_2018	2009.0	Russia	lineage2	lineage2.2.1	0.0	0.0	0.0	0.0
ERR229962	cryptic_nejm_2018	cryptic_nejm_2018	2010.0	Russia	lineage2	lineage2.2.1	1.0	1.0	0.0	1.0
ERR229929	cryptic_nejm_2018	cryptic_nejm_2018	2010.0	Russia	lineage2	lineage2.2.1	1.0	1.0	1.0	1.0
ERR158613	cryptic_nejm_2018	cryptic_nejm_2018	2008.0	Russia	lineage2	lineage2.2.1	1.0	1.0	0.0	1.0
ERR133880	cryptic_nejm_2018	cryptic_nejm_2018	2008.0	Russia	lineage2	lineage2.2.1	0.0	1.0	1.0	1.0
ERR137281	cryptic_nejm_2018	cryptic_nejm_2018	2009.0	Russia	lineage2	lineage2.2.1	0.0	1.0	0.0	1.0
ERR133875	cryptic_nejm_2018	cryptic_nejm_2018	2008.0	Russia	lineage2	lineage2.2.1	1.0	0.0	0.0	0.0
ERR144549	cryptic_nejm_2018	cryptic_nejm_2018	2009.0	Russia	lineage2	lineage2.2.1	0.0	1.0	0.0	1.0
ERR234562	cryptic_nejm_2018	cryptic_nejm_2018	2009.0	Russia	lineage2	lineage2.2.1	1.0	1.0	0.0	1.0
ERR108489	cryptic_nejm_2018	cryptic_nejm_2018	2009.0	Russia	lineage2	lineage2.2.1	0.0	1.0	0.0	1.0
ERR234582	cryptic_nejm_2018	cryptic_nejm_2018	2008.0	Russia	lineage2	lineage2.2.1	0.0	0.0	0.0	0.0
ERR067619	cryptic_nejm_2018	cryptic_nejm_2018	2008.0	Russia	lineage2	lineage2.2.1	1.0	1.0	0.0	1.0
ERR229940	cryptic_nejm_2018	cryptic_nejm_2018	2010.0	Russia	lineage2	lineage2.2.1	0.0	1.0	0.0	1.0
ERR229924	cryptic_nejm_2018	cryptic_nejm_2018	2010.0	Russia	lineage2	lineage2.2.1	1.0	1.0	0.0	1.0
ERR229998	cryptic_nejm_2018	cryptic_nejm_2018	2010.0	Russia	lineage2	lineage2.2.1	1.0	1.0	0.0	1.0
ERR144558	cryptic_nejm_2018	cryptic_nejm_2018	2009.0	Russia	lineage2	lineage2.2.1	0.0	1.0	0.0	0.0
ERR133837	cryptic_nejm_2018	cryptic_nejm_2018	2008.0	Russia	lineage2	lineage2.2.1	0.0	1.0	0.0	1.0
ERR144633	cryptic_nejm_2018	cryptic_nejm_2018	2009.0	Russia	lineage2	lineage2.2.1	1.0	1.0	0.0	1.0
ERR144575	cryptic_nejm_2018	cryptic_nejm_2018	2009.0	Russia	lineage2	lineage2.2.1	0.0	1.0	0.0	1.0
ERR137212	cryptic_nejm_2018	cryptic_nejm_2018	2009.0	Russia	lineage2	lineage2.2.1	0.0	1.0	0.0	0.0
ERR228056	cryptic_nejm_2018	cryptic_nejm_2018	2010.0	Russia	lineage2	lineage2.2.1	1.0	1.0	1.0	1.0
ERR234556	cryptic_nejm_2018	cryptic_nejm_2018	2008.0	Russia	lineage2	lineage2.2.1	1.0	1.0	0.0	1.0
ERR229970	cryptic_nejm_2018	cryptic_nejm_2018	2010.0	Russia	lineage2	lineage2.2.1	0.0	0.0	0.0	0.0
ERR137249	cryptic_nejm_2018	cryptic_nejm_2018	2009.0	Russia	lineage2	lineage2.2.1	0.0	0.0	0.0	0.0
ERR228014	cryptic_nejm_2018	cryptic_nejm_2018	2009.0	Russia	lineage2	lineage2.2.1	0.0	1.0	0.0	0.0
ERR234609	cryptic_nejm_2018	cryptic_nejm_2018	2009.0	Russia	lineage2	lineage2.2.1	1.0	1.0	0.0	1.0
ERR158576	cryptic_nejm_2018	cryptic_nejm_2018	2009.0	Russia	lineage2	lineage2.2.1	1.0	1.0	0.0	1.0
ERR137230	cryptic_nejm_2018	cryptic_nejm_2018	2009.0	Russia	lineage2	lineage2.2.1	1.0	1.0	0.0	1.0
ERR137279	cryptic_nejm_2018	cryptic_nejm_2018	2009.0	Russia	lineage2	lineage2.2.1	0.0	0.0	0.0	0.0
ERR234630	cryptic_nejm_2018	cryptic_nejm_2018	2008.0	Russia	lineage2	lineage2.2.1	1.0	1.0	1.0	1.0
ERR117457	cryptic_nejm_2018	cryptic_nejm_2018	2009.0	Russia	lineage2	lineage2.2.1	0.0	0.0	0.0	0.0
ERR133959	cryptic_nejm_2018	cryptic_nejm_2018	2009.0	Russia	lineage2	lineage2.2.1	0.0	1.0	0.0	1.0
ERR234653	cryptic_nejm_2018	cryptic_nejm_2018	2010.0	Russia	lineage2	lineage2.2.1	0.0	1.0	0.0	1.0
ERR133941	cryptic_nejm_2018	cryptic_nejm_2018	2009.0	Russia	lineage2	lineage2.2.1	0.0	0.0	0.0	0.0
ERR133953	cryptic_nejm_2018	cryptic_nejm_2018	2009.0	Russia	lineage2	lineage2.2.1	1.0	1.0	0.0	1.0
ERR229936	cryptic_nejm_2018	cryptic_nejm_2018	2010.0	Russia	lineage2	lineage2.2.1	1.0	1.0	1.0	1.0
ERR067668	cryptic_nejm_2018	cryptic_nejm_2018	2009.0	Russia	lineage2	lineage2.2.1	1.0	1.0	1.0	1.0
ERR067686	cryptic_nejm_2018	cryptic_nejm_2018	2009.0	Russia	lineage2	lineage2.2.1	0.0	1.0	0.0	0.0
ERR067667	cryptic_nejm_2018	cryptic_nejm_2018	2009.0	Russia	lineage2	lineage2.2.1	1.0	1.0	0.0	1.0
ERR067660	cryptic_nejm_2018	cryptic_nejm_2018	2009.0	Russia	lineage2	lineage2.2.1	0.0	1.0	1.0	1.0
ERR067654	cryptic_nejm_2018	cryptic_nejm_2018	2009.0	Russia	lineage2	lineage2.2.1	1.0	1.0		1.0
ERR144599	cryptic_nejm_2018	cryptic_nejm_2018	2009.0	Russia	lineage2	lineage2.2.1	0.0	1.0	0.0	0.0
ERR108486	cryptic_nejm_2018	cryptic_nejm_2018	2009.0	Russia	lineage2	lineage2.2.1	0.0	0.0	0.0	0.0
ERR137268	cryptic_nejm_2018	cryptic_nejm_2018	2009.0	Russia	lineage2	lineage2.2.1	0.0	0.0	0.0	0.0
ERR137247	cryptic_nejm_2018	cryptic_nejm_2018	2009.0	Russia	lineage2	lineage2.2.1	1.0	1.0	1.0	1.0
ERR234610	cryptic_nejm_2018	cryptic_nejm_2018	2009.0	Russia	lineage2	lineage2.2.1	0.0	1.0	0.0	1.0
ERR234690	cryptic_nejm_2018	cryptic_nejm_2018	2010.0	Russia	lineage2	lineage2.2.1	0.0	0.0	0.0	0.0
ERR108423	cryptic_nejm_2018	cryptic_nejm_2018	2009.0	Russia	lineage2	lineage2.2.1	0.0	1.0	1.0	0.0
ERR133944	cryptic_nejm_2018	cryptic_nejm_2018	2009.0	Russia	lineage2	lineage2.2.1	0.0	1.0	0.0	1.0
ERR067644	cryptic_nejm_2018	cryptic_nejm_2018	2009.0	Russia	lineage2	lineage2.2.1	1.0	1.0	1.0	1.0
ERR144545	cryptic_nejm_2018	cryptic_nejm_2018	2009.0	Russia	lineage2	lineage2.2.1	0.0	1.0	1.0	0.0
ERR067740	cryptic_nejm_2018	cryptic_nejm_2018	2008.0	Russia	lineage2	lineage2.2.1	0.0	0.0	0.0	0.0
ERR234563	cryptic_nejm_2018	cryptic_nejm_2018	2009.0	Russia	lineage2	lineage2.2.1	0.0	1.0	1.0	1.0
ERR144607	cryptic_nejm_2018	cryptic_nejm_2018	2009.0	Russia	lineage2	lineage2.2.1	1.0	1.0	1.0	1.0
ERR144593	cryptic_nejm_2018	cryptic_nejm_2018	2009.0	Russia	lineage2	lineage2.2.1	0.0	1.0	0.0	1.0
ERR229993	cryptic_nejm_2018	cryptic_nejm_2018	2010.0	Russia	lineage2	lineage2.2.1	1.0	1.0	1.0	1.0
ERR108475	cryptic_nejm_2018	cryptic_nejm_2018	2009.0	Russia	lineage2	lineage2.2.1	1.0	1.0	0.0	1.0
ERR133983	cryptic_nejm_2018	cryptic_nejm_2018	2009.0	Russia	lineage2	lineage2.2.1	0.0	0.0	0.0	0.0
ERR108436	cryptic_nejm_2018	cryptic_nejm_2018	2009.0	Russia	lineage2	lineage2.2.1	1.0	1.0	0.0	1.0
ERR133963	cryptic_nejm_2018	cryptic_nejm_2018	2009.0	Russia	lineage2	lineage2.2.1	0.0	1.0	0.0	0.0
ERR133975	cryptic_nejm_2018	cryptic_nejm_2018	2009.0	Russia	lineage2	lineage2.2.1	0.0	1.0	0.0	0.0
ERR133898	cryptic_nejm_2018	cryptic_nejm_2018	2009.0	Russia	lineage2	lineage2.2.1	0.0	0.0	0.0	0.0
ERR133844	cryptic_nejm_2018	cryptic_nejm_2018	2008.0	Russia	lineage2	lineage2.2.1	1.0	1.0	0.0	1.0
ERR144632	cryptic_nejm_2018	cryptic_nejm_2018	2009.0	Russia	lineage2	lineage2.2.1	1.0	1.0	0.0	1.0
ERR144543	cryptic_nejm_2018	cryptic_nejm_2018	2009.0	Russia	lineage2	lineage2.2.1	0.0	1.0	0.0	1.0
ERR228048	cryptic_nejm_2018	cryptic_nejm_2018	2010.0	Russia	lineage2	lineage2.2.1	0.0	1.0	0.0	0.0
ERR067689	cryptic_nejm_2018	cryptic_nejm_2018	2009.0	Russia	lineage2	lineage2.2.1	0.0	0.0	0.0	0.0
ERR067694	cryptic_nejm_2018	cryptic_nejm_2018	2008.0	Russia	lineage2	lineage2.2.1	0.0	1.0	0.0	1.0
ERR234647	cryptic_nejm_2018	cryptic_nejm_2018	2008.0	Russia	lineage2	lineage2.2.1	0.0	0.0	0.0	0.0
ERR067695	cryptic_nejm_2018	cryptic_nejm_2018	2008.0	Russia	lineage2	lineage2.2.1	0.0	1.0	0.0	1.0
ERR117458	cryptic_nejm_2018	cryptic_nejm_2018	2009.0	Russia	lineage2	lineage2.2.1	0.0	0.0	0.0	0.0
ERR133919	cryptic_nejm_2018	cryptic_nejm_2018	2009.0	Russia	lineage2	lineage2.2.1	1.0	1.0	0.0	1.0
ERR229997	cryptic_nejm_2018	cryptic_nejm_2018	2010.0	Russia	lineage2	lineage2.2.1	0.0	1.0	0.0	1.0
ERR117462	cryptic_nejm_2018	cryptic_nejm_2018	2009.0	Russia	lineage2	lineage2.2.1	0.0	1.0	0.0	1.0
ERR133865	cryptic_nejm_2018	cryptic_nejm_2018	2008.0	Russia	lineage2	lineage2.2.1	0.0	1.0	0.0	0.0
ERR137231	cryptic_nejm_2018	cryptic_nejm_2018	2009.0	Russia	lineage2	lineage2.2.1	1.0	1.0	1.0	1.0
ERR108441	cryptic_nejm_2018	cryptic_nejm_2018	2008.0	Russia	lineage2	lineage2.2.1	0.0	0.0	0.0	0.0
ERR234585	cryptic_nejm_2018	cryptic_nejm_2018	2008.0	Russia	lineage2	lineage2.2.1	0.0	1.0	0.0	0.0
ERR158580	cryptic_nejm_2018	cryptic_nejm_2018	2009.0	Russia	lineage2	lineage2.2.1	0.0	1.0	1.0	1.0
ERR144577	cryptic_nejm_2018	cryptic_nejm_2018	2009.0	Russia	lineage2	lineage2.2.1	0.0	0.0	0.0	0.0
ERR144610	cryptic_nejm_2018	cryptic_nejm_2018	2009.0	Russia	lineage2	lineage2.2.1	0.0	0.0	0.0	0.0
ERR133987	cryptic_nejm_2018	cryptic_nejm_2018	2009.0	Russia	lineage2	lineage2.2.1	0.0	0.0	0.0	0.0
ERR067618	cryptic_nejm_2018	cryptic_nejm_2018	2008.0	Russia	lineage2	lineage2.2.1	0.0	1.0	1.0	1.0
ERR144622	cryptic_nejm_2018	cryptic_nejm_2018	2009.0	Russia	lineage2	lineage2.2.1	1.0	1.0	1.0	1.0
ERR133892	cryptic_nejm_2018	cryptic_nejm_2018	2008.0	Russia	lineage2	lineage2.2.1	1.0	1.0		1.0
ERR227987	cryptic_nejm_2018	cryptic_nejm_2018	2009.0	Russia	lineage2	lineage2.2.1	0.0	1.0	0.0	1.0
ERR228068	cryptic_nejm_2018	cryptic_nejm_2018	2010.0	Russia	lineage2	lineage2.2.1	0.0	0.0	0.0	0.0
ERR067744	cryptic_nejm_2018	cryptic_nejm_2018	2008.0	Russia	lineage2	lineage2.2.1	0.0	1.0	0.0	1.0
ERR230005	cryptic_nejm_2018	cryptic_nejm_2018	2010.0	Russia	lineage2	lineage2.2.1	1.0	1.0	1.0	1.0
ERR227977	cryptic_nejm_2018	cryptic_nejm_2018	2010.0	Russia	lineage2	lineage2.2.1	1.0	1.0	0.0	1.0
ERR158585	cryptic_nejm_2018	cryptic_nejm_2018	2009.0	Russia	lineage2	lineage2.2.1	1.0	1.0	0.0	1.0
ERR137242	cryptic_nejm_2018	cryptic_nejm_2018	2009.0	Russia	lineage2	lineage2.2.1	0.0	1.0	0.0	0.0
ERR108458	cryptic_nejm_2018	cryptic_nejm_2018	2009.0	Russia	lineage2	lineage2.2.1	0.0	1.0	0.0	1.0
ERR229922	cryptic_nejm_2018	cryptic_nejm_2018	2010.0	Russia	lineage2	lineage2.2.1	1.0	1.0	0.0	1.0
ERR158591	cryptic_nejm_2018	cryptic_nejm_2018	2009.0	Russia	lineage2	lineage2.2.1	0.0	0.0	1.0	0.0
ERR117455	cryptic_nejm_2018	cryptic_nejm_2018	2009.0	Russia	lineage2	lineage2.2.1	0.0	0.0	0.0	0.0
ERR234598	cryptic_nejm_2018	cryptic_nejm_2018	2008.0	Russia	lineage2	lineage2.2.1	1.0	1.0	0.0	1.0
ERR228017	cryptic_nejm_2018	cryptic_nejm_2018	2010.0	Russia	lineage2	lineage2.2.1	0.0	1.0	0.0	1.0
ERR067586	cryptic_nejm_2018	cryptic_nejm_2018	2008.0	Russia	lineage2	lineage2.2.1	1.0	1.0	1.0	0.0
ERR133805	cryptic_nejm_2018	cryptic_nejm_2018	2008.0	Russia	lineage2	lineage2.2.1	0.0	1.0	1.0	1.0
ERR158581	cryptic_nejm_2018	cryptic_nejm_2018	2009.0	Russia	lineage2	lineage2.2.1	1.0	1.0	0.0	1.0
ERR067688	cryptic_nejm_2018	cryptic_nejm_2018	2009.0	Russia	lineage2	lineage2.2.1	0.0	0.0	0.0	0.0
ERR067583	cryptic_nejm_2018	cryptic_nejm_2018	2008.0	Russia	lineage2	lineage2.2.1	1.0	1.0	0.0	1.0
ERR229978	cryptic_nejm_2018	cryptic_nejm_2018	2010.0	Russia	lineage2	lineage2.2.1	1.0	1.0	0.0	1.0
ERR108447	cryptic_nejm_2018	cryptic_nejm_2018	2009.0	Russia	lineage2	lineage2.2.1	0.0	1.0	0.0	0.0
ERR108467	cryptic_nejm_2018	cryptic_nejm_2018	2009.0	Russia	lineage2	lineage2.2.1	1.0	1.0	0.0	1.0
ERR133895	cryptic_nejm_2018	cryptic_nejm_2018	2009.0	Russia	lineage2	lineage2.2.1	0.0	1.0	0.0	1.0
ERR067592	cryptic_nejm_2018	cryptic_nejm_2018	2008.0	Russia	lineage2	lineage2.2.1	0.0	1.0	1.0	1.0
ERR227984	cryptic_nejm_2018	cryptic_nejm_2018	2010.0	Russia	lineage2	lineage2.2.1	0.0	0.0	0.0	0.0
ERR227983	cryptic_nejm_2018	cryptic_nejm_2018	2010.0	Russia	lineage2	lineage2.2.1	1.0	0.0	0.0	1.0
ERR228049	cryptic_nejm_2018	cryptic_nejm_2018	2010.0	Russia	lineage2	lineage2.2.1	1.0	1.0	1.0	1.0
ERR234651	cryptic_nejm_2018	cryptic_nejm_2018	2009.0	Russia	lineage2	lineage2.2.1	1.0	1.0	1.0	0.0
ERR234698	cryptic_nejm_2018	cryptic_nejm_2018	2010.0	Russia	lineage2	lineage2.2.1	0.0	1.0	0.0	1.0
ERR108498	cryptic_nejm_2018	cryptic_nejm_2018	2008.0	Russia	lineage2	lineage2.2.1	1.0	1.0	1.0	1.0
ERR067750	cryptic_nejm_2018	cryptic_nejm_2018	2008.0	Russia	lineage2	lineage2.2.1	1.0	1.0	1.0	1.0
ERR067584	cryptic_nejm_2018	cryptic_nejm_2018	2008.0	Russia	lineage2	lineage2.2.1	1.0	1.0	0.0	1.0
ERR144634	cryptic_nejm_2018	cryptic_nejm_2018	2009.0	Russia	lineage2	lineage2.2.1	1.0	1.0	0.0	1.0
ERR108440	cryptic_nejm_2018	cryptic_nejm_2018	2009.0	Russia	lineage2	lineage2.2.1	0.0	0.0	0.0	0.0
ERR228061	cryptic_nejm_2018	cryptic_nejm_2018	2010.0	Russia	lineage2	lineage2.2.1	1.0	1.0	0.0	1.0
ERR144574	cryptic_nejm_2018	cryptic_nejm_2018	2009.0	Russia	lineage2	lineage2.2.1	1.0	1.0	0.0	1.0
ERR137262	cryptic_nejm_2018	cryptic_nejm_2018	2009.0	Russia	lineage2	lineage2.2.1	1.0	1.0	0.0	1.0
ERR133901	cryptic_nejm_2018	cryptic_nejm_2018	2009.0	Russia	lineage2	lineage2.2.1	1.0	1.0	0.0	1.0
ERR234688	cryptic_nejm_2018	cryptic_nejm_2018	2010.0	Russia	lineage2	lineage2.2.1	1.0	1.0	1.0	0.0
ERR144625	cryptic_nejm_2018	cryptic_nejm_2018	2009.0	Russia	lineage2	lineage2.2.1	0.0	1.0	0.0	1.0
ERR229926	cryptic_nejm_2018	cryptic_nejm_2018	2010.0	Russia	lineage2	lineage2.2.1	1.0	1.0	0.0	1.0
ERR067651	cryptic_nejm_2018	cryptic_nejm_2018	2009.0	Russia	lineage2	lineage2.2.1	1.0	1.0	0.0	1.0
ERR137207	cryptic_nejm_2018	cryptic_nejm_2018	2009.0	Russia	lineage2	lineage2.2.1	1.0	0.0	0.0	0.0
ERR137208	cryptic_nejm_2018	cryptic_nejm_2018	2010.0	Russia	lineage2	lineage2.2.1	1.0	1.0	1.0	1.0
ERR137285	cryptic_nejm_2018	cryptic_nejm_2018	2009.0	Russia	lineage2	lineage2.2.1	0.0	0.0	0.0	0.0
ERR229949	cryptic_nejm_2018	cryptic_nejm_2018	2010.0	Russia	lineage2	lineage2.2.1	1.0	1.0	1.0	1.0
ERR229984	cryptic_nejm_2018	cryptic_nejm_2018	2010.0	Russia	lineage2	lineage2.2.1	1.0	1.0	0.0	1.0
ERR228028	cryptic_nejm_2018	cryptic_nejm_2018	2010.0	Russia	lineage2	lineage2.2.1	1.0	1.0	1.0	1.0
ERR227980	cryptic_nejm_2018	cryptic_nejm_2018	2010.0	Russia	lineage2	lineage2.2.1	1.0	1.0	0.0	0.0
ERR108469	cryptic_nejm_2018	cryptic_nejm_2018	2009.0	Russia	lineage2	lineage2.2.1	1.0	1.0	0.0	1.0
ERR158577	cryptic_nejm_2018	cryptic_nejm_2018	2009.0	Russia	lineage2	lineage2.2.1	0.0	0.0	0.0	0.0
ERR067588	cryptic_nejm_2018	cryptic_nejm_2018	2008.0	Russia	lineage2	lineage2.2.1	0.0	1.0	0.0	1.0
ERR067649	cryptic_nejm_2018	cryptic_nejm_2018	2009.0	Russia	lineage2	lineage2.2.1	0.0	1.0	0.0	1.0
ERR067656	cryptic_nejm_2018	cryptic_nejm_2018	2009.0	Russia	lineage2	lineage2.2.1	0.0	1.0	0.0	1.0
ERR144628	cryptic_nejm_2018	cryptic_nejm_2018	2009.0	Russia	lineage2	lineage2.2.1	1.0	1.0	0.0	1.0
ERR137215	cryptic_nejm_2018	cryptic_nejm_2018	2009.0	Russia	lineage2	lineage2.2.1	0.0	1.0	0.0	1.0
ERR234603	cryptic_nejm_2018	cryptic_nejm_2018	2009.0	Russia	lineage2	lineage2.2.1	0.0	0.0	0.0	0.0
ERR133906	cryptic_nejm_2018	cryptic_nejm_2018	2009.0	Russia	lineage2	lineage2.2.1	1.0	1.0	1.0	1.0
ERR234645	cryptic_nejm_2018	cryptic_nejm_2018	2008.0	Russia	lineage2	lineage2.2.1	1.0	1.0	0.0	1.0
ERR117469	cryptic_nejm_2018	cryptic_nejm_2018	2008.0	Russia	lineage2	lineage2.2.1	0.0	1.0	0.0	0.0
ERR133866	cryptic_nejm_2018	cryptic_nejm_2018	2008.0	Russia	lineage2	lineage2.2.1	0.0	1.0	0.0	1.0
ERR133915	cryptic_nejm_2018	cryptic_nejm_2018	2009.0	Russia	lineage2	lineage2.2.1	0.0	1.0	1.0	1.0
ERR133889	cryptic_nejm_2018	cryptic_nejm_2018	2008.0	Russia	lineage2	lineage2.2.1	1.0	1.0	0.0	1.0
ERR137225	cryptic_nejm_2018	cryptic_nejm_2018	2009.0	Russia	lineage2	lineage2.2.1	0.0	1.0	1.0	1.0
ERR137264	cryptic_nejm_2018	cryptic_nejm_2018	2009.0	Russia	lineage2	lineage2.2.1	0.0	1.0	0.0	1.0
ERR234649	cryptic_nejm_2018	cryptic_nejm_2018	2009.0	Russia	lineage2	lineage2.2.1	0.0	1.0	1.0	1.0
ERR067631	cryptic_nejm_2018	cryptic_nejm_2018	2008.0	Russia	lineage2	lineage2.2.1	0.0	1.0	0.0	1.0
ERR133879	cryptic_nejm_2018	cryptic_nejm_2018	2008.0	Russia	lineage2	lineage2.2.1	1.0	1.0	1.0	1.0
ERR144609	cryptic_nejm_2018	cryptic_nejm_2018	2009.0	Russia	lineage2	lineage2.2.1	0.0	1.0	0.0	0.0
ERR137241	cryptic_nejm_2018	cryptic_nejm_2018	2009.0	Russia	lineage2	lineage2.2.1	0.0	0.0	0.0	0.0
ERR137198	cryptic_nejm_2018	cryptic_nejm_2018	2009.0	Russia	lineage2	lineage2.2.1	0.0	1.0	0.0	0.0
ERR227999	cryptic_nejm_2018	cryptic_nejm_2018	2010.0	Russia	lineage2	lineage2.2.1	0.0	0.0	0.0	0.0
ERR108514	cryptic_nejm_2018	cryptic_nejm_2018	2008.0	Russia	lineage2	lineage2.2.1	1.0	1.0	0.0	1.0
ERR229955	cryptic_nejm_2018	cryptic_nejm_2018	2010.0	Russia	lineage2	lineage2.2.1	1.0	1.0	0.0	1.0
ERR234559	cryptic_nejm_2018	cryptic_nejm_2018	2008.0	Russia	lineage2	lineage2.2.1	0.0	0.0	0.0	0.0
ERR137218	cryptic_nejm_2018	cryptic_nejm_2018	2009.0	Russia	lineage2	lineage2.2.1	1.0	1.0	0.0	1.0
ERR234658	cryptic_nejm_2018	cryptic_nejm_2018	2010.0	Russia	lineage2	lineage2.2.1	1.0	1.0	1.0	1.0
ERR229945	cryptic_nejm_2018	cryptic_nejm_2018	2010.0	Russia	lineage2	lineage2.2.1	0.0	0.0	0.0	0.0
ERR067724	cryptic_nejm_2018	cryptic_nejm_2018	2008.0	Russia	lineage2	lineage2.2.1	0.0	1.0	1.0	1.0
ERR067655	cryptic_nejm_2018	cryptic_nejm_2018	2009.0	Russia	lineage2	lineage2.2.1	0.0	1.0	0.0	1.0
ERR234672	cryptic_nejm_2018	cryptic_nejm_2018	2010.0	Russia	lineage2	lineage2.2.1	1.0	1.0	1.0	1.0
ERR137235	cryptic_nejm_2018	cryptic_nejm_2018	2009.0	Russia	lineage2	lineage2.2.1	0.0	0.0	0.0	0.0
ERR228040	cryptic_nejm_2018	cryptic_nejm_2018	2010.0	Russia	lineage2	lineage2.2.1	0.0	1.0	0.0	0.0
ERR144548	cryptic_nejm_2018	cryptic_nejm_2018	2009.0	Russia	lineage2	lineage2.2.1	0.0	1.0	0.0	1.0
ERR108462	cryptic_nejm_2018	cryptic_nejm_2018	2008.0	Russia	lineage2	lineage2.2.1	1.0	1.0	1.0	1.0
ERR067650	cryptic_nejm_2018	cryptic_nejm_2018	2009.0	Russia	lineage2	lineage2.2.1	0.0	1.0	0.0	1.0
ERR144630	cryptic_nejm_2018	cryptic_nejm_2018	2009.0	Russia	lineage2	lineage2.2.1	0.0	0.0	0.0	0.0
ERR137222	cryptic_nejm_2018	cryptic_nejm_2018	2009.0	Russia	lineage2	lineage2.2.1	0.0	1.0	0.0	1.0
ERR158596	cryptic_nejm_2018	cryptic_nejm_2018	2009.0	Russia	lineage2	lineage2.2.1	0.0	1.0	0.0	1.0
ERR137275	cryptic_nejm_2018	cryptic_nejm_2018	2009.0	Russia	lineage2	lineage2.2.1	1.0	1.0	1.0	1.0
ERR137255	cryptic_nejm_2018	cryptic_nejm_2018	2009.0	Russia	lineage2	lineage2.2.1	0.0	1.0	1.0	1.0
ERR228003	cryptic_nejm_2018	cryptic_nejm_2018	2009.0	Russia	lineage2	lineage2.2.1	0.0	1.0	0.0	1.0
ERR228060	cryptic_nejm_2018	cryptic_nejm_2018	2010.0	Russia	lineage2	lineage2.2.1	0.0	0.0	0.0	0.0
ERR137232	cryptic_nejm_2018	cryptic_nejm_2018	2009.0	Russia	lineage2	lineage2.2.1	0.0	0.0	0.0	0.0
ERR234638	cryptic_nejm_2018	cryptic_nejm_2018	2008.0	Russia	lineage2	lineage2.2.1	0.0	0.0	0.0	0.0
ERR067758	cryptic_nejm_2018	cryptic_nejm_2018	2008.0	Russia	lineage2	lineage2.2.1	1.0	1.0	0.0	1.0
ERR067613	cryptic_nejm_2018	cryptic_nejm_2018	2008.0	Russia	lineage2	lineage2.2.1	0.0	1.0	0.0	1.0
ERR144596	cryptic_nejm_2018	cryptic_nejm_2018	2009.0	Russia	lineage2	lineage2.2.1	1.0	1.0	1.0	0.0
ERR137282	cryptic_nejm_2018	cryptic_nejm_2018	2009.0	Russia	lineage2	lineage2.2.1	0.0	1.0	0.0	1.0
ERR067587	cryptic_nejm_2018	cryptic_nejm_2018	2008.0	Russia	lineage2	lineage2.2.1	0.0	1.0	0.0	1.0
ERR229921	cryptic_nejm_2018	cryptic_nejm_2018	2010.0	Russia	lineage2	lineage2.2.1	1.0	1.0	0.0	1.0
ERR108452	cryptic_nejm_2018	cryptic_nejm_2018	2009.0	Russia	lineage2	lineage2.2.1	0.0	0.0	0.0	0.0
ERR144571	cryptic_nejm_2018	cryptic_nejm_2018	2009.0	Russia	lineage2	lineage2.2.1	1.0	1.0	1.0	1.0
ERR133900	cryptic_nejm_2018	cryptic_nejm_2018	2009.0	Russia	lineage2	lineage2.2.1	1.0	1.0	1.0	1.0
ERR067590	cryptic_nejm_2018	cryptic_nejm_2018	2008.0	Russia	lineage2	lineage2.2.1	1.0	1.0	1.0	1.0
ERR234624	cryptic_nejm_2018	cryptic_nejm_2018	2008.0	Russia	lineage2	lineage2.2.1	0.0	1.0	0.0	0.0
ERR234646	cryptic_nejm_2018	cryptic_nejm_2018	2008.0	Russia	lineage2	lineage2.2.1	0.0	1.0	0.0	1.0
ERR133863	cryptic_nejm_2018	cryptic_nejm_2018	2008.0	Russia	lineage2	lineage2.2.1	0.0	0.0	0.0	0.0
ERR229939	cryptic_nejm_2018	cryptic_nejm_2018	2010.0	Russia	lineage2	lineage2.2.1	0.0	0.0	0.0	0.0
ERR067762	cryptic_nejm_2018	cryptic_nejm_2018	2008.0	Russia	lineage2	lineage2.2.1	0.0	1.0	0.0	1.0
ERR133970	cryptic_nejm_2018	cryptic_nejm_2018	2009.0	Russia	lineage2	lineage2.2.1	0.0	1.0	1.0	0.0
ERR117449	cryptic_nejm_2018	cryptic_nejm_2018	2008.0	Russia	lineage2	lineage2.2.1	0.0	0.0	0.0	0.0
ERR133907	cryptic_nejm_2018	cryptic_nejm_2018	2009.0	Russia	lineage2	lineage2.2.1	1.0	1.0	0.0	1.0
ERR144582	cryptic_nejm_2018	cryptic_nejm_2018	2009.0	Russia	lineage2	lineage2.2.1	0.0	0.0	0.0	0.0
ERR137277	cryptic_nejm_2018	cryptic_nejm_2018	2009.0	Russia	lineage2	lineage2.2.1	1.0	1.0	0.0	1.0
ERR229977	cryptic_nejm_2018	cryptic_nejm_2018	2010.0	Russia	lineage2	lineage2.2.1	0.0	0.0	0.0	0.0
ERR133831	cryptic_nejm_2018	cryptic_nejm_2018	2008.0	Russia	lineage2	lineage2.2.1	1.0	1.0	0.0	1.0
ERR144581	cryptic_nejm_2018	cryptic_nejm_2018	2009.0	Russia	lineage2	lineage2.2.1	0.0	1.0	1.0	1.0
ERR234637	cryptic_nejm_2018	cryptic_nejm_2018	2008.0	Russia	lineage2	lineage2.2.1	1.0	1.0	1.0	1.0
ERR108506	cryptic_nejm_2018	cryptic_nejm_2018	2009.0	Russia	lineage2	lineage2.2.1	0.0	0.0	1.0	0.0
ERR108493	cryptic_nejm_2018	cryptic_nejm_2018	2009.0	Russia	lineage2	lineage2.2.1	1.0	1.0	0.0	1.0
ERR133899	cryptic_nejm_2018	cryptic_nejm_2018	2009.0	Russia	lineage2	lineage2.2.1	1.0	1.0	0.0	1.0
ERR234574	cryptic_nejm_2018	cryptic_nejm_2018	2008.0	Russia	lineage2	lineage2.2.1	0.0	1.0	0.0	1.0
ERR133935	cryptic_nejm_2018	cryptic_nejm_2018	2009.0	Russia	lineage2	lineage2.2.1	1.0	1.0	0.0	1.0
ERR067635	cryptic_nejm_2018	cryptic_nejm_2018	2009.0	Russia	lineage2	lineage2.2.1	0.0	1.0	0.0	1.0
ERR108488	cryptic_nejm_2018	cryptic_nejm_2018	2009.0	Russia	lineage2	lineage2.2.1	0.0	1.0	1.0	1.0
ERR117470	cryptic_nejm_2018	cryptic_nejm_2018	2009.0	Russia	lineage2	lineage2.2.1	1.0	1.0	0.0	1.0
ERR158569	cryptic_nejm_2018	cryptic_nejm_2018	2009.0	Russia	lineage2	lineage2.2.1	0.0	0.0	0.0	1.0
ERR067589	cryptic_nejm_2018	cryptic_nejm_2018	2008.0	Russia	lineage2	lineage2.2.1	0.0	0.0	0.0	0.0
ERR234557	cryptic_nejm_2018	cryptic_nejm_2018	2008.0	Russia	lineage2	lineage2.2.1	1.0	1.0	0.0	1.0
ERR234608	cryptic_nejm_2018	cryptic_nejm_2018	2008.0	Russia	lineage2	lineage2.2.1	0.0	1.0	0.0	1.0
ERR108470	cryptic_nejm_2018	cryptic_nejm_2018	2009.0	Russia	lineage2	lineage2.2.1	0.0	0.0	0.0	0.0
ERR133856	cryptic_nejm_2018	cryptic_nejm_2018	2008.0	Russia	lineage2	lineage2.2.1	0.0	1.0	0.0	0.0
ERR234619	cryptic_nejm_2018	cryptic_nejm_2018	2009.0	Russia	lineage2	lineage2.2.1	0.0	0.0	0.0	0.0
ERR137243	cryptic_nejm_2018	cryptic_nejm_2018	2009.0	Russia	lineage2	lineage2.2.1	1.0	1.0	1.0	1.0
ERR067711	cryptic_nejm_2018	cryptic_nejm_2018	2009.0	Russia	lineage2	lineage2.2.1	1.0	1.0	0.0	1.0
ERR234639	cryptic_nejm_2018	cryptic_nejm_2018	2008.0	Russia	lineage2	lineage2.2.1	1.0	1.0	1.0	1.0
ERR117468	cryptic_nejm_2018	cryptic_nejm_2018	2009.0	Russia	lineage2	lineage2.2.1	0.0	1.0	0.0	1.0
ERR108500	cryptic_nejm_2018	cryptic_nejm_2018	2008.0	Russia	lineage2	lineage2.2.1	0.0	1.0	0.0	1.0
ERR108494	cryptic_nejm_2018	cryptic_nejm_2018	2009.0	Russia	lineage2	lineage2.2.1	1.0	1.0	1.0	1.0
ERR067718	cryptic_nejm_2018	cryptic_nejm_2018	2008.0	Russia	lineage2	lineage2.2.1	1.0	1.0	0.0	1.0
ERR228062	cryptic_nejm_2018	cryptic_nejm_2018	2010.0	Russia	lineage2	lineage2.2.1	1.0	1.0	1.0	1.0
ERR137246	cryptic_nejm_2018	cryptic_nejm_2018	2009.0	Russia	lineage2	lineage2.2.1	1.0	1.0	1.0	1.0
ERR137248	cryptic_nejm_2018	cryptic_nejm_2018	2009.0	Russia	lineage2	lineage2.2.1	0.0	1.0	1.0	1.0
ERR137267	cryptic_nejm_2018	cryptic_nejm_2018	2009.0	Russia	lineage2	lineage2.2.1	0.0	1.0	0.0	0.0
ERR229964	cryptic_nejm_2018	cryptic_nejm_2018	2010.0	Russia	lineage2	lineage2.2.1	0.0	1.0	0.0	0.0
ERR108434	cryptic_nejm_2018	cryptic_nejm_2018	2009.0	Russia	lineage2	lineage2.2.1	0.0	0.0	0.0	0.0
ERR144573	cryptic_nejm_2018	cryptic_nejm_2018	2009.0	Russia	lineage2	lineage2.2.1	1.0	1.0	0.0	1.0
ERR234573	cryptic_nejm_2018	cryptic_nejm_2018	2008.0	Russia	lineage2	lineage2.2.1	0.0	1.0	0.0	1.0
ERR144594	cryptic_nejm_2018	cryptic_nejm_2018	2009.0	Russia	lineage2	lineage2.2.1	0.0	1.0	0.0	0.0
ERR067723	cryptic_nejm_2018	cryptic_nejm_2018	2008.0	Russia	lineage2	lineage2.2.1	0.0	1.0	0.0	1.0
ERR133806	cryptic_nejm_2018	cryptic_nejm_2018	2008.0	Russia	lineage2	lineage2.2.1	0.0	1.0	0.0	1.0
ERR133896	cryptic_nejm_2018	cryptic_nejm_2018	2008.0	Russia	lineage2	lineage2.2.1	0.0	1.0	0.0	1.0
ERR067736	cryptic_nejm_2018	cryptic_nejm_2018	2008.0	Russia	lineage2	lineage2.2.1	0.0	0.0	0.0	0.0
ERR158616	cryptic_nejm_2018	cryptic_nejm_2018	2008.0	Russia	lineage2	lineage2.2.1	1.0	1.0	1.0	1.0
ERR137269	cryptic_nejm_2018	cryptic_nejm_2018	2009.0	Russia	lineage2	lineage2.2.1	0.0	1.0	0.0	1.0
ERR133945	cryptic_nejm_2018	cryptic_nejm_2018	2009.0	Russia	lineage2	lineage2.2.1	0.0	1.0	1.0	0.0
ERR108443	cryptic_nejm_2018	cryptic_nejm_2018	2009.0	Russia	lineage2	lineage2.2.1	1.0	1.0	1.0	1.0
ERR228064	cryptic_nejm_2018	cryptic_nejm_2018	2010.0	Russia	lineage2	lineage2.2.1	0.0	1.0	0.0	1.0
ERR144566	cryptic_nejm_2018	cryptic_nejm_2018	2009.0	Russia	lineage2	lineage2.2.1	1.0	1.0	0.0	1.0
ERR229975	cryptic_nejm_2018	cryptic_nejm_2018	2010.0	Russia	lineage2	lineage2.2.1	0.0	0.0	0.0	0.0
ERR137234	cryptic_nejm_2018	cryptic_nejm_2018	2009.0	Russia	lineage2	lineage2.2.1	0.0	1.0	1.0	1.0
ERR227976	cryptic_nejm_2018	cryptic_nejm_2018	2010.0	Russia	lineage2	lineage2.2.1	0.0	1.0	0.0	1.0
ERR144626	cryptic_nejm_2018	cryptic_nejm_2018	2009.0	Russia	lineage2	lineage2.2.1	0.0	0.0	0.0	0.0
ERR137204	cryptic_nejm_2018	cryptic_nejm_2018	2009.0	Russia	lineage2	lineage2.2.1	1.0	1.0	1.0	1.0
ERR137278	cryptic_nejm_2018	cryptic_nejm_2018	2009.0	Russia	lineage2	lineage2.2.1	0.0	0.0	0.0	0.0
ERR228010	cryptic_nejm_2018	cryptic_nejm_2018	2010.0	Russia	lineage2	lineage2.2.1	0.0	0.0	0.0	0.0
ERR067742	cryptic_nejm_2018	cryptic_nejm_2018	2008.0	Russia	lineage2	lineage2.2.1	0.0	1.0	0.0	1.0
ERR067692	cryptic_nejm_2018	cryptic_nejm_2018	2008.0	Russia	lineage2	lineage2.2.1	1.0	1.0	0.0	1.0
ERR067578	cryptic_nejm_2018	cryptic_nejm_2018	2008.0	Russia	lineage2	lineage2.2.1	0.0	1.0	1.0	1.0
ERR133886	cryptic_nejm_2018	cryptic_nejm_2018	2008.0	Russia	lineage2	lineage2.2.1	0.0	1.0	0.0	1.0
ERR133904	cryptic_nejm_2018	cryptic_nejm_2018	2009.0	Russia	lineage2	lineage2.2.1	0.0	0.0	0.0	0.0
ERR229961	cryptic_nejm_2018	cryptic_nejm_2018	2010.0	Russia	lineage2	lineage2.2.1	1.0	1.0	0.0	0.0
ERR137260	cryptic_nejm_2018	cryptic_nejm_2018	2009.0	Russia	lineage2	lineage2.2.1	0.0	1.0	0.0	1.0
ERR067713	cryptic_nejm_2018	cryptic_nejm_2018	2009.0	Russia	lineage2	lineage2.2.1	0.0	0.0	0.0	0.0
ERR133815	cryptic_nejm_2018	cryptic_nejm_2018	2008.0	Russia	lineage2	lineage2.2.1	0.0	1.0	1.0	1.0
ERR133973	cryptic_nejm_2018	cryptic_nejm_2018	2009.0	Russia	lineage2	lineage2.2.1	0.0	0.0	0.0	0.0
ERR108513	cryptic_nejm_2018	cryptic_nejm_2018	2009.0	Russia	lineage2	lineage2.2.1	0.0	0.0	0.0	0.0
ERR228019	cryptic_nejm_2018	cryptic_nejm_2018	2010.0	Russia	lineage2	lineage2.2.1	0.0	1.0	0.0	1.0
ERR144567	cryptic_nejm_2018	cryptic_nejm_2018	2009.0	Russia	lineage2	lineage2.2.1	1.0	1.0	1.0	1.0
ERR144570	cryptic_nejm_2018	cryptic_nejm_2018	2009.0	Russia	lineage2	lineage2.2.1	0.0	1.0	0.0	1.0
ERR158589	cryptic_nejm_2018	cryptic_nejm_2018	2009.0	Russia	lineage2	lineage2.2.1	1.0	1.0	0.0	0.0
ERR229968	cryptic_nejm_2018	cryptic_nejm_2018	2010.0	Russia	lineage2	lineage2.2.1	1.0	1.0	0.0	1.0
ERR133946	cryptic_nejm_2018	cryptic_nejm_2018	2009.0	Russia	lineage2	lineage2.2.1	0.0	0.0	0.0	1.0
ERR067671	cryptic_nejm_2018	cryptic_nejm_2018	2009.0	Russia	lineage2	lineage2.2.1	1.0	1.0	0.0	1.0
ERR067647	cryptic_nejm_2018	cryptic_nejm_2018	2009.0	Russia	lineage2	lineage2.2.1	0.0	1.0	0.0	1.0
ERR229966	cryptic_nejm_2018	cryptic_nejm_2018	2010.0	Russia	lineage2	lineage2.2.1	1.0	1.0	0.0	1.0
ERR227981	cryptic_nejm_2018	cryptic_nejm_2018	2010.0	Russia	lineage2	lineage2.2.1	0.0	1.0	1.0	1.0
ERR108510	cryptic_nejm_2018	cryptic_nejm_2018	2009.0	Russia	lineage2	lineage2.2.1	0.0	1.0	1.0	1.0
ERR234668	cryptic_nejm_2018	cryptic_nejm_2018	2010.0	Russia	lineage2	lineage2.2.1	1.0	1.0	1.0	1.0
ERR228013	cryptic_nejm_2018	cryptic_nejm_2018	2010.0	Russia	lineage2	lineage2.2.1	1.0	1.0	0.0	1.0
ERR108492	cryptic_nejm_2018	cryptic_nejm_2018	2009.0	Russia	lineage2	lineage2.2.1	0.0	0.0	0.0	0.0
ERR067663	cryptic_nejm_2018	cryptic_nejm_2018	2009.0	Russia	lineage2	lineage2.2.1	1.0	1.0	0.0	1.0
ERR133951	cryptic_nejm_2018	cryptic_nejm_2018	2009.0	Russia	lineage2	lineage2.2.1	1.0	1.0	1.0	1.0
ERR158592	cryptic_nejm_2018	cryptic_nejm_2018	2009.0	Russia	lineage2	lineage2.2.1	0.0	1.0	0.0	1.0
ERR158570	cryptic_nejm_2018	cryptic_nejm_2018	2009.0	Russia	lineage2	lineage2.2.1	0.0	1.0	0.0	1.0
ERR158587	cryptic_nejm_2018	cryptic_nejm_2018	2009.0	Russia	lineage2	lineage2.2.1	1.0	1.0	1.0	1.0
ERR144619	cryptic_nejm_2018	cryptic_nejm_2018	2009.0	Russia	lineage2	lineage2.2.1	1.0	1.0	0.0	1.0
ERR144611	cryptic_nejm_2018	cryptic_nejm_2018	2009.0	Russia	lineage2	lineage2.2.1	0.0	1.0	0.0	1.0
ERR234581	cryptic_nejm_2018	cryptic_nejm_2018	2008.0	Russia	lineage2	lineage2.2.1	0.0	0.0	0.0	0.0
ERR144563	cryptic_nejm_2018	cryptic_nejm_2018	2009.0	Russia	lineage2	lineage2.2.1	1.0	1.0	0.0	1.0
ERR067600	cryptic_nejm_2018	cryptic_nejm_2018	2008.0	Russia	lineage2	lineage2.2.1	0.0	1.0	0.0	0.0
ERR067672	cryptic_nejm_2018	cryptic_nejm_2018	2009.0	Russia	lineage2	lineage2.2.1	0.0	1.0	0.0	1.0
ERR229923	cryptic_nejm_2018	cryptic_nejm_2018	2010.0	Russia	lineage2	lineage2.2.1	1.0	1.0	0.0	1.0
ERR228032	cryptic_nejm_2018	cryptic_nejm_2018	2010.0	Russia	lineage2	lineage2.2.1	0.0	1.0	0.0	1.0
ERR229994	cryptic_nejm_2018	cryptic_nejm_2018	2010.0	Russia	lineage2	lineage2.2.1	0.0	1.0	0.0	1.0
ERR158611	cryptic_nejm_2018	cryptic_nejm_2018	2008.0	Russia	lineage2	lineage2.2.1	1.0	1.0	0.0	1.0
ERR108495	cryptic_nejm_2018	cryptic_nejm_2018	2009.0	Russia	lineage2	lineage2.2.1	1.0	1.0	0.0	1.0
ERR234657	cryptic_nejm_2018	cryptic_nejm_2018	2010.0	Russia	lineage2	lineage2.2.1	1.0	1.0	1.0	1.0
ERR234589	cryptic_nejm_2018	cryptic_nejm_2018	2008.0	Russia	lineage2	lineage2.2.1	1.0	1.0	0.0	1.0
ERR067743	cryptic_nejm_2018	cryptic_nejm_2018	2008.0	Russia	lineage2	lineage2.2.1	0.0	0.0	0.0	0.0
ERR067604	cryptic_nejm_2018	cryptic_nejm_2018	2008.0	Russia	lineage2	lineage2.2.1	0.0	0.0	1.0	0.0
ERR144595	cryptic_nejm_2018	cryptic_nejm_2018	2009.0	Russia	lineage2	lineage2.2.1	1.0	1.0	1.0	1.0
ERR108433	cryptic_nejm_2018	cryptic_nejm_2018	2009.0	Russia	lineage2	lineage2.2.1	0.0	0.0	0.0	0.0
ERR234640	cryptic_nejm_2018	cryptic_nejm_2018	2008.0	Russia	lineage2	lineage2.2.1	0.0	0.0	0.0	0.0
ERR133914	cryptic_nejm_2018	cryptic_nejm_2018	2009.0	Russia	lineage2	lineage2.2.1	1.0	1.0	1.0	1.0
ERR108455	cryptic_nejm_2018	cryptic_nejm_2018	2009.0	Russia	lineage2	lineage2.2.1	0.0	1.0	1.0	1.0
ERR234565	cryptic_nejm_2018	cryptic_nejm_2018	2008.0	Russia	lineage2	lineage2.2.1	0.0	1.0	0.0	1.0
ERR108421	cryptic_nejm_2018	cryptic_nejm_2018	2009.0	Russia	lineage2	lineage2.2.1	1.0	1.0	1.0	1.0
ERR067581	cryptic_nejm_2018	cryptic_nejm_2018	2008.0	Russia	lineage2	lineage2.2.1	1.0	1.0	1.0	1.0
ERR133891	cryptic_nejm_2018	cryptic_nejm_2018	2008.0	Russia	lineage2	lineage2.2.1	0.0	0.0	0.0	0.0
ERR227979	cryptic_nejm_2018	cryptic_nejm_2018	2009.0	Russia	lineage2	lineage2.2.1	0.0	0.0	0.0	0.0
ERR228046	cryptic_nejm_2018	cryptic_nejm_2018	2009.0	Russia	lineage2	lineage2.2.1	0.0	1.0	0.0	1.0
ERR108490	cryptic_nejm_2018	cryptic_nejm_2018	2009.0	Russia	lineage2	lineage2.2.1	0.0	0.0	0.0	0.0
ERR137254	cryptic_nejm_2018	cryptic_nejm_2018	2009.0	Russia	lineage2	lineage2.2.1	1.0	1.0	0.0	1.0
ERR117464	cryptic_nejm_2018	cryptic_nejm_2018	2009.0	Russia	lineage2	lineage2.2.1	1.0	1.0	1.0	1.0
ERR108502	cryptic_nejm_2018	cryptic_nejm_2018	2008.0	Russia	lineage2	lineage2.2.1	0.0	1.0	0.0	1.0
ERR137221	cryptic_nejm_2018	cryptic_nejm_2018	2009.0	Russia	lineage2	lineage2.2.1	0.0	1.0	0.0	0.0
ERR229946	cryptic_nejm_2018	cryptic_nejm_2018	2010.0	Russia	lineage2	lineage2.2.1	1.0	1.0	0.0	1.0
ERR158590	cryptic_nejm_2018	cryptic_nejm_2018	2009.0	Russia	lineage2	lineage2.2.1	1.0	1.0	0.0	1.0
ERR234617	cryptic_nejm_2018	cryptic_nejm_2018	2009.0	Russia	lineage2	lineage2.2.1	0.0	0.0	0.0	0.0
ERR228004	cryptic_nejm_2018	cryptic_nejm_2018	2010.0	Russia	lineage2	lineage2.2.1	0.0	0.0	0.0	0.0
ERR067610	cryptic_nejm_2018	cryptic_nejm_2018	2008.0	Russia	lineage2	lineage2.2.1	0.0	1.0	0.0	0.0
ERR067704	cryptic_nejm_2018	cryptic_nejm_2018	2009.0	Russia	lineage2	lineage2.2.1	1.0	1.0	0.0	1.0
ERR133814	cryptic_nejm_2018	cryptic_nejm_2018	2008.0	Russia	lineage2	lineage2.2.1	0.0	1.0	0.0	0.0
ERR067576	cryptic_nejm_2018	cryptic_nejm_2018	2008.0	Russia	lineage2	lineage2.2.1	1.0	1.0	0.0	1.0
ERR228012	cryptic_nejm_2018	cryptic_nejm_2018	2010.0	Russia	lineage2	lineage2.2.1	1.0	1.0	0.0	1.0
ERR234569	cryptic_nejm_2018	cryptic_nejm_2018	2008.0	Russia	lineage2	lineage2.2.1	0.0	1.0	0.0	0.0
ERR133982	cryptic_nejm_2018	cryptic_nejm_2018	2009.0	Russia	lineage2	lineage2.2.1	0.0	1.0	0.0	1.0
ERR234623	cryptic_nejm_2018	cryptic_nejm_2018	2008.0	Russia	lineage2	lineage2.2.1	0.0	1.0	0.0	1.0
ERR234593	cryptic_nejm_2018	cryptic_nejm_2018	2008.0	Russia	lineage2	lineage2.2.1	0.0	1.0	0.0	1.0
ERR228002	cryptic_nejm_2018	cryptic_nejm_2018	2010.0	Russia	lineage2	lineage2.2.1	0.0	0.0	0.0	0.0
ERR234663	cryptic_nejm_2018	cryptic_nejm_2018	2010.0	Russia	lineage2	lineage2.2.1	0.0	0.0	0.0	0.0
ERR230010	cryptic_nejm_2018	cryptic_nejm_2018	2010.0	Russia	lineage2	lineage2.2.1	0.0	0.0	0.0	0.0
ERR133932	cryptic_nejm_2018	cryptic_nejm_2018	2009.0	Russia	lineage2	lineage2.2.1	0.0	0.0	0.0	0.0
ERR067637	cryptic_nejm_2018	cryptic_nejm_2018	2009.0	Russia	lineage2	lineage2.2.1	0.0	0.0	0.0	0.0
ERR133955	cryptic_nejm_2018	cryptic_nejm_2018	2009.0	Russia	lineage2	lineage2.2.1	0.0	1.0	0.0	0.0
ERR067696	cryptic_nejm_2018	cryptic_nejm_2018	2008.0	Russia	lineage2	lineage2.2.1	0.0	1.0	0.0	1.0
ERR144635	cryptic_nejm_2018	cryptic_nejm_2018	2009.0	Russia	lineage2	lineage2.2.1	1.0	1.0	1.0	1.0
ERR234622	cryptic_nejm_2018	cryptic_nejm_2018	2008.0	Russia	lineage2	lineage2.2.1	1.0	1.0	1.0	1.0
ERR137273	cryptic_nejm_2018	cryptic_nejm_2018	2009.0	Russia	lineage2	lineage2.2.1	0.0	1.0	0.0	1.0
ERR067595	cryptic_nejm_2018	cryptic_nejm_2018	2009.0	Russia	lineage2	lineage2.2.1	0.0	0.0	0.0	0.0
ERR144560	cryptic_nejm_2018	cryptic_nejm_2018	2009.0	Russia	lineage2	lineage2.2.1	1.0	1.0	1.0	1.0
ERR067665	cryptic_nejm_2018	cryptic_nejm_2018	2009.0	Russia	lineage2	lineage2.2.1	1.0	1.0	1.0	1.0
ERR108426	cryptic_nejm_2018	cryptic_nejm_2018	2009.0	Russia	lineage2	lineage2.2.1	1.0	1.0	0.0	1.0
ERR137210	cryptic_nejm_2018	cryptic_nejm_2018	2009.0	Russia	lineage2	lineage2.2.1	0.0	1.0	0.0	1.0
ERR228006	cryptic_nejm_2018	cryptic_nejm_2018	2009.0	Russia	lineage2	lineage2.2.1	0.0	1.0	1.0	1.0
ERR144614	cryptic_nejm_2018	cryptic_nejm_2018	2009.0	Russia	lineage2	lineage2.2.1	0.0	0.0	0.0	0.0
ERR234633	cryptic_nejm_2018	cryptic_nejm_2018	2009.0	Russia	lineage2	lineage2.2.1	1.0	1.0	0.0	1.0
ERR133984	cryptic_nejm_2018	cryptic_nejm_2018	2009.0	Russia	lineage2	lineage2.2.1	1.0	1.0	1.0	1.0
ERR067705	cryptic_nejm_2018	cryptic_nejm_2018	2009.0	Russia	lineage2	lineage2.2.1	0.0	1.0	1.0	1.0
ERR108479	cryptic_nejm_2018	cryptic_nejm_2018	2009.0	Russia	lineage2	lineage2.2.1	0.0	0.0	0.0	0.0
ERR227975	cryptic_nejm_2018	cryptic_nejm_2018	2010.0	Russia	lineage2	lineage2.2.1	0.0	1.0	0.0	1.0
ERR144616	cryptic_nejm_2018	cryptic_nejm_2018	2009.0	Russia	lineage2	lineage2.2.1	0.0	0.0	0.0	0.0
ERR234618	cryptic_nejm_2018	cryptic_nejm_2018	2009.0	Russia	lineage2	lineage2.2.1	1.0	1.0	0.0	1.0
ERR133871	cryptic_nejm_2018	cryptic_nejm_2018	2008.0	Russia	lineage2	lineage2.2.1	0.0	0.0	0.0	0.0
ERR117463	cryptic_nejm_2018	cryptic_nejm_2018	2009.0	Russia	lineage2	lineage2.2.1	0.0	1.0	0.0	1.0
ERR234655	cryptic_nejm_2018	cryptic_nejm_2018	2010.0	Russia	lineage2	lineage2.2.1	0.0	1.0	0.0	0.0
ERR158575	cryptic_nejm_2018	cryptic_nejm_2018	2009.0	Russia	lineage2	lineage2.2.1	0.0	0.0	0.0	0.0
ERR137253	cryptic_nejm_2018	cryptic_nejm_2018	2009.0	Russia	lineage2	lineage2.2.1	0.0	0.0	0.0	0.0
ERR108428	cryptic_nejm_2018	cryptic_nejm_2018	2009.0	Russia	lineage2	lineage2.2.1	1.0	1.0	0.0	1.0
ERR133873	cryptic_nejm_2018	cryptic_nejm_2018	2008.0	Russia	lineage2	lineage2.2.1	0.0	1.0	1.0	1.0
ERR137283	cryptic_nejm_2018	cryptic_nejm_2018	2009.0	Russia	lineage2	lineage2.2.1	0.0	1.0	0.0	1.0
ERR067620	cryptic_nejm_2018	cryptic_nejm_2018	2008.0	Russia	lineage2	lineage2.2.1	1.0	1.0	0.0	1.0
ERR144590	cryptic_nejm_2018	cryptic_nejm_2018	2009.0	Russia	lineage2	lineage2.2.1	0.0	1.0	0.0	1.0
ERR230007	cryptic_nejm_2018	cryptic_nejm_2018	2010.0	Russia	lineage2	lineage2.2.1	1.0	1.0	0.0	1.0
ERR133854	cryptic_nejm_2018	cryptic_nejm_2018	2008.0	Russia	lineage2	lineage2.2.1	1.0	1.0	0.0	1.0
ERR137227	cryptic_nejm_2018	cryptic_nejm_2018	2009.0	Russia	lineage2	lineage2.2.1	0.0	1.0	0.0	0.0
ERR234683	cryptic_nejm_2018	cryptic_nejm_2018	2010.0	Russia	lineage2	lineage2.2.1	0.0	1.0	0.0	0.0
ERR228007	cryptic_nejm_2018	cryptic_nejm_2018	2010.0	Russia	lineage2	lineage2.2.1	0.0	0.0	0.0	0.0
ERR234602	cryptic_nejm_2018	cryptic_nejm_2018	2009.0	Russia	lineage2	lineage2.2.1	0.0		0.0	1.0
ERR234576	cryptic_nejm_2018	cryptic_nejm_2018	2008.0	Russia	lineage2	lineage2.2.1	1.0	1.0	0.0	1.0
ERR229995	cryptic_nejm_2018	cryptic_nejm_2018	2010.0	Russia	lineage2	lineage2.2.1	0.0	1.0	0.0	1.0
ERR144551	cryptic_nejm_2018	cryptic_nejm_2018	2009.0	Russia	lineage2	lineage2.2.1	1.0	1.0	0.0	1.0
ERR067722	cryptic_nejm_2018	cryptic_nejm_2018	2008.0	Russia	lineage2	lineage2.2.1	1.0	1.0	0.0	1.0
ERR228029	cryptic_nejm_2018	cryptic_nejm_2018	2010.0	Russia	lineage2	lineage2.2.1	0.0	1.0	0.0	1.0
ERR230004	cryptic_nejm_2018	cryptic_nejm_2018	2010.0	Russia	lineage2	lineage2.2.1	0.0	0.0	0.0	0.0
ERR067754	cryptic_nejm_2018	cryptic_nejm_2018	2008.0	Russia	lineage2	lineage2.2.1	0.0	1.0	0.0	1.0
ERR133925	cryptic_nejm_2018	cryptic_nejm_2018	2009.0	Russia	lineage2	lineage2.2.1	0.0	0.0	0.0	0.0
ERR133799	cryptic_nejm_2018	cryptic_nejm_2018	2008.0	Russia	lineage2	lineage2.2.1	0.0	1.0	0.0	0.0
ERR067714	cryptic_nejm_2018	cryptic_nejm_2018	2009.0	Russia	lineage2	lineage2.2.1	1.0	1.0	1.0	1.0
ERR108450	cryptic_nejm_2018	cryptic_nejm_2018	2009.0	Russia	lineage2	lineage2.2.1	1.0	1.0	1.0	1.0
ERR137205	cryptic_nejm_2018	cryptic_nejm_2018	2009.0	Russia	lineage2	lineage2.2.1	1.0	1.0	0.0	0.0
ERR228018	cryptic_nejm_2018	cryptic_nejm_2018	2010.0	Russia	lineage2	lineage2.2.1	0.0	0.0	0.0	0.0
ERR137229	cryptic_nejm_2018	cryptic_nejm_2018	2009.0	Russia	lineage2	lineage2.2.1	1.0	1.0	1.0	1.0
ERR067630	cryptic_nejm_2018	cryptic_nejm_2018	2008.0	Russia	lineage2	lineage2.2.1	1.0	1.0	0.0	1.0
ERR234607	cryptic_nejm_2018	cryptic_nejm_2018	2008.0	Russia	lineage2	lineage2.2.1	0.0	1.0	1.0	1.0
ERR067582	cryptic_nejm_2018	cryptic_nejm_2018	2008.0	Russia	lineage2	lineage2.2.1	1.0	1.0	0.0	0.0
ERR137257	cryptic_nejm_2018	cryptic_nejm_2018	2009.0	Russia	lineage2	lineage2.2.1	0.0	1.0	0.0	1.0
ERR133802	cryptic_nejm_2018	cryptic_nejm_2018	2008.0	Russia	lineage2	lineage2.2.1	0.0	0.0	0.0	0.0
ERR133908	cryptic_nejm_2018	cryptic_nejm_2018	2009.0	Russia	lineage2	lineage2.2.1	1.0	1.0	1.0	1.0
ERR144561	cryptic_nejm_2018	cryptic_nejm_2018	2009.0	Russia	lineage2	lineage2.2.1	0.0	1.0	0.0	1.0
ERR234597	cryptic_nejm_2018	cryptic_nejm_2018	2008.0	Russia	lineage2	lineage2.2.1	0.0	1.0	0.0	1.0
ERR108511	cryptic_nejm_2018	cryptic_nejm_2018	2009.0	Russia	lineage2	lineage2.2.1	0.0	1.0	0.0	1.0
ERR234692	cryptic_nejm_2018	cryptic_nejm_2018	2010.0	Russia	lineage2	lineage2.2.1	0.0	1.0	0.0	1.0
ERR133868	cryptic_nejm_2018	cryptic_nejm_2018	2008.0	Russia	lineage2	lineage2.2.1	0.0	1.0	0.0	1.0
ERR144579	cryptic_nejm_2018	cryptic_nejm_2018	2009.0	Russia	lineage2	lineage2.2.1	1.0	1.0	0.0	1.0
ERR229957	cryptic_nejm_2018	cryptic_nejm_2018	2010.0	Russia	lineage2	lineage2.2.1	0.0	1.0	0.0	0.0
ERR137192	cryptic_nejm_2018	cryptic_nejm_2018	2009.0	Russia	lineage2	lineage2.2.1	1.0	1.0	1.0	1.0
ERR234671	cryptic_nejm_2018	cryptic_nejm_2018	2010.0	Russia	lineage2	lineage2.2.1	0.0	1.0	1.0	1.0
ERR133950	cryptic_nejm_2018	cryptic_nejm_2018	2008.0	Russia	lineage2	lineage2.2.1	0.0	0.0	0.0	0.0
ERR234662	cryptic_nejm_2018	cryptic_nejm_2018	2010.0	Russia	lineage2	lineage2.2.1	1.0	1.0	0.0	0.0
ERR067765	cryptic_nejm_2018	cryptic_nejm_2018	2008.0	Russia	lineage2	lineage2.2.1	0.0	1.0	0.0	1.0
ERR108439	cryptic_nejm_2018	cryptic_nejm_2018	2009.0	Russia	lineage2	lineage2.2.1	1.0	1.0	0.0	1.0
ERR144580	cryptic_nejm_2018	cryptic_nejm_2018	2009.0	Russia	lineage2	lineage2.2.1	0.0	1.0	0.0	0.0
ERR108515	cryptic_nejm_2018	cryptic_nejm_2018	2008.0	Russia	lineage2	lineage2.2.1	0.0	1.0	0.0	1.0
ERR133852	cryptic_nejm_2018	cryptic_nejm_2018	2008.0	Russia	lineage2	lineage2.2.1	0.0	0.0	0.0	1.0
ERR228059	cryptic_nejm_2018	cryptic_nejm_2018	2010.0	Russia	lineage2	lineage2.2.1	1.0	1.0	0.0	1.0
ERR133948	cryptic_nejm_2018	cryptic_nejm_2018	2009.0	Russia	lineage2	lineage2.2.1	0.0	0.0	0.0	0.0
ERR2516177	cryptic_nejm_2018	cryptic_nejm_2018		Belgium	lineage2	lineage2.2.1	1.0	1.0	1.0	1.0
ERR2516182	cryptic_nejm_2018	cryptic_nejm_2018		Belgium	lineage2	lineage2.2.1	0.0	0.0	1.0	0.0
ERR2516183	cryptic_nejm_2018	cryptic_nejm_2018		Belgium	lineage2	lineage2.2.1	1.0	1.0	1.0	1.0
ERR2516186	cryptic_nejm_2018	cryptic_nejm_2018		Belgium	lineage2	lineage2.2.1	1.0	1.0	0.0	1.0
ERR2516188	cryptic_nejm_2018	cryptic_nejm_2018		Belgium	lineage2	lineage2.2.1	1.0	1.0	1.0	1.0
ERR2516194	cryptic_nejm_2018	cryptic_nejm_2018		Belgium	lineage2	lineage2.2.1	0.0	0.0	0.0	0.0
ERR2516196	cryptic_nejm_2018	cryptic_nejm_2018		Belgium	lineage2	lineage2.2.1	1.0	1.0	1.0	1.0
ERR2516198	cryptic_nejm_2018	cryptic_nejm_2018		Belgium	lineage2	lineage2.2.1	1.0	1.0	0.0	1.0
ERR2516203	cryptic_nejm_2018	cryptic_nejm_2018		Belgium	lineage2	lineage2.2.1	0.0	1.0	0.0	1.0
ERR2516209	cryptic_nejm_2018	cryptic_nejm_2018		Belgium	lineage2	lineage2.2.1	1.0	1.0	1.0	1.0
ERR2516213	cryptic_nejm_2018	cryptic_nejm_2018		Belgium	lineage2	lineage2.2.1	1.0	1.0	1.0	1.0
ERR2516214	cryptic_nejm_2018	cryptic_nejm_2018		Belgium	lineage2	lineage2.2.1	0.0	1.0	1.0	1.0
ERR2516217	cryptic_nejm_2018	cryptic_nejm_2018		Belgium	lineage2	lineage2.2.1	1.0	1.0	1.0	1.0
ERR2516219	cryptic_nejm_2018	cryptic_nejm_2018		Belgium	lineage2	lineage2.2.2	0.0	1.0	0.0	1.0
ERR2516229	cryptic_nejm_2018	cryptic_nejm_2018		Belgium	lineage2	lineage2.2.1	1.0	1.0		1.0
ERR2516230	cryptic_nejm_2018	cryptic_nejm_2018		Belgium	lineage2	lineage2.2.1	1.0	1.0	1.0	1.0
ERR2516239	cryptic_nejm_2018	cryptic_nejm_2018		Belgium	lineage2	lineage2.2.1	1.0	1.0	1.0	1.0
ERR2516240	cryptic_nejm_2018	cryptic_nejm_2018		Belgium	lineage2	lineage2.2.1	0.0	0.0	0.0	0.0
ERR2516243	cryptic_nejm_2018	cryptic_nejm_2018		Belgium	lineage2	lineage2.2.1	0.0	1.0	1.0	1.0
ERR2516245	cryptic_nejm_2018	cryptic_nejm_2018		Belgium	lineage2	lineage2.2.1	1.0	1.0	0.0	1.0
ERR2516249	cryptic_nejm_2018	cryptic_nejm_2018		Belgium	lineage2	lineage2.2.1	1.0	1.0		1.0
ERR2516254	cryptic_nejm_2018	cryptic_nejm_2018		Belgium	lineage2	lineage2.2.1	0.0	1.0	1.0	1.0
ERR2516256	cryptic_nejm_2018	cryptic_nejm_2018		Belgium	lineage2	lineage2.2.1	1.0	1.0	1.0	1.0
ERR2516261	cryptic_nejm_2018	cryptic_nejm_2018		Belgium	lineage2	lineage2.2.1	1.0	1.0	1.0	1.0
ERR2516263	cryptic_nejm_2018	cryptic_nejm_2018		Belgium	lineage2	lineage2.2.1	0.0	1.0	1.0	1.0
ERR2516264	cryptic_nejm_2018	cryptic_nejm_2018		Belgium	lineage2	lineage2.2.1	1.0	1.0	1.0	1.0
ERR2516270	cryptic_nejm_2018	cryptic_nejm_2018		Belgium	lineage2	lineage2.2.1	1.0	1.0	1.0	1.0
ERR2516285	cryptic_nejm_2018	cryptic_nejm_2018		Belgium	lineage2	lineage2.2.1	1.0	1.0	1.0	1.0
ERR2516288	cryptic_nejm_2018	cryptic_nejm_2018		Belgium	lineage2	lineage2.2.1	1.0	1.0	1.0	1.0
ERR2516290	cryptic_nejm_2018	cryptic_nejm_2018		Belgium	lineage2	lineage2.2.1.1	0.0	1.0	0.0	0.0
ERR2516291	cryptic_nejm_2018	cryptic_nejm_2018		Belgium	lineage2	lineage2.2.1	1.0	1.0	1.0	1.0
ERR2516293	cryptic_nejm_2018	cryptic_nejm_2018		Belgium	lineage2	lineage2.2.1	0.0	0.0	0.0	0.0
ERR2516295	cryptic_nejm_2018	cryptic_nejm_2018		Belgium	lineage2	lineage2.2.1	0.0	1.0	0.0	1.0
ERR2516297	cryptic_nejm_2018	cryptic_nejm_2018		Belgium	lineage2	lineage2.2.1	1.0	1.0		1.0
ERR2516308	cryptic_nejm_2018	cryptic_nejm_2018		Belgium	lineage2	lineage2.2.1	1.0	1.0	1.0	1.0
ERR2516320	cryptic_nejm_2018	cryptic_nejm_2018		Belgium	lineage2	lineage2.2.1	1.0	1.0		1.0
ERR2516327	cryptic_nejm_2018	cryptic_nejm_2018		Belgium	lineage2	lineage2.2.1	1.0	1.0	0.0	1.0
ERR2516330	cryptic_nejm_2018	cryptic_nejm_2018		Belgium	lineage2	lineage2.2.1	1.0	1.0	0.0	1.0
ERR2516336	cryptic_nejm_2018	cryptic_nejm_2018		Belgium	lineage2	lineage2.2.1	1.0	1.0	1.0	1.0
ERR2516343	cryptic_nejm_2018	cryptic_nejm_2018		Belgium	lineage2	lineage2.2.1	1.0	1.0	1.0	1.0
ERR2516345	cryptic_nejm_2018	cryptic_nejm_2018		Belgium	lineage2	lineage2.2.1	0.0	1.0	1.0	1.0
ERR2516349	cryptic_nejm_2018	cryptic_nejm_2018		Belgium	lineage2	lineage2.2.1	1.0	1.0	1.0	1.0
ERR2516352	cryptic_nejm_2018	cryptic_nejm_2018		Belgium	lineage2	lineage2.2.1	1.0	1.0	1.0	1.0
ERR2516356	cryptic_nejm_2018	cryptic_nejm_2018		Belgium	lineage2	lineage2.2.1	0.0	1.0	0.0	1.0
ERR2516359	cryptic_nejm_2018	cryptic_nejm_2018		Belgium	lineage2	lineage2.2.1	1.0	1.0		1.0
ERR2516360	cryptic_nejm_2018	cryptic_nejm_2018		Belgium	lineage2	lineage2.2.1	0.0	0.0	0.0	0.0
ERR2516364	cryptic_nejm_2018	cryptic_nejm_2018		Belgium	lineage2	lineage2.2.1	1.0	1.0	1.0	1.0
ERR2516365	cryptic_nejm_2018	cryptic_nejm_2018		Belgium	lineage2	lineage2.2.1	0.0	1.0	1.0	1.0
ERR2516367	cryptic_nejm_2018	cryptic_nejm_2018		Belgium	lineage2	lineage2.2.1	1.0	1.0	1.0	1.0
ERR2516373	cryptic_nejm_2018	cryptic_nejm_2018		Belgium	lineage2	lineage2.2.1	1.0	1.0	1.0	1.0
ERR2516377	cryptic_nejm_2018	cryptic_nejm_2018		Belgium	lineage2	lineage2.2.1	0.0	1.0	0.0	1.0
ERR2516382	cryptic_nejm_2018	cryptic_nejm_2018		Belgium	lineage2	lineage2.2.1	1.0	1.0	1.0	1.0
ERR2516387	cryptic_nejm_2018	cryptic_nejm_2018		Belgium	lineage2	lineage2.2.1	1.0	1.0	1.0	1.0
ERR2516390	cryptic_nejm_2018	cryptic_nejm_2018		Belgium	lineage2	lineage2.2.1	1.0	1.0		1.0
ERR2516396	cryptic_nejm_2018	cryptic_nejm_2018		Belgium	lineage2	lineage2.2.1	1.0	1.0	1.0	1.0
ERR2516399	cryptic_nejm_2018	cryptic_nejm_2018		Belgium	lineage2	lineage2.2.1	1.0	1.0	1.0	1.0
ERR2199779	cryptic_nejm_2018	cryptic_nejm_2018		Germany	lineage2	lineage2.2.1	1.0	1.0	1.0	1.0
ERR1768629	cryptic_nejm_2018	cryptic_nejm_2018		Germany	lineage2	lineage2.2.1	1.0	1.0	1.0	1.0
ERR2199905	cryptic_nejm_2018	cryptic_nejm_2018		Germany	lineage2	lineage2.2.1	0.0	0.0	0.0	0.0
ERR2200062	cryptic_nejm_2018	cryptic_nejm_2018		Germany	lineage2	lineage2.2.1	0.0	0.0	0.0	0.0
ERR2199918	cryptic_nejm_2018	cryptic_nejm_2018		Germany	lineage2	lineage2.2.1	0.0	0.0	0.0	0.0
ERR550718_ERR550719_ERR550720	cryptic_nejm_2018	cryptic_nejm_2018		Germany	lineage2	lineage2.2.1	0.0	1.0	0.0	1.0
ERR2199831	cryptic_nejm_2018	cryptic_nejm_2018		Germany	lineage2	lineage2.2.1.1	0.0	0.0	0.0	0.0
ERR2199786	cryptic_nejm_2018	cryptic_nejm_2018		Germany	lineage2	lineage2.2.1	1.0	1.0	1.0	1.0
ERR1768638	cryptic_nejm_2018	cryptic_nejm_2018		Germany	lineage2	lineage2.2.1	1.0	1.0	1.0	1.0
ERR2199835	cryptic_nejm_2018	cryptic_nejm_2018		Germany	lineage2	lineage2.2.1	0.0	0.0	0.0	0.0
ERR2199799	cryptic_nejm_2018	cryptic_nejm_2018		Germany	lineage2	lineage2.2.1	1.0	1.0	0.0	1.0
ERR2199828	cryptic_nejm_2018	cryptic_nejm_2018		Germany	lineage2	lineage2.2.1.2	0.0	0.0	0.0	0.0
ERR2199818	cryptic_nejm_2018	cryptic_nejm_2018		Germany	lineage2	lineage2.2.1	1.0	1.0	1.0	1.0
ERR2516400	cryptic_nejm_2018	cryptic_nejm_2018		Peru	lineage2	lineage2.2.1	1.0	1.0	1.0	1.0
ERR2516413	cryptic_nejm_2018	cryptic_nejm_2018		Netherlands	lineage2	lineage2.2.1	1.0	1.0	0.0	1.0
ERR2516416	cryptic_nejm_2018	cryptic_nejm_2018		Netherlands	lineage2	lineage2.2.1.1	1.0	1.0		1.0
ERR2516418	cryptic_nejm_2018	cryptic_nejm_2018		Peru	lineage2	lineage2.2.1	1.0	1.0	1.0	1.0
ERR2516423	cryptic_nejm_2018	cryptic_nejm_2018		Netherlands	lineage2	lineage2.2.1	0.0	1.0	0.0	1.0
ERR2516425	cryptic_nejm_2018	cryptic_nejm_2018		Peru	lineage2	lineage2.2.1	1.0	1.0	1.0	1.0
ERR2516427	cryptic_nejm_2018	cryptic_nejm_2018		Peru	lineage2	lineage2.2.1	1.0	1.0	1.0	1.0
ERR2516438	cryptic_nejm_2018	cryptic_nejm_2018		Netherlands	lineage2	lineage2.2.1		1.0		1.0
ERR2516443	cryptic_nejm_2018	cryptic_nejm_2018		Peru	lineage2	lineage2.2.1	1.0	1.0	0.0	1.0
ERR2516446	cryptic_nejm_2018	cryptic_nejm_2018		Peru	lineage2	lineage2.2.2	0.0	0.0	0.0	0.0
ERR2516459	cryptic_nejm_2018	cryptic_nejm_2018		Netherlands	lineage2	lineage2.2.1	1.0	1.0	1.0	1.0
ERR2516474	cryptic_nejm_2018	cryptic_nejm_2018		Netherlands	lineage2	lineage2.2.1	1.0	1.0	0.0	1.0
ERR2516476	cryptic_nejm_2018	cryptic_nejm_2018		Peru	lineage2	lineage2.2.1	1.0	1.0	0.0	1.0
ERR2516482	cryptic_nejm_2018	cryptic_nejm_2018		Peru	lineage2	lineage2.2.1	1.0	1.0	1.0	1.0
ERR2516494	cryptic_nejm_2018	cryptic_nejm_2018		Netherlands	lineage2	lineage2.2.1	0.0	1.0	1.0	1.0
ERR2516501	cryptic_nejm_2018	cryptic_nejm_2018		Peru	lineage2	lineage2.2.1	1.0	1.0	1.0	1.0
ERR2516506	cryptic_nejm_2018	cryptic_nejm_2018		Netherlands	lineage2	lineage2.2.1	1.0	1.0	0.0	1.0
ERR2516511	cryptic_nejm_2018	cryptic_nejm_2018		Peru	lineage2	lineage2.2.1	1.0	1.0	1.0	1.0
ERR2516513	cryptic_nejm_2018	cryptic_nejm_2018		Peru	lineage2	lineage2.2.1	1.0	1.0	1.0	1.0
ERR2516516	cryptic_nejm_2018	cryptic_nejm_2018		Netherlands	lineage2	lineage2.2.1	0.0	1.0		1.0
ERR2516519	cryptic_nejm_2018	cryptic_nejm_2018		Netherlands	lineage2	lineage2.2.1	0.0	1.0	0.0	1.0
ERR2516533	cryptic_nejm_2018	cryptic_nejm_2018		Peru	lineage2	lineage2.2.1	1.0	1.0	1.0	1.0
ERR2516536	cryptic_nejm_2018	cryptic_nejm_2018		Netherlands	lineage2	lineage2.2.1	1.0	1.0	0.0	1.0
ERR2516537	cryptic_nejm_2018	cryptic_nejm_2018		Netherlands	lineage2	lineage2.2.1	1.0	1.0	0.0	1.0
ERR2516539	cryptic_nejm_2018	cryptic_nejm_2018		Netherlands	lineage2	lineage2.2.1	1.0	1.0	0.0	1.0
ERR2516546	cryptic_nejm_2018	cryptic_nejm_2018		Peru	lineage2	lineage2.2.1	1.0	1.0	1.0	1.0
ERR2516566	cryptic_nejm_2018	cryptic_nejm_2018		Netherlands	lineage2	lineage2.2.1	0.0	1.0	0.0	1.0
ERR2516577	cryptic_nejm_2018	cryptic_nejm_2018		Netherlands	lineage2	lineage2.2.1.1	0.0	1.0	0.0	1.0
ERR2516578	cryptic_nejm_2018	cryptic_nejm_2018		Peru	lineage2	lineage2.2.1	1.0	1.0	1.0	1.0
ERR2516584	cryptic_nejm_2018	cryptic_nejm_2018		Netherlands	lineage2	lineage2.2.1	1.0	1.0	0.0	1.0
ERR2516613	cryptic_nejm_2018	cryptic_nejm_2018		Netherlands	lineage2	lineage2.2.1	0.0	1.0		1.0
ERR2516624	cryptic_nejm_2018	cryptic_nejm_2018		Peru	lineage2	lineage2.2.1	1.0	1.0	1.0	1.0
ERR2516642	cryptic_nejm_2018	cryptic_nejm_2018		Netherlands	lineage2	lineage2.2.1	0.0	1.0	0.0	1.0
ERR2516644	cryptic_nejm_2018	cryptic_nejm_2018		Peru	lineage2	lineage2.2.1	1.0	1.0	1.0	0.0
ERR2516652	cryptic_nejm_2018	cryptic_nejm_2018		Netherlands	lineage2	lineage2.2.1		1.0		1.0
ERR2516654	cryptic_nejm_2018	cryptic_nejm_2018		Peru	lineage2	lineage2.2.1.1	1.0	1.0		1.0
ERR2516665	cryptic_nejm_2018	cryptic_nejm_2018		Peru	lineage2	lineage2.2.1	1.0	1.0	1.0	1.0
ERR2516666	cryptic_nejm_2018	cryptic_nejm_2018		Peru	lineage2	lineage2.2.1	1.0	1.0	1.0	1.0
ERR2516669	cryptic_nejm_2018	cryptic_nejm_2018		Peru	lineage2	lineage2.2.1	1.0	1.0	0.0	1.0
ERR2516675	cryptic_nejm_2018	cryptic_nejm_2018		Peru	lineage2	lineage2.2.1	1.0	1.0	1.0	1.0
ERR2516676	cryptic_nejm_2018	cryptic_nejm_2018		Netherlands	lineage2	lineage2.2.1	1.0	1.0	0.0	1.0
ERR2516685	cryptic_nejm_2018	cryptic_nejm_2018		Peru	lineage2	lineage2.2.1	1.0	1.0	0.0	1.0
ERR2516692	cryptic_nejm_2018	cryptic_nejm_2018		Netherlands	lineage2	lineage2.2.2	0.0	1.0	0.0	1.0
ERR2516697	cryptic_nejm_2018	cryptic_nejm_2018		Peru	lineage2	lineage2.2.1	0.0	1.0	1.0	1.0
ERR2516702	cryptic_nejm_2018	cryptic_nejm_2018		Peru	lineage2	lineage2.2.1	1.0	1.0	0.0	0.0
ERR2516711	cryptic_nejm_2018	cryptic_nejm_2018		Netherlands	lineage2	lineage2.2.1	0.0	1.0	0.0	1.0
ERR2516716	cryptic_nejm_2018	cryptic_nejm_2018		Peru	lineage2	lineage2.2.1	1.0	1.0	1.0	1.0
ERR2516717	cryptic_nejm_2018	cryptic_nejm_2018		Peru	lineage2	lineage2.2.1	0.0	1.0	1.0	1.0
ERR2516718	cryptic_nejm_2018	cryptic_nejm_2018		Netherlands	lineage2	lineage2.2.1	0.0	1.0	0.0	1.0
ERR2516719	cryptic_nejm_2018	cryptic_nejm_2018		Netherlands	lineage2	lineage2.2.1	1.0	1.0		1.0
ERR2516721	cryptic_nejm_2018	cryptic_nejm_2018		Peru	lineage2	lineage2.2.1	1.0	1.0	1.0	1.0
ERR2516723	cryptic_nejm_2018	cryptic_nejm_2018		Peru	lineage2	lineage2.2.1	1.0	1.0	1.0	1.0
ERR2516727	cryptic_nejm_2018	cryptic_nejm_2018		Peru	lineage2	lineage2.2.1.1	1.0	1.0	1.0	1.0
ERR2516730	cryptic_nejm_2018	cryptic_nejm_2018		Netherlands	lineage2	lineage2.2.1	1.0	1.0	1.0	1.0
ERR2516733	cryptic_nejm_2018	cryptic_nejm_2018		Peru	lineage2	lineage2.2.1	1.0	1.0	1.0	0.0
ERR2516737	cryptic_nejm_2018	cryptic_nejm_2018		Peru	lineage2	lineage2.2.2	0.0	0.0	0.0	0.0
ERR2510878	cryptic_nejm_2018	cryptic_nejm_2018		Italy	lineage2	lineage2.2.1	1.0	1.0	1.0	1.0
ERR2510869	cryptic_nejm_2018	cryptic_nejm_2018		Italy	lineage2	lineage2.2.1	1.0	1.0		1.0
ERR2510254	cryptic_nejm_2018	cryptic_nejm_2018		Italy	lineage2	lineage2.2.1	1.0	1.0	1.0	1.0
ERR2510713	cryptic_nejm_2018	cryptic_nejm_2018		Italy	lineage2	lineage2.2.1	1.0	1.0	1.0	1.0
ERR2510678	cryptic_nejm_2018	cryptic_nejm_2018		Italy	lineage2	lineage2.2.1	1.0	1.0	1.0	1.0
ERR2510666	cryptic_nejm_2018	cryptic_nejm_2018		Italy	lineage2	lineage2.2.1	1.0	1.0	1.0	1.0
ERR2510843	cryptic_nejm_2018	cryptic_nejm_2018		Italy	lineage2	lineage2.2.1	1.0	1.0	0.0	1.0
ERR2510727	cryptic_nejm_2018	cryptic_nejm_2018		Italy	lineage2	lineage2.2.1		1.0	1.0	1.0
ERR2510715	cryptic_nejm_2018	cryptic_nejm_2018		Italy	lineage2	lineage2.2.1	1.0	1.0	1.0	1.0
ERR2510329	cryptic_nejm_2018	cryptic_nejm_2018		Italy	lineage2	lineage2.2.1	1.0	1.0	1.0	1.0
ERR2510850	cryptic_nejm_2018	cryptic_nejm_2018		Italy	lineage2	lineage2.2.1	1.0	1.0	1.0	1.0
ERR2510659	cryptic_nejm_2018	cryptic_nejm_2018		Italy	lineage2	lineage2.2.1	0.0	1.0	0.0	1.0
ERR2510723	cryptic_nejm_2018	cryptic_nejm_2018		Italy	lineage2	lineage2.2.1	1.0	1.0	1.0	1.0
ERR2510735	cryptic_nejm_2018	cryptic_nejm_2018		Italy	lineage2	lineage2.2.1	1.0	1.0	1.0	1.0
ERR2510710	cryptic_nejm_2018	cryptic_nejm_2018		Italy	lineage2	lineage2.2.1	1.0	1.0	1.0	1.0
ERR2510703	cryptic_nejm_2018	cryptic_nejm_2018		Italy	lineage2	lineage2.2.1	1.0	1.0	1.0	1.0
ERR2510838	cryptic_nejm_2018	cryptic_nejm_2018		Italy	lineage2	lineage2.2.1	1.0	1.0		1.0
ERR2510360	cryptic_nejm_2018	cryptic_nejm_2018		Italy	lineage2	lineage2.2.1	1.0	1.0	1.0	1.0
ERR2510663	cryptic_nejm_2018	cryptic_nejm_2018		Italy	lineage2	lineage2.2.1	1.0	1.0	1.0	1.0
ERR2510718	cryptic_nejm_2018	cryptic_nejm_2018		Italy	lineage2	lineage2.2.1	0.0	1.0	0.0	1.0
ERR2510834	cryptic_nejm_2018	cryptic_nejm_2018		Italy	lineage2	lineage2.2.1	1.0	1.0	0.0	1.0
ERR2510655	cryptic_nejm_2018	cryptic_nejm_2018		Italy	lineage2	lineage2.2.1		1.0	1.0	1.0
ERR2510716	cryptic_nejm_2018	cryptic_nejm_2018		Italy	lineage2	lineage2.2.1	1.0	1.0	1.0	1.0
ERR2510656	cryptic_nejm_2018	cryptic_nejm_2018		Italy	lineage2	lineage2.2.1		1.0		1.0
ERR2510702	cryptic_nejm_2018	cryptic_nejm_2018		Italy	lineage2	lineage2.2.1	1.0	1.0	1.0	1.0
ERR2510712	cryptic_nejm_2018	cryptic_nejm_2018		Italy	lineage2	lineage2.2.1	0.0	1.0	1.0	1.0
ERR2510673	cryptic_nejm_2018	cryptic_nejm_2018		Italy	lineage2	lineage2.2.1	1.0	1.0	1.0	1.0
ERR2510714	cryptic_nejm_2018	cryptic_nejm_2018		Italy	lineage2	lineage2.2.1	1.0	1.0	1.0	1.0
ERR2510846	cryptic_nejm_2018	cryptic_nejm_2018		Italy	lineage2	lineage2.2.1	1.0	1.0	1.0	1.0
ERR2510881	cryptic_nejm_2018	cryptic_nejm_2018		Italy	lineage2	lineage2.2.1	1.0	1.0	0.0	1.0
ERR2510510	cryptic_nejm_2018	cryptic_nejm_2018		Italy	lineage2	lineage2.2.1	1.0	1.0	1.0	1.0
ERR2510840	cryptic_nejm_2018	cryptic_nejm_2018		Italy	lineage2	lineage2.2.1	1.0	1.0	0.0	1.0
ERR2510709	cryptic_nejm_2018	cryptic_nejm_2018		Italy	lineage2	lineage2.2.1	1.0	1.0	1.0	1.0
ERR2510654	cryptic_nejm_2018	cryptic_nejm_2018		Italy	lineage2	lineage2.2.1	1.0	1.0	1.0	1.0
ERR2510853	cryptic_nejm_2018	cryptic_nejm_2018		Italy	lineage2	lineage2.2.1	1.0	1.0	1.0	1.0
ERR2510667	cryptic_nejm_2018	cryptic_nejm_2018		Italy	lineage2	lineage2.2.1			1.0
ERR2510693	cryptic_nejm_2018	cryptic_nejm_2018		Italy	lineage2	lineage2.2.1	1.0	1.0	0.0	1.0
ERR2510690	cryptic_nejm_2018	cryptic_nejm_2018		Italy	lineage2	lineage2.2.1	1.0	1.0	1.0	1.0
ERR2510845	cryptic_nejm_2018	cryptic_nejm_2018		Italy	lineage2	lineage2.2.1	1.0	1.0	1.0	1.0
ERR2510686	cryptic_nejm_2018	cryptic_nejm_2018		Italy	lineage2	lineage2.2.1	1.0	1.0	1.0	1.0
ERR2510839	cryptic_nejm_2018	cryptic_nejm_2018		Italy	lineage2	lineage2.2.1	1.0	1.0	0.0	1.0
ERR2510849	cryptic_nejm_2018	cryptic_nejm_2018		Italy	lineage2	lineage2.2.1	1.0	1.0	0.0	1.0
ERR2510720	cryptic_nejm_2018	cryptic_nejm_2018		Italy	lineage2	lineage2.2.1	0.0	1.0	1.0	1.0
ERR2510848	cryptic_nejm_2018	cryptic_nejm_2018		Italy	lineage2	lineage2.2.1	1.0	1.0	1.0	1.0
ERR2510680	cryptic_nejm_2018	cryptic_nejm_2018		Italy	lineage2	lineage2.2.1	0.0	1.0	1.0	1.0
ERR2510862	cryptic_nejm_2018	cryptic_nejm_2018		Italy	lineage2	lineage2.2.1	1.0	1.0	1.0	1.0
ERR2510279	cryptic_nejm_2018	cryptic_nejm_2018		Italy	lineage2	lineage2.2.1	1.0	1.0	1.0	1.0
ERR2510868	cryptic_nejm_2018	cryptic_nejm_2018		Italy	lineage2	lineage2.2.1	0.0	1.0	0.0	1.0
ERR2510684	cryptic_nejm_2018	cryptic_nejm_2018		Italy	lineage2	lineage2.2.1	1.0	1.0	0.0	1.0
ERR2510719	cryptic_nejm_2018	cryptic_nejm_2018		Italy	lineage2	lineage2.2.1	1.0	1.0	1.0	1.0
ERR2510653	cryptic_nejm_2018	cryptic_nejm_2018		Italy	lineage2	lineage2.2.1	0.0	1.0	1.0	1.0
ERR2510696	cryptic_nejm_2018	cryptic_nejm_2018		Italy	lineage2	lineage2.2.1	0.0	1.0	1.0	1.0
ERR2510876	cryptic_nejm_2018	cryptic_nejm_2018		Italy	lineage2	lineage2.2.1	0.0	1.0	1.0	1.0
ERR2510733	cryptic_nejm_2018	cryptic_nejm_2018		Italy	lineage2	lineage2.2.1	1.0	1.0	1.0	1.0
ERR2510841	cryptic_nejm_2018	cryptic_nejm_2018		Italy	lineage2	lineage2.2.1	0.0	1.0	1.0	1.0
ERR2510707	cryptic_nejm_2018	cryptic_nejm_2018		Italy	lineage2	lineage2.2.1	1.0	1.0	1.0	1.0
ERR2510717	cryptic_nejm_2018	cryptic_nejm_2018		Italy	lineage2	lineage2.2.1	1.0	1.0	1.0	1.0
ERR2510669	cryptic_nejm_2018	cryptic_nejm_2018		Italy	lineage2	lineage2.2.1	1.0	1.0	1.0	1.0
ERR2510694	cryptic_nejm_2018	cryptic_nejm_2018		Italy	lineage2	lineage2.2.1	1.0	1.0	0.0	1.0
ERR2510778	cryptic_nejm_2018	cryptic_nejm_2018		Italy	lineage2	lineage2.2.1	0.0	0.0	0.0	0.0
ERR2510798	cryptic_nejm_2018	cryptic_nejm_2018		Italy	lineage2	lineage2.2.1	1.0	1.0	1.0	1.0
ERR2510825	cryptic_nejm_2018	cryptic_nejm_2018		Italy	lineage2	lineage2.2.1	0.0	1.0	0.0	0.0
ERR2510804	cryptic_nejm_2018	cryptic_nejm_2018		Italy	lineage2	lineage2.2.1	0.0	0.0	0.0	0.0
ERR2510762	cryptic_nejm_2018	cryptic_nejm_2018		Italy	lineage2	lineage2.2.1	0.0	0.0		0.0
ERR2510819	cryptic_nejm_2018	cryptic_nejm_2018		Italy	lineage2	lineage2.2.1	0.0	0.0	0.0	0.0
ERR2510744	cryptic_nejm_2018	cryptic_nejm_2018		Italy	lineage2	lineage2.2.1	0.0	0.0	0.0	0.0
ERR2510776	cryptic_nejm_2018	cryptic_nejm_2018		Italy	lineage2	lineage2.2.1.1	0.0	1.0	0.0	0.0
ERR2510746	cryptic_nejm_2018	cryptic_nejm_2018		Italy	lineage2	lineage2.2.1	0.0	0.0	0.0	0.0
SRR3675262	cryptic_nejm_2018	cryptic_nejm_2018	2015.0	United Kingdom	lineage2	lineage2.2.1	1.0	1.0	0.0	1.0
SRR3675289	cryptic_nejm_2018	cryptic_nejm_2018	2015.0	United Kingdom	lineage2	lineage2.2.1	1.0	1.0	0.0	1.0
SRR3675314	cryptic_nejm_2018	cryptic_nejm_2018	2015.0	United Kingdom	lineage2	lineage2.2.1	0.0	0.0	0.0	0.0
ERR2516741	cryptic_nejm_2018	cryptic_nejm_2018		United Kingdom	lineage2	lineage2.2.1	0.0	0.0	0.0	0.0
ERR2516748	cryptic_nejm_2018	cryptic_nejm_2018		United Kingdom	lineage2	lineage2.2.1	1.0	1.0	0.0	1.0
ERR2516749	cryptic_nejm_2018	cryptic_nejm_2018		United Kingdom	lineage2	lineage2.2.1		1.0	0.0	1.0
ERR2516759	cryptic_nejm_2018	cryptic_nejm_2018		United Kingdom	lineage2	lineage2.2.1		1.0	1.0	1.0
ERR2516762	cryptic_nejm_2018	cryptic_nejm_2018		United Kingdom	lineage2	lineage2.2.1	0.0	0.0	0.0
ERR2516765	cryptic_nejm_2018	cryptic_nejm_2018		United Kingdom	lineage2	lineage2.2.1		1.0		1.0
ERR2516769	cryptic_nejm_2018	cryptic_nejm_2018		United Kingdom	lineage2	lineage2.2.1		1.0	1.0	1.0
ERR2516770	cryptic_nejm_2018	cryptic_nejm_2018		United Kingdom	lineage2	lineage2.2.1		1.0	0.0	1.0
ERR2516772	cryptic_nejm_2018	cryptic_nejm_2018		United Kingdom	lineage2	lineage2.2.1		1.0	1.0	1.0
ERR2516773	cryptic_nejm_2018	cryptic_nejm_2018		United Kingdom	lineage2	lineage2.2.1		1.0		1.0
ERR2516775	cryptic_nejm_2018	cryptic_nejm_2018		United Kingdom	lineage2	lineage2.2.1		1.0	1.0	1.0
ERR2516777	cryptic_nejm_2018	cryptic_nejm_2018		United Kingdom	lineage2	lineage2.2.1.1		1.0	1.0	1.0
ERR2516779	cryptic_nejm_2018	cryptic_nejm_2018		United Kingdom	lineage2	lineage2.2.1	1.0	1.0	0.0	1.0
ERR2516780	cryptic_nejm_2018	cryptic_nejm_2018		United Kingdom	lineage2	lineage2.2.1		1.0	0.0	1.0
ERR2516781	cryptic_nejm_2018	cryptic_nejm_2018		United Kingdom	lineage2	lineage2.2.2	1.0	1.0	0.0	1.0
ERR2516784	cryptic_nejm_2018	cryptic_nejm_2018		United Kingdom	lineage2	lineage2.2.1	1.0	1.0	1.0	1.0
ERR2516785	cryptic_nejm_2018	cryptic_nejm_2018		United Kingdom	lineage2	lineage2.2.1	0.0		0.0	1.0
ERR2516787	cryptic_nejm_2018	cryptic_nejm_2018		United Kingdom	lineage2	lineage2.2.1	1.0	1.0	1.0	1.0
ERR2516788	cryptic_nejm_2018	cryptic_nejm_2018		United Kingdom	lineage2	lineage2.2.1	1.0	1.0	1.0	1.0
ERR2516793	cryptic_nejm_2018	cryptic_nejm_2018		United Kingdom	lineage2	lineage2.2.1	1.0	1.0	0.0	1.0
ERR2516795	cryptic_nejm_2018	cryptic_nejm_2018		United Kingdom	lineage2	lineage2.2.1	1.0	1.0	0.0	1.0
ERR2516796	cryptic_nejm_2018	cryptic_nejm_2018		United Kingdom	lineage2	lineage2.2.1	0.0	0.0	0.0	0.0
ERR2516798	cryptic_nejm_2018	cryptic_nejm_2018		United Kingdom	lineage2	lineage2.2.1	1.0	1.0	1.0	1.0
ERR2516799	cryptic_nejm_2018	cryptic_nejm_2018		United Kingdom	lineage2	lineage2.2.1	1.0	1.0	0.0	1.0
ERR2516804	cryptic_nejm_2018	cryptic_nejm_2018		United Kingdom	lineage2	lineage2.2.1	0.0	1.0	0.0	1.0
ERR2516805	cryptic_nejm_2018	cryptic_nejm_2018		United Kingdom	lineage2	lineage2.2.1	1.0	1.0	1.0	1.0
ERR2516806	cryptic_nejm_2018	cryptic_nejm_2018		United Kingdom	lineage2	lineage2.2.1		1.0		1.0
ERR2516812	cryptic_nejm_2018	cryptic_nejm_2018		United Kingdom	lineage2	lineage2.2.1	1.0	1.0	1.0	1.0
ERR2516813	cryptic_nejm_2018	cryptic_nejm_2018		United Kingdom	lineage2	lineage2.2.1		1.0	0.0	1.0
ERR2516817	cryptic_nejm_2018	cryptic_nejm_2018		United Kingdom	lineage2	lineage2.2.1	0.0	1.0	1.0	1.0
ERR2516822	cryptic_nejm_2018	cryptic_nejm_2018		United Kingdom	lineage2	lineage2.2.1	1.0	1.0	1.0	1.0
ERR2516823	cryptic_nejm_2018	cryptic_nejm_2018		United Kingdom	lineage2	lineage2.2.1	0.0	1.0	0.0	1.0
ERR2516824	cryptic_nejm_2018	cryptic_nejm_2018		United Kingdom	lineage2	lineage2.2.1.1	1.0	1.0	1.0	1.0
ERR2516825	cryptic_nejm_2018	cryptic_nejm_2018		United Kingdom	lineage2	lineage2.2.1	1.0	1.0	1.0	1.0
ERR2516826	cryptic_nejm_2018	cryptic_nejm_2018		United Kingdom	lineage2	lineage2.2.1		1.0	0.0	1.0
ERR2516829	cryptic_nejm_2018	cryptic_nejm_2018		United Kingdom	lineage2	lineage2.2.1	1.0	1.0	1.0	1.0
ERR2516835	cryptic_nejm_2018	cryptic_nejm_2018		United Kingdom	lineage2	lineage2.2.1		1.0	0.0	1.0
ERR2516838	cryptic_nejm_2018	cryptic_nejm_2018		United Kingdom	lineage2	lineage2.2.1.1		1.0	0.0	1.0
ERR2516841	cryptic_nejm_2018	cryptic_nejm_2018		United Kingdom	lineage2	lineage2.2.1.1	1.0	1.0	1.0	1.0
ERR2516842	cryptic_nejm_2018	cryptic_nejm_2018		United Kingdom	lineage2	lineage2.2.1		1.0	1.0	1.0
ERR2516843	cryptic_nejm_2018	cryptic_nejm_2018		United Kingdom	lineage2	lineage2.2.1	1.0	1.0	0.0	1.0
ERR2516844	cryptic_nejm_2018	cryptic_nejm_2018		United Kingdom	lineage2	lineage2.2.1	1.0	1.0	0.0	1.0
ERR2516845	cryptic_nejm_2018	cryptic_nejm_2018		United Kingdom	lineage2	lineage2.2.1	0.0	1.0	1.0	1.0
ERR2516846	cryptic_nejm_2018	cryptic_nejm_2018		United Kingdom	lineage2	lineage2.2.1.1	1.0	1.0	1.0	1.0
ERR2516847	cryptic_nejm_2018	cryptic_nejm_2018		United Kingdom	lineage2	lineage2.2.1		1.0	0.0	1.0
ERR2516852	cryptic_nejm_2018	cryptic_nejm_2018		United Kingdom	lineage2	lineage2.2.1		1.0		1.0
ERR2516853	cryptic_nejm_2018	cryptic_nejm_2018		United Kingdom	lineage2	lineage2.2.1		1.0		1.0
ERR2516854	cryptic_nejm_2018	cryptic_nejm_2018		United Kingdom	lineage2	lineage2.2.1	1.0	1.0	1.0	1.0
ERR2516856	cryptic_nejm_2018	cryptic_nejm_2018		United Kingdom	lineage2	lineage2.2.1	1.0	1.0	0.0	1.0
ERR2516858	cryptic_nejm_2018	cryptic_nejm_2018		United Kingdom	lineage2	lineage2.2.1		1.0		1.0
ERR2516861	cryptic_nejm_2018	cryptic_nejm_2018		United Kingdom	lineage2	lineage2.2.1		1.0	0.0	1.0
ERR2516862	cryptic_nejm_2018	cryptic_nejm_2018		United Kingdom	lineage2	lineage2.2.1		1.0	0.0	1.0
ERR2516863	cryptic_nejm_2018	cryptic_nejm_2018		United Kingdom	lineage2	lineage2.2.1	1.0	1.0	0.0	1.0
ERR2516865	cryptic_nejm_2018	cryptic_nejm_2018		United Kingdom	lineage2	lineage2.2.1		1.0	0.0	1.0
ERR2516866	cryptic_nejm_2018	cryptic_nejm_2018		United Kingdom	lineage2	lineage2.2.1		1.0	0.0	1.0
ERR2516867	cryptic_nejm_2018	cryptic_nejm_2018		United Kingdom	lineage2	lineage2.2.1		1.0	1.0	1.0
ERR2516872	cryptic_nejm_2018	cryptic_nejm_2018		United Kingdom	lineage2	lineage2.2.1	1.0	1.0	1.0	1.0
ERR2516875	cryptic_nejm_2018	cryptic_nejm_2018		United Kingdom	lineage2	lineage2.2.1	1.0	1.0	1.0	1.0
ERR2516876	cryptic_nejm_2018	cryptic_nejm_2018		United Kingdom	lineage2	lineage2.2.1		1.0	0.0	1.0
ERR2516880	cryptic_nejm_2018	cryptic_nejm_2018		United Kingdom	lineage2	lineage2.2.1		1.0	1.0	1.0
ERR2516882	cryptic_nejm_2018	cryptic_nejm_2018		United Kingdom	lineage2	lineage2.2.1		1.0	1.0	1.0
ERR2516886	cryptic_nejm_2018	cryptic_nejm_2018		United Kingdom	lineage2	lineage2.2.1	1.0	1.0	0.0	1.0
ERR2516887	cryptic_nejm_2018	cryptic_nejm_2018		United Kingdom	lineage2	lineage2.2.1	0.0		0.0	1.0
ERR2516888	cryptic_nejm_2018	cryptic_nejm_2018		United Kingdom	lineage2	lineage2.2.1	1.0	1.0	0.0	1.0
ERR2516891	cryptic_nejm_2018	cryptic_nejm_2018		United Kingdom	lineage2	lineage2.2.1	1.0	1.0	1.0	1.0
ERR2516893	cryptic_nejm_2018	cryptic_nejm_2018		United Kingdom	lineage2	lineage2.2.1		1.0	1.0	1.0
ERR2516895	cryptic_nejm_2018	cryptic_nejm_2018		United Kingdom	lineage2	lineage2.2.1		1.0	1.0	1.0
ERR2516897	cryptic_nejm_2018	cryptic_nejm_2018		United Kingdom	lineage2	lineage2.2.1		1.0		1.0
ERR2516898	cryptic_nejm_2018	cryptic_nejm_2018		United Kingdom	lineage2	lineage2.2.1	1.0	1.0	1.0	1.0
ERR2516899	cryptic_nejm_2018	cryptic_nejm_2018		United Kingdom	lineage2	lineage2.2.1	1.0	1.0	1.0	1.0
ERR2516900	cryptic_nejm_2018	cryptic_nejm_2018		United Kingdom	lineage2	lineage2.2.1	1.0	1.0	0.0	1.0
ERR2516905	cryptic_nejm_2018	cryptic_nejm_2018		United Kingdom	lineage2	lineage2.2.1.1		1.0	0.0	1.0
ERR2516906	cryptic_nejm_2018	cryptic_nejm_2018		United Kingdom	lineage2	lineage2.2.1.2		1.0	0.0	1.0
ERR2516910	cryptic_nejm_2018	cryptic_nejm_2018		United Kingdom	lineage2	lineage2.2.1	1.0	1.0	1.0	1.0
ERR2516911	cryptic_nejm_2018	cryptic_nejm_2018		United Kingdom	lineage2	lineage2.2.1	1.0	1.0	1.0	1.0
ERR2516916	cryptic_nejm_2018	cryptic_nejm_2018		United Kingdom	lineage2	lineage2.2.1	1.0	1.0	0.0	1.0
ERR2516917	cryptic_nejm_2018	cryptic_nejm_2018		United Kingdom	lineage2	lineage2.2.1.2		1.0	1.0	1.0
ERR2516921	cryptic_nejm_2018	cryptic_nejm_2018		United Kingdom	lineage2	lineage2.2.1		1.0		1.0
ERR2516922	cryptic_nejm_2018	cryptic_nejm_2018		United Kingdom	lineage2	lineage2.2.1		1.0		1.0
ERR2516926	cryptic_nejm_2018	cryptic_nejm_2018		United Kingdom	lineage2	lineage2.2.1	1.0	1.0	1.0	1.0
ERR2516927	cryptic_nejm_2018	cryptic_nejm_2018		United Kingdom	lineage2	lineage2.2.1		1.0	1.0	1.0
ERR2516935	cryptic_nejm_2018	cryptic_nejm_2018		United Kingdom	lineage2	lineage2.2.1.2	1.0	1.0	1.0	1.0
ERR2516936	cryptic_nejm_2018	cryptic_nejm_2018		United Kingdom	lineage2	lineage2.2.1.2		1.0	0.0
ERR2516943	cryptic_nejm_2018	cryptic_nejm_2018		United Kingdom	lineage2	lineage2.2.1	1.0	1.0	0.0	1.0
ERR2516949	cryptic_nejm_2018	cryptic_nejm_2018		United Kingdom	lineage2	lineage2.2.1		1.0	1.0	1.0
ERR2516950	cryptic_nejm_2018	cryptic_nejm_2018		United Kingdom	lineage2	lineage2.2.1	1.0	1.0	0.0	1.0
ERR2516953	cryptic_nejm_2018	cryptic_nejm_2018		United Kingdom	lineage2	lineage2.2.1	0.0	1.0	0.0	1.0
ERR2516957	cryptic_nejm_2018	cryptic_nejm_2018		United Kingdom	lineage2	lineage2.2.1	0.0	0.0	0.0
ERR2516959	cryptic_nejm_2018	cryptic_nejm_2018		United Kingdom	lineage2	lineage2.2.1.1	1.0	1.0	1.0	1.0
ERR2516960	cryptic_nejm_2018	cryptic_nejm_2018		United Kingdom	lineage2	lineage2.2.1	1.0	1.0	1.0	1.0
ERR2516963	cryptic_nejm_2018	cryptic_nejm_2018		United Kingdom	lineage2	lineage2.2.1	1.0	1.0	0.0	1.0
ERR2516965	cryptic_nejm_2018	cryptic_nejm_2018		United Kingdom	lineage2	lineage2.2.1.1	0.0	1.0	1.0	1.0
ERR2516966	cryptic_nejm_2018	cryptic_nejm_2018		United Kingdom	lineage2	lineage2.2.1	0.0	0.0	0.0	0.0
ERR2516968	cryptic_nejm_2018	cryptic_nejm_2018		United Kingdom	lineage2	lineage2.2.1	1.0	1.0	1.0	1.0
ERR2516973	cryptic_nejm_2018	cryptic_nejm_2018		United Kingdom	lineage2	lineage2.2.1	1.0	1.0	1.0	1.0
ERR2516976	cryptic_nejm_2018	cryptic_nejm_2018		United Kingdom	lineage2	lineage2.2.1	0.0	1.0	0.0	1.0
ERR2516977	cryptic_nejm_2018	cryptic_nejm_2018		United Kingdom	lineage2	lineage2.2.1		1.0	1.0	1.0
ERR2516978	cryptic_nejm_2018	cryptic_nejm_2018		United Kingdom	lineage2	lineage2.2.1		1.0	1.0	1.0
ERR2516979	cryptic_nejm_2018	cryptic_nejm_2018		United Kingdom	lineage2	lineage2.2.1		1.0	1.0	1.0
ERR2516981	cryptic_nejm_2018	cryptic_nejm_2018		United Kingdom	lineage2	lineage2.2.1	1.0	1.0	0.0	1.0
ERR2516982	cryptic_nejm_2018	cryptic_nejm_2018		United Kingdom	lineage2	lineage2.2.1	1.0	1.0	1.0	1.0
ERR2516983	cryptic_nejm_2018	cryptic_nejm_2018		United Kingdom	lineage2	lineage2.2.1		1.0	1.0	1.0
ERR2516984	cryptic_nejm_2018	cryptic_nejm_2018		United Kingdom	lineage2	lineage2.2.1		1.0	0.0	1.0
ERR2516991	cryptic_nejm_2018	cryptic_nejm_2018		United Kingdom	lineage2	lineage2.2.1	1.0	1.0	0.0	1.0
ERR2516994	cryptic_nejm_2018	cryptic_nejm_2018		United Kingdom	lineage2	lineage2.2.1	1.0	1.0	1.0	1.0
ERR2516998	cryptic_nejm_2018	cryptic_nejm_2018		United Kingdom	lineage2	lineage2.2.1	1.0	1.0	1.0	1.0
ERR2517000	cryptic_nejm_2018	cryptic_nejm_2018		United Kingdom	lineage2	lineage2.2.1	1.0	1.0	1.0	1.0
ERR2517004	cryptic_nejm_2018	cryptic_nejm_2018		United Kingdom	lineage2	lineage2.2.1	1.0	1.0	0.0	1.0
ERR2517005	cryptic_nejm_2018	cryptic_nejm_2018		United Kingdom	lineage2	lineage2.2.1	1.0	1.0	1.0	1.0
ERR2517006	cryptic_nejm_2018	cryptic_nejm_2018		United Kingdom	lineage2	lineage2.2.1		1.0	0.0	1.0
ERR2517009	cryptic_nejm_2018	cryptic_nejm_2018		United Kingdom	lineage2	lineage2.2.1		1.0	1.0	1.0
ERR2517010	cryptic_nejm_2018	cryptic_nejm_2018		United Kingdom	lineage2	lineage2.2.1.1		1.0	1.0	1.0
ERR2517011	cryptic_nejm_2018	cryptic_nejm_2018		United Kingdom	lineage2	lineage2.2.1	1.0	1.0	1.0	1.0
ERR2517013	cryptic_nejm_2018	cryptic_nejm_2018		United Kingdom	lineage2	lineage2.2.1	1.0	1.0	1.0	1.0
ERR2517014	cryptic_nejm_2018	cryptic_nejm_2018		United Kingdom	lineage2	lineage2.2.1	1.0	1.0	1.0	1.0
ERR2517015	cryptic_nejm_2018	cryptic_nejm_2018		United Kingdom	lineage2	lineage2.2.1		1.0	1.0	1.0
ERR2517016	cryptic_nejm_2018	cryptic_nejm_2018		United Kingdom	lineage2	lineage2.2.1	1.0	1.0	1.0	1.0
ERR2517022	cryptic_nejm_2018	cryptic_nejm_2018		United Kingdom	lineage2	lineage2.2.2	0.0	1.0	1.0	1.0
ERR2517027	cryptic_nejm_2018	cryptic_nejm_2018		United Kingdom	lineage2	lineage2.2.1	0.0	1.0	0.0	1.0
ERR2517032	cryptic_nejm_2018	cryptic_nejm_2018		United Kingdom	lineage2	lineage2.2.1	0.0	1.0	1.0	1.0
ERR2517033	cryptic_nejm_2018	cryptic_nejm_2018		United Kingdom	lineage2	lineage2.2.1		1.0	1.0	1.0
ERR2517035	cryptic_nejm_2018	cryptic_nejm_2018		United Kingdom	lineage2	lineage2.2.1	0.0	1.0	0.0	1.0
ERR2517036	cryptic_nejm_2018	cryptic_nejm_2018		United Kingdom	lineage2	lineage2.2.1	0.0	1.0	0.0	1.0
ERR2517037	cryptic_nejm_2018	cryptic_nejm_2018		United Kingdom	lineage2	lineage2.2.1	0.0	1.0	0.0	1.0
ERR2517038	cryptic_nejm_2018	cryptic_nejm_2018		United Kingdom	lineage2	lineage2.2.1		1.0	0.0	1.0
ERR2517046	cryptic_nejm_2018	cryptic_nejm_2018		United Kingdom	lineage2	lineage2.2.1		1.0	1.0	1.0
ERR2517047	cryptic_nejm_2018	cryptic_nejm_2018		United Kingdom	lineage2	lineage2.2.1	1.0	1.0	1.0	1.0
ERR2517049	cryptic_nejm_2018	cryptic_nejm_2018		United Kingdom	lineage2	lineage2.2.1		1.0	0.0	1.0
ERR2517050	cryptic_nejm_2018	cryptic_nejm_2018		United Kingdom	lineage2	lineage2.2.1	0.0	0.0	0.0	0.0
ERR2517051	cryptic_nejm_2018	cryptic_nejm_2018		United Kingdom	lineage2	lineage2.2.1	0.0	0.0	0.0	0.0
ERR2517052	cryptic_nejm_2018	cryptic_nejm_2018		United Kingdom	lineage2	lineage2.2.1		1.0	0.0	1.0
ERR2517053	cryptic_nejm_2018	cryptic_nejm_2018		United Kingdom	lineage2	lineage2.2.1	1.0	1.0	1.0	1.0
ERR2517054	cryptic_nejm_2018	cryptic_nejm_2018		United Kingdom	lineage2	lineage2.2.1	0.0		1.0	1.0
ERR2517059	cryptic_nejm_2018	cryptic_nejm_2018		United Kingdom	lineage2	lineage2.2.1	1.0	1.0	0.0	1.0
ERR2517061	cryptic_nejm_2018	cryptic_nejm_2018		United Kingdom	lineage2	lineage2.2.1	0.0	0.0	0.0	0.0
ERR2517070	cryptic_nejm_2018	cryptic_nejm_2018		United Kingdom	lineage2	lineage2.2.1	1.0	1.0	0.0	1.0
ERR2517071	cryptic_nejm_2018	cryptic_nejm_2018		United Kingdom	lineage2	lineage2.2.1		1.0	1.0	1.0
ERR2517072	cryptic_nejm_2018	cryptic_nejm_2018		United Kingdom	lineage2	lineage2.2.1	0.0	0.0	0.0	0.0
ERR2517079	cryptic_nejm_2018	cryptic_nejm_2018		United Kingdom	lineage2	lineage2.2.1	0.0	1.0	0.0	1.0
ERR2517083	cryptic_nejm_2018	cryptic_nejm_2018		United Kingdom	lineage2	lineage2.2.1		1.0	1.0	1.0
ERR2517087	cryptic_nejm_2018	cryptic_nejm_2018		United Kingdom	lineage2	lineage2.2.1	1.0	1.0	1.0
ERR2517089	cryptic_nejm_2018	cryptic_nejm_2018		United Kingdom	lineage2	lineage2.2.1	1.0	1.0	0.0	1.0
ERR2517090	cryptic_nejm_2018	cryptic_nejm_2018		United Kingdom	lineage2	lineage2.2.1	1.0	1.0	0.0	1.0
ERR2517092	cryptic_nejm_2018	cryptic_nejm_2018		United Kingdom	lineage2	lineage2.2.1	1.0	1.0	1.0	1.0
ERR2517096	cryptic_nejm_2018	cryptic_nejm_2018		United Kingdom	lineage2	lineage2.2.1		1.0		1.0
ERR2517097	cryptic_nejm_2018	cryptic_nejm_2018		United Kingdom	lineage2	lineage2.2.1.2		1.0	1.0	1.0
ERR2517098	cryptic_nejm_2018	cryptic_nejm_2018		United Kingdom	lineage2	lineage2.2.1		1.0	0.0	1.0
ERR2517099	cryptic_nejm_2018	cryptic_nejm_2018		United Kingdom	lineage2	lineage2.2.1		1.0	1.0	1.0
ERR2517105	cryptic_nejm_2018	cryptic_nejm_2018		United Kingdom	lineage2	lineage2.2.1	0.0	0.0	0.0	0.0
ERR2517106	cryptic_nejm_2018	cryptic_nejm_2018		United Kingdom	lineage2	lineage2.2.2		1.0		1.0
ERR2517108	cryptic_nejm_2018	cryptic_nejm_2018		United Kingdom	lineage2	lineage2.2.1	1.0	1.0	1.0	1.0
ERR2517112	cryptic_nejm_2018	cryptic_nejm_2018		United Kingdom	lineage2	lineage2.2.1		1.0	1.0	1.0
ERR2517114	cryptic_nejm_2018	cryptic_nejm_2018		United Kingdom	lineage2	lineage2.2.1		1.0		1.0
ERR2517117	cryptic_nejm_2018	cryptic_nejm_2018		United Kingdom	lineage2	lineage2.2.1		1.0	0.0	1.0
ERR2517118	cryptic_nejm_2018	cryptic_nejm_2018		United Kingdom	lineage2	lineage2.2.1	1.0	1.0	1.0	1.0
ERR2517119	cryptic_nejm_2018	cryptic_nejm_2018		United Kingdom	lineage2	lineage2.2.1		1.0	0.0	1.0
ERR2517122	cryptic_nejm_2018	cryptic_nejm_2018		United Kingdom	lineage2	lineage2.2.1.1	1.0	1.0	1.0	1.0
ERR2517125	cryptic_nejm_2018	cryptic_nejm_2018		United Kingdom	lineage2	lineage2.2.1.1		1.0	1.0	1.0
ERR551650	cryptic_nejm_2018	cryptic_nejm_2018		Swaziland	lineage2	lineage2.2.1	1.0	1.0	0.0	1.0
ERR551545	cryptic_nejm_2018	cryptic_nejm_2018		Swaziland	lineage2	lineage2.2.1	1.0	1.0	1.0	1.0
ERR2199932	cryptic_nejm_2018	cryptic_nejm_2018		Swaziland	lineage2	lineage2.2.1	0.0	0.0		0.0
ERR553241	cryptic_nejm_2018	cryptic_nejm_2018		Swaziland	lineage2	lineage2.2.1	0.0	0.0	0.0	1.0
ERR2200015	cryptic_nejm_2018	cryptic_nejm_2018		Swaziland	lineage2	lineage2.2.1	0.0	0.0		0.0
ERR2199807	cryptic_nejm_2018	cryptic_nejm_2018		Swaziland	lineage2	lineage2.2.1	0.0	0.0		0.0
ERR2200077	cryptic_nejm_2018	cryptic_nejm_2018		Swaziland	lineage2	lineage2.2.1	0.0	0.0		0.0
ERR2200043	cryptic_nejm_2018	cryptic_nejm_2018		Swaziland	lineage2	lineage2.2.1	0.0	0.0		0.0
ERR2199977	cryptic_nejm_2018	cryptic_nejm_2018		Swaziland	lineage2	lineage2.2.1	0.0	0.0		0.0
ERR2199938	cryptic_nejm_2018	cryptic_nejm_2018		Swaziland	lineage2	lineage2.2.1	0.0	0.0		0.0
ERR2200014	cryptic_nejm_2018	cryptic_nejm_2018		Swaziland	lineage2	lineage2.2.1	0.0	0.0		0.0
ERR553058	cryptic_nejm_2018	cryptic_nejm_2018		Swaziland	lineage2	lineage2.2.1	1.0	1.0	0.0	1.0
ERR2200010	cryptic_nejm_2018	cryptic_nejm_2018		Swaziland	lineage2	lineage2.2.1	0.0	0.0		0.0
ERR2199925	cryptic_nejm_2018	cryptic_nejm_2018		Swaziland	lineage2	lineage2.2.1	0.0	0.0		0.0
ERR2200021	cryptic_nejm_2018	cryptic_nejm_2018		Swaziland	lineage2	lineage2.2.1	0.0	0.0		0.0
ERR2200044	cryptic_nejm_2018	cryptic_nejm_2018		Swaziland	lineage2	lineage2.2.1	0.0	0.0		0.0
ERR2200051	cryptic_nejm_2018	cryptic_nejm_2018		Swaziland	lineage2	lineage2.2.1	0.0	0.0		0.0
ERR2200052	cryptic_nejm_2018	cryptic_nejm_2018		Swaziland	lineage2	lineage2.2.1	0.0	0.0		0.0
ERR2200025	cryptic_nejm_2018	cryptic_nejm_2018		Swaziland	lineage2	lineage2.2.1	0.0	0.0		0.0
ERR2199933	cryptic_nejm_2018	cryptic_nejm_2018		Swaziland	lineage2	lineage2.2.1	0.0	0.0		0.0
ERR2517578	cryptic_nejm_2018	cryptic_nejm_2018		Netherlands	lineage2	lineage2.2.1	0.0	0.0	0.0	0.0
ERR2517333	cryptic_nejm_2018	cryptic_nejm_2018		Netherlands	lineage2	lineage2.2.1	0.0	1.0	1.0	1.0
ERR2517245	cryptic_nejm_2018	cryptic_nejm_2018		Netherlands	lineage2	lineage2.2.1	0.0	0.0	0.0	0.0
ERR2517193	cryptic_nejm_2018	cryptic_nejm_2018		Netherlands	lineage2	lineage2.2.1		1.0	0.0	1.0
ERR2517590	cryptic_nejm_2018	cryptic_nejm_2018		Netherlands	lineage2	lineage2.2.1.1	0.0	0.0	0.0	0.0
ERR2517217	cryptic_nejm_2018	cryptic_nejm_2018		Netherlands	lineage2	lineage2.2.1	0.0	0.0	0.0	0.0
ERR2517174	cryptic_nejm_2018	cryptic_nejm_2018		Netherlands	lineage2	lineage2.2.1	0.0	0.0	0.0	0.0
ERR2517548	cryptic_nejm_2018	cryptic_nejm_2018		Netherlands	lineage2	lineage2.2.1		1.0	1.0	1.0
ERR2517301	cryptic_nejm_2018	cryptic_nejm_2018		Netherlands	lineage2	lineage2.2.1	0.0	1.0	0.0	0.0
ERR2517256	cryptic_nejm_2018	cryptic_nejm_2018		Netherlands	lineage2	lineage2.2.1.1	0.0	0.0	0.0	0.0
ERR2517137	cryptic_nejm_2018	cryptic_nejm_2018		Netherlands	lineage2	lineage2.2.1	0.0	1.0	0.0	0.0
ERR2517162	cryptic_nejm_2018	cryptic_nejm_2018		Netherlands	lineage2	lineage2.2.1	0.0	0.0	0.0	0.0
ERR2517526	cryptic_nejm_2018	cryptic_nejm_2018		Netherlands	lineage2	lineage2.2.1	0.0	0.0	0.0	0.0
ERR2517275	cryptic_nejm_2018	cryptic_nejm_2018		Netherlands	lineage2	lineage2.2.1	0.0		0.0	0.0
ERR2517372	cryptic_nejm_2018	cryptic_nejm_2018		Netherlands	lineage2	lineage2.2.1	0.0	0.0	0.0	0.0
ERR2517283	cryptic_nejm_2018	cryptic_nejm_2018		Netherlands	lineage2	lineage2.2.1.1	0.0	0.0	0.0	0.0
ERR2517541	cryptic_nejm_2018	cryptic_nejm_2018		Netherlands	lineage2	lineage2.2.1	0.0	0.0	0.0	0.0
ERR2517369	cryptic_nejm_2018	cryptic_nejm_2018		Netherlands	lineage2	lineage2.2.1.1	0.0	0.0	0.0	0.0
ERR2517413	cryptic_nejm_2018	cryptic_nejm_2018		Netherlands	lineage2	lineage2.2.1	0.0	0.0	0.0	0.0
ERR2517149	cryptic_nejm_2018	cryptic_nejm_2018		Netherlands	lineage2	lineage2.2.1	0.0	0.0	0.0	0.0
ERR2517396	cryptic_nejm_2018	cryptic_nejm_2018		Netherlands	lineage2	lineage2.2.1	0.0	0.0	0.0	0.0
ERR2517653	cryptic_nejm_2018	cryptic_nejm_2018		Netherlands	lineage2	lineage2.2.1	0.0	0.0	0.0	0.0
ERR2517169	cryptic_nejm_2018	cryptic_nejm_2018		Netherlands	lineage2	lineage2.2.1.1	0.0	0.0	0.0	0.0
ERR2517429	cryptic_nejm_2018	cryptic_nejm_2018		Netherlands	lineage2	lineage2.2.1.1	0.0	0.0	0.0	0.0
ERR2517414	cryptic_nejm_2018	cryptic_nejm_2018		Netherlands	lineage2	lineage2.2.1	0.0	0.0	0.0	0.0
ERR2517207	cryptic_nejm_2018	cryptic_nejm_2018		Netherlands	lineage2	lineage2.2.1	0.0	0.0	0.0	0.0
ERR2517401	cryptic_nejm_2018	cryptic_nejm_2018		Netherlands	lineage2	lineage2.2.1	0.0	0.0	0.0	0.0
ERR2517146	cryptic_nejm_2018	cryptic_nejm_2018		Netherlands	lineage2	lineage2.2.1	0.0	0.0	0.0	0.0
ERR2517359	cryptic_nejm_2018	cryptic_nejm_2018		Netherlands	lineage2	lineage2.2.1.1	0.0	0.0	0.0	0.0
ERR2517612	cryptic_nejm_2018	cryptic_nejm_2018		Netherlands	lineage2	lineage2.2.1	0.0	0.0	0.0	0.0
ERR2517628	cryptic_nejm_2018	cryptic_nejm_2018		Netherlands	lineage2	lineage2.2.1	0.0	0.0	0.0	0.0
ERR2517307	cryptic_nejm_2018	cryptic_nejm_2018		Netherlands	lineage2	lineage2.2.1	1.0	1.0	1.0	1.0
ERR2517436	cryptic_nejm_2018	cryptic_nejm_2018		Netherlands	lineage2	lineage2.2.1		1.0	1.0	1.0
ERR2517484	cryptic_nejm_2018	cryptic_nejm_2018		Netherlands	lineage2	lineage2.2.1	0.0		0.0	1.0
ERR2517145	cryptic_nejm_2018	cryptic_nejm_2018		Netherlands	lineage2	lineage2.2.1	0.0	0.0	0.0	0.0
ERR2517393	cryptic_nejm_2018	cryptic_nejm_2018		Netherlands	lineage2	lineage2.2.1	0.0	0.0	0.0	0.0
ERR2517633	cryptic_nejm_2018	cryptic_nejm_2018		Netherlands	lineage2	lineage2.2.1.1	0.0	0.0	0.0	0.0
ERR2517434	cryptic_nejm_2018	cryptic_nejm_2018		Netherlands	lineage2	lineage2.2.1	0.0	0.0	0.0	0.0
ERR2509682	cryptic_nejm_2018	cryptic_nejm_2018		United Kingdom	lineage2	lineage2.2.1	0.0	0.0	0.0	0.0
ERR2509884	cryptic_nejm_2018	cryptic_nejm_2018		United Kingdom	lineage2	lineage2.2.1		1.0	0.0	1.0
ERR2509895	cryptic_nejm_2018	cryptic_nejm_2018		United Kingdom	lineage2	lineage2.2.1	0.0	0.0	0.0	0.0
ERR2509888	cryptic_nejm_2018	cryptic_nejm_2018		United Kingdom	lineage2	lineage2.2.1	0.0	0.0	0.0	0.0
ERR2509881	cryptic_nejm_2018	cryptic_nejm_2018		United Kingdom	lineage2	lineage2.2.1	0.0	0.0	0.0	0.0
ERR2509894	cryptic_nejm_2018	cryptic_nejm_2018		United Kingdom	lineage2	lineage2.2.1	0.0	0.0	0.0	0.0
ERR2509679	cryptic_nejm_2018	cryptic_nejm_2018		United Kingdom	lineage2	lineage2.2.1	0.0	0.0	0.0	0.0
ERR2509897	cryptic_nejm_2018	cryptic_nejm_2018		United Kingdom	lineage2	lineage2.2.1	1.0	1.0	0.0	1.0
ERR2509883	cryptic_nejm_2018	cryptic_nejm_2018		United Kingdom	lineage2	lineage2.2.1	0.0	0.0	0.0	0.0
ERR2510528	cryptic_nejm_2018	cryptic_nejm_2018		Pakistan	lineage2	lineage2.2.1	0.0	1.0	0.0	1.0
ERR2510871	cryptic_nejm_2018	cryptic_nejm_2018		Pakistan	lineage2	lineage2.2.1.1	1.0	1.0	1.0	1.0
ERR2510443	cryptic_nejm_2018	cryptic_nejm_2018		Pakistan	lineage2	lineage2.2.1	1.0	1.0	0.0	1.0
ERR2510545	cryptic_nejm_2018	cryptic_nejm_2018		Pakistan	lineage2	lineage2.2.1	1.0	1.0	0.0	1.0
ERR2510535	cryptic_nejm_2018	cryptic_nejm_2018		Pakistan	lineage2	lineage2.2.1	1.0	1.0	1.0	1.0
ERR2510534	cryptic_nejm_2018	cryptic_nejm_2018		Pakistan	lineage2	lineage2.2.1.2	1.0	1.0	0.0	1.0
ERR2510561	cryptic_nejm_2018	cryptic_nejm_2018		Pakistan	lineage2	lineage2.2.1	1.0	1.0	1.0	1.0
ERR2510265	cryptic_nejm_2018	cryptic_nejm_2018		Pakistan	lineage2	lineage2.2.1	1.0	1.0	0.0	1.0
ERR2510408	cryptic_nejm_2018	cryptic_nejm_2018		Pakistan	lineage2	lineage2.2.1	1.0	1.0	1.0	1.0
ERR2510336	cryptic_nejm_2018	cryptic_nejm_2018		Pakistan	lineage2	lineage2.2.1	1.0	1.0	1.0	1.0
ERR2510293	cryptic_nejm_2018	cryptic_nejm_2018		Pakistan	lineage2	lineage2.2.1.2	1.0	1.0	1.0	1.0
ERR2510358	cryptic_nejm_2018	cryptic_nejm_2018		Pakistan	lineage2	lineage2.2.1	1.0	1.0	1.0	1.0
ERR2510303	cryptic_nejm_2018	cryptic_nejm_2018		Pakistan	lineage2	lineage2.2.1.1	0.0	1.0	0.0	1.0
ERR2510870	cryptic_nejm_2018	cryptic_nejm_2018		Pakistan	lineage2	lineage2.2.1.1	1.0	1.0	1.0	1.0
ERR2510252	cryptic_nejm_2018	cryptic_nejm_2018		Pakistan	lineage2	lineage2.2.1.1	1.0	1.0	1.0	1.0
ERR2510305	cryptic_nejm_2018	cryptic_nejm_2018		Pakistan	lineage2	lineage2.2.1.1	1.0	1.0	1.0	1.0
ERR2510539	cryptic_nejm_2018	cryptic_nejm_2018		Pakistan	lineage2	lineage2.2.1	1.0	1.0	0.0	1.0
ERR2510394	cryptic_nejm_2018	cryptic_nejm_2018		Pakistan	lineage2	lineage2.2.1	1.0	1.0	0.0	1.0
ERR2510361	cryptic_nejm_2018	cryptic_nejm_2018		Pakistan	lineage2	lineage2.2.1	1.0	1.0	1.0	1.0
ERR2510355	cryptic_nejm_2018	cryptic_nejm_2018		Pakistan	lineage2	lineage2.2.1	1.0	1.0	0.0	1.0
ERR2510321	cryptic_nejm_2018	cryptic_nejm_2018		Pakistan	lineage2	lineage2.2.1	1.0	1.0	1.0	1.0
ERR2510146	cryptic_nejm_2018	cryptic_nejm_2018		Peru	lineage2	lineage2.2.1		1.0		1.0
ERR2510159	cryptic_nejm_2018	cryptic_nejm_2018		Peru	lineage2	lineage2.2.1		1.0		1.0
ERR2510185	cryptic_nejm_2018	cryptic_nejm_2018		Peru	lineage2	lineage2.2.1		1.0		1.0
ERR2510190	cryptic_nejm_2018	cryptic_nejm_2018		Peru	lineage2	lineage2.2.1		1.0		1.0
ERR2510199	cryptic_nejm_2018	cryptic_nejm_2018		Peru	lineage2	lineage2.2.1		1.0		1.0
ERR2510216	cryptic_nejm_2018	cryptic_nejm_2018		Peru	lineage2	lineage2.2.1		1.0		0.0
ERR2510220	cryptic_nejm_2018	cryptic_nejm_2018		Peru	lineage2	lineage2.2.1		0.0		0.0
ERR2510227	cryptic_nejm_2018	cryptic_nejm_2018		Peru	lineage2	lineage2.2.1		1.0		0.0
ERR2510237	cryptic_nejm_2018	cryptic_nejm_2018		Peru	lineage2	lineage2.2.1		1.0		0.0
ERR2510240	cryptic_nejm_2018	cryptic_nejm_2018		Peru	lineage2	lineage2.2.1		1.0		0.0
ERR2041783	cryptic_nejm_2018	cryptic_nejm_2018		Serbia	lineage2	lineage2.2.1	1.0	1.0	1.0	1.0
ERR2041744	cryptic_nejm_2018	cryptic_nejm_2018		Serbia	lineage2	lineage2.2.1	0.0	1.0	1.0	1.0
ERR2041742	cryptic_nejm_2018	cryptic_nejm_2018		Serbia	lineage2	lineage2.2.1	0.0	1.0	1.0	1.0
ERR2041760	cryptic_nejm_2018	cryptic_nejm_2018		Serbia	lineage2	lineage2.2.1	1.0	1.0	1.0	1.0
ERR2041768	cryptic_nejm_2018	cryptic_nejm_2018		Serbia	lineage2	lineage2.2.1	1.0	1.0	0.0	1.0
ERR2041772	cryptic_nejm_2018	cryptic_nejm_2018		Serbia	lineage2	lineage2.2.1	0.0	1.0	1.0	1.0
ERR2041787	cryptic_nejm_2018	cryptic_nejm_2018		Serbia	lineage2	lineage2.2.1	1.0	1.0	1.0	1.0
ERR2041720	cryptic_nejm_2018	cryptic_nejm_2018		Serbia	lineage2	lineage2.2.1	1.0	1.0	1.0	1.0
ERR2041781	cryptic_nejm_2018	cryptic_nejm_2018		Serbia	lineage2	lineage2.2.1	1.0	1.0	0.0	1.0
ERR2041743	cryptic_nejm_2018	cryptic_nejm_2018		Serbia	lineage2	lineage2.2.1	1.0	1.0	0.0	1.0
ERR2515106	cryptic_nejm_2018	cryptic_nejm_2018		South Africa	lineage2	lineage2.2.1	0.0	0.0	0.0	0.0
ERR2515109	cryptic_nejm_2018	cryptic_nejm_2018		South Africa	lineage2	lineage2.2.1	1.0	1.0	0.0	1.0
ERR2515112	cryptic_nejm_2018	cryptic_nejm_2018		South Africa	lineage2	lineage2.2.1	1.0	1.0	1.0	1.0
ERR2515113	cryptic_nejm_2018	cryptic_nejm_2018		South Africa	lineage2	lineage2.2.1.1	0.0	0.0	0.0	0.0
ERR2515117	cryptic_nejm_2018	cryptic_nejm_2018		South Africa	lineage2	lineage2.2.1	0.0	0.0	0.0	0.0
ERR2515118	cryptic_nejm_2018	cryptic_nejm_2018		South Africa	lineage2	lineage2.2.1.1	0.0	0.0	0.0	0.0
ERR2515119	cryptic_nejm_2018	cryptic_nejm_2018		South Africa	lineage2	lineage2.2.1	0.0	0.0	0.0	1.0
ERR2515121	cryptic_nejm_2018	cryptic_nejm_2018		South Africa	lineage2	lineage2.2.1	0.0	1.0	0.0	1.0
ERR2515124	cryptic_nejm_2018	cryptic_nejm_2018		South Africa	lineage2	lineage2.2.1	0.0	0.0	0.0	0.0
ERR2515126	cryptic_nejm_2018	cryptic_nejm_2018		South Africa	lineage2	lineage2.2.1	0.0	0.0	0.0	1.0
ERR2515128	cryptic_nejm_2018	cryptic_nejm_2018		South Africa	lineage2	lineage2.2.1.1	0.0	0.0	0.0	0.0
ERR2515129	cryptic_nejm_2018	cryptic_nejm_2018		South Africa	lineage2	lineage2.2.1	0.0	0.0	0.0	0.0
ERR2515138	cryptic_nejm_2018	cryptic_nejm_2018		South Africa	lineage2	lineage2.2.1	0.0	0.0	0.0	0.0
ERR2515144	cryptic_nejm_2018	cryptic_nejm_2018		South Africa	lineage2	lineage2.2.2	1.0			1.0
ERR2515146	cryptic_nejm_2018	cryptic_nejm_2018		South Africa	lineage2	lineage2.2.1	0.0	0.0	0.0	0.0
ERR2515149	cryptic_nejm_2018	cryptic_nejm_2018		South Africa	lineage2	lineage2.2.1	0.0	0.0	0.0	0.0
ERR2515150	cryptic_nejm_2018	cryptic_nejm_2018		South Africa	lineage2	lineage2.2.1	0.0	0.0	0.0	0.0
ERR2515151	cryptic_nejm_2018	cryptic_nejm_2018		South Africa	lineage2	lineage2.2.1	0.0	0.0	0.0	0.0
ERR2515156	cryptic_nejm_2018	cryptic_nejm_2018		South Africa	lineage2	lineage2.2.1	0.0	0.0	0.0	0.0
ERR2515159	cryptic_nejm_2018	cryptic_nejm_2018		South Africa	lineage2	lineage2.2.1.1	1.0			1.0
ERR2515171	cryptic_nejm_2018	cryptic_nejm_2018		South Africa	lineage2	lineage2.2.1	0.0	0.0	0.0	0.0
ERR2515173	cryptic_nejm_2018	cryptic_nejm_2018		South Africa	lineage2	lineage2.2.1	1.0			1.0
ERR2515174	cryptic_nejm_2018	cryptic_nejm_2018		South Africa	lineage2	lineage2.2.1	0.0	0.0	0.0	0.0
ERR2515178	cryptic_nejm_2018	cryptic_nejm_2018		South Africa	lineage2	lineage2.2.1.1	0.0	0.0	0.0	1.0
ERR2515179	cryptic_nejm_2018	cryptic_nejm_2018		South Africa	lineage2	lineage2.2.1	0.0	0.0	0.0	0.0
ERR2515186	cryptic_nejm_2018	cryptic_nejm_2018		South Africa	lineage2	lineage2.2.1.1	0.0	0.0	0.0	0.0
ERR2515190	cryptic_nejm_2018	cryptic_nejm_2018		South Africa	lineage2	lineage2.2.1	0.0	0.0	0.0	0.0
ERR2515191	cryptic_nejm_2018	cryptic_nejm_2018		South Africa	lineage2	lineage2.2.1	0.0	0.0		0.0
ERR2515201	cryptic_nejm_2018	cryptic_nejm_2018		South Africa	lineage2	lineage2.2.1.1	0.0	0.0	0.0	0.0
ERR2515209	cryptic_nejm_2018	cryptic_nejm_2018		South Africa	lineage2	lineage2.2.1	0.0	1.0	0.0	1.0
ERR2515213	cryptic_nejm_2018	cryptic_nejm_2018		South Africa	lineage2	lineage2.2.2	1.0			1.0
ERR2515214	cryptic_nejm_2018	cryptic_nejm_2018		South Africa	lineage2	lineage2.2.1	0.0	0.0	0.0	0.0
ERR2515223	cryptic_nejm_2018	cryptic_nejm_2018		South Africa	lineage2	lineage2.2.1	0.0	0.0		1.0
ERR2515224	cryptic_nejm_2018	cryptic_nejm_2018		South Africa	lineage2	lineage2.2.1	0.0	1.0	0.0	1.0
ERR2515226	cryptic_nejm_2018	cryptic_nejm_2018		South Africa	lineage2	lineage2.2.1	0.0	0.0	0.0	0.0
ERR2515227	cryptic_nejm_2018	cryptic_nejm_2018		South Africa	lineage2	lineage2.2.2	0.0	1.0	1.0	1.0
ERR2515229	cryptic_nejm_2018	cryptic_nejm_2018		South Africa	lineage2	lineage2.2.1.1	0.0	0.0	0.0	0.0
ERR2515238	cryptic_nejm_2018	cryptic_nejm_2018		South Africa	lineage2	lineage2.2.1	1.0			1.0
ERR2515240	cryptic_nejm_2018	cryptic_nejm_2018		South Africa	lineage2	lineage2.2.1	0.0	0.0	0.0	0.0
ERR2515241	cryptic_nejm_2018	cryptic_nejm_2018		South Africa	lineage2	lineage2.2.1	0.0	0.0	0.0	0.0
ERR2515243	cryptic_nejm_2018	cryptic_nejm_2018		South Africa	lineage2	lineage2.2.1	0.0	0.0	0.0	0.0
ERR2515250	cryptic_nejm_2018	cryptic_nejm_2018		South Africa	lineage2	lineage2.2.1	1.0			1.0
ERR2515251	cryptic_nejm_2018	cryptic_nejm_2018		South Africa	lineage2	lineage2.2.1	0.0	0.0	0.0	0.0
ERR2515256	cryptic_nejm_2018	cryptic_nejm_2018		South Africa	lineage2	lineage2.2.1	0.0	0.0	0.0	0.0
ERR2515257	cryptic_nejm_2018	cryptic_nejm_2018		South Africa	lineage2	lineage2.2.1	0.0	0.0	0.0	0.0
ERR2515263	cryptic_nejm_2018	cryptic_nejm_2018		South Africa	lineage2	lineage2.2.1	1.0			1.0
ERR2515268	cryptic_nejm_2018	cryptic_nejm_2018		South Africa	lineage2	lineage2.2.1	0.0	0.0	0.0	0.0
ERR2515270	cryptic_nejm_2018	cryptic_nejm_2018		South Africa	lineage2	lineage2.2.1	0.0	0.0	0.0	0.0
ERR2515271	cryptic_nejm_2018	cryptic_nejm_2018		South Africa	lineage2	lineage2.2.1	0.0	0.0		0.0
ERR2515272	cryptic_nejm_2018	cryptic_nejm_2018		South Africa	lineage2	lineage2.2.1	0.0	0.0	0.0	0.0
ERR2515273	cryptic_nejm_2018	cryptic_nejm_2018		South Africa	lineage2	lineage2.2.1	0.0	0.0	0.0	0.0
ERR2515276	cryptic_nejm_2018	cryptic_nejm_2018		South Africa	lineage2	lineage2.2.1	0.0	0.0	0.0	0.0
ERR2515279	cryptic_nejm_2018	cryptic_nejm_2018		South Africa	lineage2	lineage2.2.1	0.0	0.0	0.0	0.0
ERR2515282	cryptic_nejm_2018	cryptic_nejm_2018		South Africa	lineage2	lineage2.2.1	0.0	0.0	0.0	0.0
ERR2515283	cryptic_nejm_2018	cryptic_nejm_2018		South Africa	lineage2	lineage2.2.1	0.0	1.0	0.0	1.0
ERR2515289	cryptic_nejm_2018	cryptic_nejm_2018		South Africa	lineage2	lineage2.2.1	0.0	0.0	0.0	0.0
ERR2515291	cryptic_nejm_2018	cryptic_nejm_2018		South Africa	lineage2	lineage2.2.1	0.0	0.0	0.0	0.0
ERR2515296	cryptic_nejm_2018	cryptic_nejm_2018		South Africa	lineage2	lineage2.2.1	0.0	0.0		0.0
ERR2515297	cryptic_nejm_2018	cryptic_nejm_2018		South Africa	lineage2	lineage2.2.1	0.0	0.0	0.0	0.0
ERR2515299	cryptic_nejm_2018	cryptic_nejm_2018		South Africa	lineage2	lineage2.2.1	0.0	0.0	0.0	0.0
ERR2515300	cryptic_nejm_2018	cryptic_nejm_2018		South Africa	lineage2	lineage2.2.1	0.0	0.0	0.0	0.0
ERR2515301	cryptic_nejm_2018	cryptic_nejm_2018		South Africa	lineage2	lineage2.2.1	0.0	1.0	1.0	1.0
ERR2515302	cryptic_nejm_2018	cryptic_nejm_2018		South Africa	lineage2	lineage2.2.1	0.0	0.0	0.0	0.0
ERR2515304	cryptic_nejm_2018	cryptic_nejm_2018		South Africa	lineage2	lineage2.2.1	1.0	1.0	0.0	1.0
ERR2515305	cryptic_nejm_2018	cryptic_nejm_2018		South Africa	lineage2	lineage2.2.1	0.0	0.0	0.0	0.0
ERR2515306	cryptic_nejm_2018	cryptic_nejm_2018		South Africa	lineage2	lineage2.2.1	0.0	0.0	0.0	0.0
ERR2515308	cryptic_nejm_2018	cryptic_nejm_2018		South Africa	lineage2	lineage2.2.1	0.0	0.0	0.0	0.0
ERR2515313	cryptic_nejm_2018	cryptic_nejm_2018		South Africa	lineage2	lineage2.2.1	0.0	0.0	0.0	0.0
ERR2515318	cryptic_nejm_2018	cryptic_nejm_2018		South Africa	lineage2	lineage2.2.1	0.0	0.0	0.0	0.0
ERR2515322	cryptic_nejm_2018	cryptic_nejm_2018		South Africa	lineage2	lineage2.2.1	1.0			1.0
ERR2515324	cryptic_nejm_2018	cryptic_nejm_2018		South Africa	lineage2	lineage2.2.1	0.0	0.0	0.0	0.0
ERR2515325	cryptic_nejm_2018	cryptic_nejm_2018		South Africa	lineage2	lineage2.2.1	0.0			1.0
ERR2515326	cryptic_nejm_2018	cryptic_nejm_2018		South Africa	lineage2	lineage2.2.1	0.0	0.0	0.0	0.0
ERR2515327	cryptic_nejm_2018	cryptic_nejm_2018		South Africa	lineage2	lineage2.2.1	0.0	0.0	0.0	0.0
ERR2515330	cryptic_nejm_2018	cryptic_nejm_2018		South Africa	lineage2	lineage2.2.1	0.0	0.0	0.0	0.0
ERR2515331	cryptic_nejm_2018	cryptic_nejm_2018		South Africa	lineage2	lineage2.2.2	1.0			1.0
ERR2515333	cryptic_nejm_2018	cryptic_nejm_2018		South Africa	lineage2	lineage2.2.1	0.0			1.0
ERR2515334	cryptic_nejm_2018	cryptic_nejm_2018		South Africa	lineage2	lineage2.2.1	0.0	0.0	0.0	0.0
ERR2515336	cryptic_nejm_2018	cryptic_nejm_2018		South Africa	lineage2	lineage2.2.1	0.0	0.0	0.0	0.0
ERR2515352	cryptic_nejm_2018	cryptic_nejm_2018		South Africa	lineage2	lineage2.2.1	0.0	0.0	0.0	0.0
ERR2515356	cryptic_nejm_2018	cryptic_nejm_2018		South Africa	lineage2	lineage2.2.1	0.0	0.0	1.0	1.0
ERR2515358	cryptic_nejm_2018	cryptic_nejm_2018		South Africa	lineage2	lineage2.2.1	0.0			1.0
ERR2515362	cryptic_nejm_2018	cryptic_nejm_2018		South Africa	lineage2	lineage2.2.1.1	0.0	0.0	0.0	1.0
ERR2515365	cryptic_nejm_2018	cryptic_nejm_2018		South Africa	lineage2	lineage2.2.1	0.0	0.0	0.0	0.0
ERR2515368	cryptic_nejm_2018	cryptic_nejm_2018		South Africa	lineage2	lineage2.2.1	0.0	0.0	0.0	0.0
ERR2515369	cryptic_nejm_2018	cryptic_nejm_2018		South Africa	lineage2	lineage2.2.1	0.0	0.0	0.0	1.0
ERR2515371	cryptic_nejm_2018	cryptic_nejm_2018		South Africa	lineage2	lineage2.2.1	0.0	1.0	1.0	1.0
ERR2515372	cryptic_nejm_2018	cryptic_nejm_2018		South Africa	lineage2	lineage2.2.1	0.0	0.0	0.0	0.0
ERR2515373	cryptic_nejm_2018	cryptic_nejm_2018		South Africa	lineage2	lineage2.2.1	1.0			1.0
ERR2515376	cryptic_nejm_2018	cryptic_nejm_2018		South Africa	lineage2	lineage2.2.1	1.0	1.0	0.0	1.0
ERR2515377	cryptic_nejm_2018	cryptic_nejm_2018		South Africa	lineage2	lineage2.2.1	0.0	0.0	0.0	0.0
ERR2515378	cryptic_nejm_2018	cryptic_nejm_2018		South Africa	lineage2	lineage2.2.1	0.0	0.0	0.0	0.0
ERR2515380	cryptic_nejm_2018	cryptic_nejm_2018		South Africa	lineage2	lineage2.2.1	0.0	0.0	0.0	0.0
ERR2515385	cryptic_nejm_2018	cryptic_nejm_2018		South Africa	lineage2	lineage2.2.1	0.0	1.0	0.0	0.0
ERR2515387	cryptic_nejm_2018	cryptic_nejm_2018		South Africa	lineage2	lineage2.2.1	0.0	0.0	0.0	1.0
ERR2515388	cryptic_nejm_2018	cryptic_nejm_2018		South Africa	lineage2	lineage2.2.1	0.0	0.0	0.0	0.0
ERR2515396	cryptic_nejm_2018	cryptic_nejm_2018		South Africa	lineage2	lineage2.2.1	0.0	0.0	0.0	1.0
ERR2515398	cryptic_nejm_2018	cryptic_nejm_2018		South Africa	lineage2	lineage2.2.1	0.0	0.0	0.0	0.0
ERR2515416	cryptic_nejm_2018	cryptic_nejm_2018		South Africa	lineage2	lineage2.2.1	0.0	0.0	0.0	0.0
ERR2515418	cryptic_nejm_2018	cryptic_nejm_2018		South Africa	lineage2	lineage2.2.1	0.0	0.0	0.0	0.0
ERR2515419	cryptic_nejm_2018	cryptic_nejm_2018		South Africa	lineage2	lineage2.2.2	1.0			1.0
ERR2515420	cryptic_nejm_2018	cryptic_nejm_2018		South Africa	lineage2	lineage2.2.1	0.0	0.0	0.0	0.0
ERR2515427	cryptic_nejm_2018	cryptic_nejm_2018		South Africa	lineage2	lineage2.2.1.1	0.0	1.0		0.0
ERR2515431	cryptic_nejm_2018	cryptic_nejm_2018		South Africa	lineage2	lineage2.2.1	0.0	0.0	0.0	0.0
ERR2515433	cryptic_nejm_2018	cryptic_nejm_2018		South Africa	lineage2	lineage2.2.1	0.0	0.0	0.0	0.0
ERR2515436	cryptic_nejm_2018	cryptic_nejm_2018		South Africa	lineage2	lineage2.2.1	1.0	0.0	0.0	1.0
ERR2515439	cryptic_nejm_2018	cryptic_nejm_2018		South Africa	lineage2	lineage2.2.1	0.0	1.0	0.0	0.0
ERR2515441	cryptic_nejm_2018	cryptic_nejm_2018		South Africa	lineage2	lineage2.2.1.1	0.0	0.0	0.0	1.0
ERR2515442	cryptic_nejm_2018	cryptic_nejm_2018		South Africa	lineage2	lineage2.2.1	0.0	0.0	0.0	1.0
ERR2515446	cryptic_nejm_2018	cryptic_nejm_2018		South Africa	lineage2	lineage2.2.1	0.0	0.0	0.0	0.0
ERR2515447	cryptic_nejm_2018	cryptic_nejm_2018		South Africa	lineage2	lineage2.2.1	0.0	0.0	0.0	0.0
ERR2515448	cryptic_nejm_2018	cryptic_nejm_2018		South Africa	lineage2	lineage2.2.2	0.0	1.0	0.0	1.0
ERR2515450	cryptic_nejm_2018	cryptic_nejm_2018		South Africa	lineage2	lineage2.2.1	0.0	0.0	0.0	0.0
ERR2515453	cryptic_nejm_2018	cryptic_nejm_2018		South Africa	lineage2	lineage2.2.1	0.0	0.0	0.0	0.0
ERR2515457	cryptic_nejm_2018	cryptic_nejm_2018		South Africa	lineage2	lineage2.2.1	0.0	0.0	0.0	0.0
ERR2515458	cryptic_nejm_2018	cryptic_nejm_2018		South Africa	lineage2	lineage2.2.1	1.0			1.0
ERR2515459	cryptic_nejm_2018	cryptic_nejm_2018		South Africa	lineage2	lineage2.2.1	0.0	0.0	0.0	0.0
ERR2515462	cryptic_nejm_2018	cryptic_nejm_2018		South Africa	lineage2	lineage2.2.1	0.0	0.0	0.0	0.0
ERR2515464	cryptic_nejm_2018	cryptic_nejm_2018		South Africa	lineage2	lineage2.2.1	0.0	0.0	0.0	0.0
ERR2515466	cryptic_nejm_2018	cryptic_nejm_2018		South Africa	lineage2	lineage2.2.2	1.0	1.0	1.0	1.0
ERR2515468	cryptic_nejm_2018	cryptic_nejm_2018		South Africa	lineage2	lineage2.2.1.1	0.0	0.0	0.0	0.0
ERR2515469	cryptic_nejm_2018	cryptic_nejm_2018		South Africa	lineage2	lineage2.2.1	0.0	0.0	0.0	0.0
ERR2515473	cryptic_nejm_2018	cryptic_nejm_2018		South Africa	lineage2	lineage2.2.2	1.0			1.0
ERR2515478	cryptic_nejm_2018	cryptic_nejm_2018		South Africa	lineage2	lineage2.2.1.1	0.0	0.0	0.0	0.0
ERR2515481	cryptic_nejm_2018	cryptic_nejm_2018		South Africa	lineage2	lineage2.2.1	0.0	0.0	0.0	0.0
ERR2515488	cryptic_nejm_2018	cryptic_nejm_2018		South Africa	lineage2	lineage2.2.1	1.0	1.0	1.0	1.0
ERR2515490	cryptic_nejm_2018	cryptic_nejm_2018		South Africa	lineage2	lineage2.2.1	0.0	0.0	0.0	0.0
ERR2515495	cryptic_nejm_2018	cryptic_nejm_2018		South Africa	lineage2	lineage2.2.1	0.0	0.0	0.0	0.0
ERR2515499	cryptic_nejm_2018	cryptic_nejm_2018		South Africa	lineage2	lineage2.2.1	0.0	0.0	0.0	0.0
ERR2515502	cryptic_nejm_2018	cryptic_nejm_2018		South Africa	lineage2	lineage2.2.1	0.0	0.0	0.0	0.0
ERR2515503	cryptic_nejm_2018	cryptic_nejm_2018		South Africa	lineage2	lineage2.2.1.1	0.0	0.0	0.0	0.0
ERR2515513	cryptic_nejm_2018	cryptic_nejm_2018		South Africa	lineage2	lineage2.2.1	0.0			1.0
ERR2515517	cryptic_nejm_2018	cryptic_nejm_2018		South Africa	lineage2	lineage2.2.1	0.0	0.0	0.0	0.0
ERR2515518	cryptic_nejm_2018	cryptic_nejm_2018		South Africa	lineage2	lineage2.2.1	0.0	0.0	0.0	1.0
ERR2515519	cryptic_nejm_2018	cryptic_nejm_2018		South Africa	lineage2	lineage2.2.2	1.0			1.0
ERR2515521	cryptic_nejm_2018	cryptic_nejm_2018		South Africa	lineage2	lineage2.2.1	0.0	0.0	0.0	0.0
ERR2515523	cryptic_nejm_2018	cryptic_nejm_2018		South Africa	lineage2	lineage2.2.1	0.0	1.0	0.0	1.0
ERR2515527	cryptic_nejm_2018	cryptic_nejm_2018		South Africa	lineage2	lineage2.2.1	0.0	0.0	0.0	0.0
ERR2515530	cryptic_nejm_2018	cryptic_nejm_2018		South Africa	lineage2	lineage2.2.1	0.0	1.0	0.0	1.0
ERR2515532	cryptic_nejm_2018	cryptic_nejm_2018		South Africa	lineage2	lineage2.2.1	0.0	1.0	0.0	1.0
ERR2515534	cryptic_nejm_2018	cryptic_nejm_2018		South Africa	lineage2	lineage2.2.1	0.0	0.0	0.0	0.0
ERR2515539	cryptic_nejm_2018	cryptic_nejm_2018		South Africa	lineage2	lineage2.2.1.1	0.0	0.0	0.0	1.0
ERR2515541	cryptic_nejm_2018	cryptic_nejm_2018		South Africa	lineage2	lineage2.2.2	1.0			1.0
ERR2515544	cryptic_nejm_2018	cryptic_nejm_2018		South Africa	lineage2	lineage2.2.2	1.0			1.0
ERR2515550	cryptic_nejm_2018	cryptic_nejm_2018		South Africa	lineage2	lineage2.2.1	0.0	0.0	0.0	0.0
ERR2515556	cryptic_nejm_2018	cryptic_nejm_2018		South Africa	lineage2	lineage2.2.1	0.0	0.0	0.0	0.0
ERR2515558	cryptic_nejm_2018	cryptic_nejm_2018		South Africa	lineage2	lineage2.2.1	0.0	0.0	0.0	0.0
ERR2515561	cryptic_nejm_2018	cryptic_nejm_2018		South Africa	lineage2	lineage2.2.1	0.0	0.0	0.0	0.0
ERR2515570	cryptic_nejm_2018	cryptic_nejm_2018		South Africa	lineage2	lineage2.2.1	0.0	0.0	0.0	0.0
ERR2515576	cryptic_nejm_2018	cryptic_nejm_2018		South Africa	lineage2	lineage2.2.1	0.0	1.0	0.0	1.0
ERR2515577	cryptic_nejm_2018	cryptic_nejm_2018		South Africa	lineage2	lineage2.2.2	1.0	1.0	1.0	1.0
ERR2515579	cryptic_nejm_2018	cryptic_nejm_2018		South Africa	lineage2	lineage2.2.1	0.0	0.0	0.0	0.0
ERR2515581	cryptic_nejm_2018	cryptic_nejm_2018		South Africa	lineage2	lineage2.2.1	0.0	0.0	0.0	0.0
ERR2515584	cryptic_nejm_2018	cryptic_nejm_2018		South Africa	lineage2	lineage2.2.2	1.0			1.0
ERR2515587	cryptic_nejm_2018	cryptic_nejm_2018		South Africa	lineage2	lineage2.2.1	0.0	0.0	0.0	0.0
ERR2515589	cryptic_nejm_2018	cryptic_nejm_2018		South Africa	lineage2	lineage2.2.1	1.0			1.0
ERR2515591	cryptic_nejm_2018	cryptic_nejm_2018		South Africa	lineage2	lineage2.2.1	1.0			1.0
ERR2515592	cryptic_nejm_2018	cryptic_nejm_2018		South Africa	lineage2	lineage2.2.1	0.0	0.0	0.0	0.0
ERR2515600	cryptic_nejm_2018	cryptic_nejm_2018		South Africa	lineage2	lineage2.2.1	0.0	0.0	0.0	0.0
ERR2515604	cryptic_nejm_2018	cryptic_nejm_2018		South Africa	lineage2	lineage2.2.1.1	0.0	0.0	0.0	0.0
ERR2515606	cryptic_nejm_2018	cryptic_nejm_2018		South Africa	lineage2	lineage2.2.1	0.0	1.0	1.0	1.0
ERR2515607	cryptic_nejm_2018	cryptic_nejm_2018		South Africa	lineage2	lineage2.2.1	0.0	0.0	0.0	0.0
ERR2515609	cryptic_nejm_2018	cryptic_nejm_2018		South Africa	lineage2	lineage2.2.2	1.0			1.0
ERR2515617	cryptic_nejm_2018	cryptic_nejm_2018		South Africa	lineage2	lineage2.2.1	0.0	0.0	0.0	0.0
ERR2515619	cryptic_nejm_2018	cryptic_nejm_2018		South Africa	lineage2	lineage2.2.1	0.0	0.0	0.0	0.0
ERR2515625	cryptic_nejm_2018	cryptic_nejm_2018		South Africa	lineage2	lineage2.2.1	0.0	0.0	0.0	0.0
ERR2515627	cryptic_nejm_2018	cryptic_nejm_2018		South Africa	lineage2	lineage2.2.1	0.0	0.0	0.0	0.0
ERR2515633	cryptic_nejm_2018	cryptic_nejm_2018		South Africa	lineage2	lineage2.2.1	0.0	1.0	0.0	1.0
ERR2515638	cryptic_nejm_2018	cryptic_nejm_2018		South Africa	lineage2	lineage2.2.1	0.0	0.0	0.0	0.0
ERR2515641	cryptic_nejm_2018	cryptic_nejm_2018		South Africa	lineage2	lineage2.2.1	0.0	0.0		0.0
ERR2515644	cryptic_nejm_2018	cryptic_nejm_2018		South Africa	lineage2	lineage2.2.1.1	0.0	0.0	0.0	0.0
ERR2515647	cryptic_nejm_2018	cryptic_nejm_2018		South Africa	lineage2	lineage2.2.1.1	0.0			1.0
ERR2515650	cryptic_nejm_2018	cryptic_nejm_2018		South Africa	lineage2	lineage2.2.1	1.0	1.0		1.0
ERR2515653	cryptic_nejm_2018	cryptic_nejm_2018		South Africa	lineage2	lineage2.2.1	0.0	0.0	0.0	0.0
ERR2515654	cryptic_nejm_2018	cryptic_nejm_2018		South Africa	lineage2	lineage2.2.1	0.0	0.0	0.0	0.0
ERR2515655	cryptic_nejm_2018	cryptic_nejm_2018		South Africa	lineage2	lineage2.2.1.1	0.0	0.0	0.0	0.0
ERR2515656	cryptic_nejm_2018	cryptic_nejm_2018		South Africa	lineage2	lineage2.2.1	0.0	0.0	0.0	0.0
ERR2515658	cryptic_nejm_2018	cryptic_nejm_2018		South Africa	lineage2	lineage2.2.2	1.0			1.0
ERR2515660	cryptic_nejm_2018	cryptic_nejm_2018		South Africa	lineage2	lineage2.2.1	1.0			1.0
ERR2515661	cryptic_nejm_2018	cryptic_nejm_2018		South Africa	lineage2	lineage2.2.1	0.0	0.0	0.0	1.0
ERR2515662	cryptic_nejm_2018	cryptic_nejm_2018		South Africa	lineage2	lineage2.2.1	0.0	0.0	1.0	0.0
ERR2515672	cryptic_nejm_2018	cryptic_nejm_2018		South Africa	lineage2	lineage2.2.1	0.0	0.0	0.0	0.0
ERR2515673	cryptic_nejm_2018	cryptic_nejm_2018		South Africa	lineage2	lineage2.2.1	0.0	0.0	0.0	0.0
ERR2515677	cryptic_nejm_2018	cryptic_nejm_2018		South Africa	lineage2	lineage2.2.1	0.0	1.0	0.0	1.0
ERR2515678	cryptic_nejm_2018	cryptic_nejm_2018		South Africa	lineage2	lineage2.2.1	0.0	0.0	0.0	0.0
ERR2515680	cryptic_nejm_2018	cryptic_nejm_2018		South Africa	lineage2	lineage2.2.1	0.0	0.0	0.0	0.0
ERR2515681	cryptic_nejm_2018	cryptic_nejm_2018		South Africa	lineage2	lineage2.2.1	0.0	0.0	0.0	0.0
ERR2515684	cryptic_nejm_2018	cryptic_nejm_2018		South Africa	lineage2	lineage2.2.2	1.0	1.0	1.0	1.0
ERR2515686	cryptic_nejm_2018	cryptic_nejm_2018		South Africa	lineage2	lineage2.2.1	0.0	0.0	0.0	1.0
ERR2515688	cryptic_nejm_2018	cryptic_nejm_2018		South Africa	lineage2	lineage2.2.1.1	0.0	0.0	0.0	0.0
ERR2515689	cryptic_nejm_2018	cryptic_nejm_2018		South Africa	lineage2	lineage2.2.1	0.0	0.0	0.0	0.0
ERR2515692	cryptic_nejm_2018	cryptic_nejm_2018		South Africa	lineage2	lineage2.2.1	0.0	0.0	0.0	0.0
ERR2515695	cryptic_nejm_2018	cryptic_nejm_2018		South Africa	lineage2	lineage2.2.1	0.0	0.0	0.0	0.0
ERR2515700	cryptic_nejm_2018	cryptic_nejm_2018		South Africa	lineage2	lineage2.2.1.1	0.0	0.0	0.0	0.0
ERR2515701	cryptic_nejm_2018	cryptic_nejm_2018		South Africa	lineage2	lineage2.2.1	0.0	0.0	0.0	1.0
ERR2515703	cryptic_nejm_2018	cryptic_nejm_2018		South Africa	lineage2	lineage2.2.1	0.0	1.0	0.0	0.0
ERR2515705	cryptic_nejm_2018	cryptic_nejm_2018		South Africa	lineage2	lineage2.2.2	0.0	1.0	1.0	1.0
ERR2515706	cryptic_nejm_2018	cryptic_nejm_2018		South Africa	lineage2	lineage2.2.1	0.0	0.0	0.0	0.0
ERR2515707	cryptic_nejm_2018	cryptic_nejm_2018		South Africa	lineage2	lineage2.2.1	0.0	0.0	0.0	0.0
ERR2515708	cryptic_nejm_2018	cryptic_nejm_2018		South Africa	lineage2	lineage2.2.1	0.0			1.0
ERR2515710	cryptic_nejm_2018	cryptic_nejm_2018		South Africa	lineage2	lineage2.2.1	0.0			0.0
ERR2515716	cryptic_nejm_2018	cryptic_nejm_2018		South Africa	lineage2	lineage2.2.1	0.0	0.0	0.0	0.0
ERR2515719	cryptic_nejm_2018	cryptic_nejm_2018		South Africa	lineage2	lineage2.2.1	1.0			1.0
ERR2515720	cryptic_nejm_2018	cryptic_nejm_2018		South Africa	lineage2	lineage2.2.1	0.0	1.0	0.0	1.0
ERR2515723	cryptic_nejm_2018	cryptic_nejm_2018		South Africa	lineage2	lineage2.2.1	0.0	0.0	0.0	0.0
ERR2515725	cryptic_nejm_2018	cryptic_nejm_2018		South Africa	lineage2	lineage2.2.2	1.0			1.0
ERR2515727	cryptic_nejm_2018	cryptic_nejm_2018		South Africa	lineage2	lineage2.2.1	0.0	0.0	0.0	1.0
ERR2515735	cryptic_nejm_2018	cryptic_nejm_2018		South Africa	lineage2	lineage2.2.2	1.0	1.0	1.0	1.0
ERR2515740	cryptic_nejm_2018	cryptic_nejm_2018		South Africa	lineage2	lineage2.2.2	1.0	1.0	1.0	1.0
ERR2515741	cryptic_nejm_2018	cryptic_nejm_2018		South Africa	lineage2	lineage2.2.1	0.0	0.0	0.0	0.0
ERR2515745	cryptic_nejm_2018	cryptic_nejm_2018		South Africa	lineage2	lineage2.2.1	0.0	1.0	0.0	1.0
ERR2515746	cryptic_nejm_2018	cryptic_nejm_2018		South Africa	lineage2	lineage2.2.1	0.0	0.0		0.0
ERR2515750	cryptic_nejm_2018	cryptic_nejm_2018		South Africa	lineage2	lineage2.2.1	0.0	0.0	0.0	0.0
ERR2515751	cryptic_nejm_2018	cryptic_nejm_2018		South Africa	lineage2	lineage2.2.1	0.0	1.0	1.0	0.0
ERR2515753	cryptic_nejm_2018	cryptic_nejm_2018		South Africa	lineage2	lineage2.2.1	0.0	0.0	0.0	0.0
ERR2515758	cryptic_nejm_2018	cryptic_nejm_2018		South Africa	lineage2	lineage2.2.1	1.0	1.0	1.0	1.0
ERR2515761	cryptic_nejm_2018	cryptic_nejm_2018		South Africa	lineage2	lineage2.2.1	0.0	1.0	0.0	0.0
ERR2515766	cryptic_nejm_2018	cryptic_nejm_2018		South Africa	lineage2	lineage2.2.1	0.0	0.0	0.0	0.0
ERR2515767	cryptic_nejm_2018	cryptic_nejm_2018		South Africa	lineage2	lineage2.2.1	0.0	0.0	0.0	0.0
ERR2515768	cryptic_nejm_2018	cryptic_nejm_2018		South Africa	lineage2	lineage2.2.2	1.0			1.0
ERR2515769	cryptic_nejm_2018	cryptic_nejm_2018		South Africa	lineage2	lineage2.2.1	0.0	0.0	0.0	0.0
ERR2515770	cryptic_nejm_2018	cryptic_nejm_2018		South Africa	lineage2	lineage2.2.1	0.0	0.0	0.0	0.0
ERR2515771	cryptic_nejm_2018	cryptic_nejm_2018		South Africa	lineage2	lineage2.2.1	0.0	0.0	0.0	0.0
ERR2515778	cryptic_nejm_2018	cryptic_nejm_2018		South Africa	lineage2	lineage2.2.1	0.0	0.0	0.0	0.0
ERR2515779	cryptic_nejm_2018	cryptic_nejm_2018		South Africa	lineage2	lineage2.2.1	0.0	0.0	0.0	0.0
ERR2515784	cryptic_nejm_2018	cryptic_nejm_2018		South Africa	lineage2	lineage2.2.1	0.0	0.0	0.0	0.0
ERR2515785	cryptic_nejm_2018	cryptic_nejm_2018		South Africa	lineage2	lineage2.2.1	0.0	0.0	0.0	0.0
ERR2515786	cryptic_nejm_2018	cryptic_nejm_2018		South Africa	lineage2	lineage2.2.1	0.0	0.0	0.0	0.0
ERR2515789	cryptic_nejm_2018	cryptic_nejm_2018		South Africa	lineage2	lineage2.2.1	0.0			1.0
ERR2515790	cryptic_nejm_2018	cryptic_nejm_2018		South Africa	lineage2	lineage2.2.1	0.0	0.0	0.0	0.0
ERR2515793	cryptic_nejm_2018	cryptic_nejm_2018		South Africa	lineage2	lineage2.2.1	0.0	1.0	0.0	0.0
ERR2515799	cryptic_nejm_2018	cryptic_nejm_2018		South Africa	lineage2	lineage2.2.1	0.0	0.0	0.0	0.0
ERR2515803	cryptic_nejm_2018	cryptic_nejm_2018		South Africa	lineage2	lineage2.2.1	0.0	0.0	0.0	0.0
ERR2515805	cryptic_nejm_2018	cryptic_nejm_2018		South Africa	lineage2	lineage2.2.1	0.0	0.0	0.0	0.0
ERR2515810	cryptic_nejm_2018	cryptic_nejm_2018		South Africa	lineage2	lineage2.2.1	1.0			1.0
ERR2515811	cryptic_nejm_2018	cryptic_nejm_2018		South Africa	lineage2	lineage2.2.1	0.0	0.0	0.0	0.0
ERR2515812	cryptic_nejm_2018	cryptic_nejm_2018		South Africa	lineage2	lineage2.2.1.1	0.0			1.0
ERR2515815	cryptic_nejm_2018	cryptic_nejm_2018		South Africa	lineage2	lineage2.2.1.1	0.0	0.0	0.0	0.0
ERR2515816	cryptic_nejm_2018	cryptic_nejm_2018		South Africa	lineage2	lineage2.2.1	0.0	0.0	0.0	0.0
ERR2515828	cryptic_nejm_2018	cryptic_nejm_2018		South Africa	lineage2	lineage2.2.1	0.0	0.0	0.0	0.0
ERR2515829	cryptic_nejm_2018	cryptic_nejm_2018		South Africa	lineage2	lineage2.2.1	0.0	0.0	0.0	0.0
ERR2515831	cryptic_nejm_2018	cryptic_nejm_2018		South Africa	lineage2	lineage2.2.1	0.0	0.0	0.0	0.0
ERR2515833	cryptic_nejm_2018	cryptic_nejm_2018		South Africa	lineage2	lineage2.2.2	1.0			1.0
ERR2515835	cryptic_nejm_2018	cryptic_nejm_2018		South Africa	lineage2	lineage2.2.1	1.0			1.0
ERR2515839	cryptic_nejm_2018	cryptic_nejm_2018		South Africa	lineage2	lineage2.2.2	1.0			1.0
ERR2515841	cryptic_nejm_2018	cryptic_nejm_2018		South Africa	lineage2	lineage2.2.1	0.0	0.0	0.0	0.0
ERR2515845	cryptic_nejm_2018	cryptic_nejm_2018		South Africa	lineage2	lineage2.2.1	0.0	1.0	0.0	0.0
ERR2515853	cryptic_nejm_2018	cryptic_nejm_2018		South Africa	lineage2	lineage2.2.1	0.0	0.0	0.0	0.0
ERR2515854	cryptic_nejm_2018	cryptic_nejm_2018		South Africa	lineage2	lineage2.2.1	0.0	0.0	0.0	0.0
ERR2515858	cryptic_nejm_2018	cryptic_nejm_2018		South Africa	lineage2	lineage2.2.1	0.0	1.0	0.0	0.0
ERR2515860	cryptic_nejm_2018	cryptic_nejm_2018		South Africa	lineage2	lineage2.2.1	0.0			1.0
ERR2515862	cryptic_nejm_2018	cryptic_nejm_2018		South Africa	lineage2	lineage2.2.1	0.0	0.0	0.0	0.0
ERR2515864	cryptic_nejm_2018	cryptic_nejm_2018		South Africa	lineage2	lineage2.2.2	1.0			1.0
ERR2515867	cryptic_nejm_2018	cryptic_nejm_2018		South Africa	lineage2	lineage2.2.2	1.0			1.0
ERR2515871	cryptic_nejm_2018	cryptic_nejm_2018		South Africa	lineage2	lineage2.2.1	0.0	0.0	0.0	0.0
ERR2515873	cryptic_nejm_2018	cryptic_nejm_2018		South Africa	lineage2	lineage2.2.1	0.0	0.0	0.0	0.0
ERR2515874	cryptic_nejm_2018	cryptic_nejm_2018		South Africa	lineage2	lineage2.2.1	0.0	1.0	0.0	1.0
ERR2515884	cryptic_nejm_2018	cryptic_nejm_2018		South Africa	lineage2	lineage2.2.1	0.0	0.0	0.0	0.0
ERR2515885	cryptic_nejm_2018	cryptic_nejm_2018		South Africa	lineage2	lineage2.2.1	0.0	0.0	0.0	0.0
ERR2515886	cryptic_nejm_2018	cryptic_nejm_2018		South Africa	lineage2	lineage2.2.1	0.0	0.0	0.0	0.0
ERR2515888	cryptic_nejm_2018	cryptic_nejm_2018		South Africa	lineage2	lineage2.2.1	0.0	0.0	0.0	0.0
ERR2515894	cryptic_nejm_2018	cryptic_nejm_2018		South Africa	lineage2	lineage2.2.1	0.0	0.0	0.0	0.0
ERR2515898	cryptic_nejm_2018	cryptic_nejm_2018		South Africa	lineage2	lineage2.2.2	1.0			1.0
ERR2515901	cryptic_nejm_2018	cryptic_nejm_2018		South Africa	lineage2	lineage2.2.1	0.0	0.0	0.0	0.0
ERR2515902	cryptic_nejm_2018	cryptic_nejm_2018		South Africa	lineage2	lineage2.2.1	0.0	0.0	0.0	0.0
ERR2515904	cryptic_nejm_2018	cryptic_nejm_2018		South Africa	lineage2	lineage2.2.1	0.0	0.0	0.0	0.0
ERR2515910	cryptic_nejm_2018	cryptic_nejm_2018		South Africa	lineage2	lineage2.2.1	1.0			1.0
ERR2515911	cryptic_nejm_2018	cryptic_nejm_2018		South Africa	lineage2	lineage2.2.1	0.0	0.0		1.0
ERR2515913	cryptic_nejm_2018	cryptic_nejm_2018		South Africa	lineage2	lineage2.2.1	0.0	0.0	0.0	0.0
ERR2515920	cryptic_nejm_2018	cryptic_nejm_2018		South Africa	lineage2	lineage2.2.1	1.0			1.0
ERR2515925	cryptic_nejm_2018	cryptic_nejm_2018		South Africa	lineage2	lineage2.2.1	0.0	0.0	0.0	0.0
ERR2515930	cryptic_nejm_2018	cryptic_nejm_2018		South Africa	lineage2	lineage2.2.1	0.0	0.0	0.0	0.0
ERR2515933	cryptic_nejm_2018	cryptic_nejm_2018		South Africa	lineage2	lineage2.2.2	1.0	1.0	1.0	1.0
ERR2515935	cryptic_nejm_2018	cryptic_nejm_2018		South Africa	lineage2	lineage2.2.1	0.0	0.0	0.0	0.0
ERR2515940	cryptic_nejm_2018	cryptic_nejm_2018		South Africa	lineage2	lineage2.2.1	0.0	0.0	0.0	0.0
ERR2515942	cryptic_nejm_2018	cryptic_nejm_2018		South Africa	lineage2	lineage2.2.1.1	0.0	0.0	0.0	0.0
ERR2515943	cryptic_nejm_2018	cryptic_nejm_2018		South Africa	lineage2	lineage2.2.1	0.0	0.0		0.0
ERR2515946	cryptic_nejm_2018	cryptic_nejm_2018		South Africa	lineage2	lineage2.2.1	0.0	0.0	0.0	0.0
ERR2515947	cryptic_nejm_2018	cryptic_nejm_2018		South Africa	lineage2	lineage2.2.1	0.0	0.0	0.0	0.0
ERR2515949	cryptic_nejm_2018	cryptic_nejm_2018		South Africa	lineage2	lineage2.2.1	1.0	1.0	0.0	1.0
ERR2515963	cryptic_nejm_2018	cryptic_nejm_2018		South Africa	lineage2	lineage2.2.1	0.0	0.0	0.0	0.0
ERR2515965	cryptic_nejm_2018	cryptic_nejm_2018		South Africa	lineage2	lineage2.2.2	1.0			1.0
ERR2515972	cryptic_nejm_2018	cryptic_nejm_2018		South Africa	lineage2	lineage2.2.1.1	0.0	0.0	0.0	0.0
ERR2515974	cryptic_nejm_2018	cryptic_nejm_2018		South Africa	lineage2	lineage2.2.1	0.0	0.0	1.0	0.0
ERR2515980	cryptic_nejm_2018	cryptic_nejm_2018		South Africa	lineage2	lineage2.2.1	0.0	0.0	0.0	0.0
ERR2515987	cryptic_nejm_2018	cryptic_nejm_2018		South Africa	lineage2	lineage2.2.1	0.0	0.0	0.0	0.0
ERR2515996	cryptic_nejm_2018	cryptic_nejm_2018		South Africa	lineage2	lineage2.2.2	1.0			1.0
ERR2516003	cryptic_nejm_2018	cryptic_nejm_2018		South Africa	lineage2	lineage2.2.1	0.0	1.0	0.0	1.0
ERR2516005	cryptic_nejm_2018	cryptic_nejm_2018		South Africa	lineage2	lineage2.2.2	1.0			1.0
ERR2516006	cryptic_nejm_2018	cryptic_nejm_2018		South Africa	lineage2	lineage2.2.1	0.0	0.0	0.0	1.0
ERR2516009	cryptic_nejm_2018	cryptic_nejm_2018		South Africa	lineage2	lineage2.2.1	0.0	0.0	0.0	0.0
ERR2516011	cryptic_nejm_2018	cryptic_nejm_2018		South Africa	lineage2	lineage2.2.1	0.0	1.0	0.0	0.0
ERR2516012	cryptic_nejm_2018	cryptic_nejm_2018		South Africa	lineage2	lineage2.2.2	1.0			1.0
ERR2516014	cryptic_nejm_2018	cryptic_nejm_2018		South Africa	lineage2	lineage2.2.1	1.0			1.0
ERR2516018	cryptic_nejm_2018	cryptic_nejm_2018		South Africa	lineage2	lineage2.2.1.1	1.0	1.0		1.0
ERR2516019	cryptic_nejm_2018	cryptic_nejm_2018		South Africa	lineage2	lineage2.2.2	1.0			1.0
ERR2516021	cryptic_nejm_2018	cryptic_nejm_2018		South Africa	lineage2	lineage2.2.1	0.0	0.0	0.0	0.0
ERR2516024	cryptic_nejm_2018	cryptic_nejm_2018		South Africa	lineage2	lineage2.2.1	1.0	1.0	0.0	1.0
ERR2516032	cryptic_nejm_2018	cryptic_nejm_2018		South Africa	lineage2	lineage2.2.1	0.0	0.0	0.0	0.0
ERR2516033	cryptic_nejm_2018	cryptic_nejm_2018		South Africa	lineage2	lineage2.2.1	0.0	0.0	0.0	0.0
ERR2516038	cryptic_nejm_2018	cryptic_nejm_2018		South Africa	lineage2	lineage2.2.1	0.0	1.0	0.0	0.0
ERR2516039	cryptic_nejm_2018	cryptic_nejm_2018		South Africa	lineage2	lineage2.2.1	0.0	0.0	0.0	0.0
ERR2516040	cryptic_nejm_2018	cryptic_nejm_2018		South Africa	lineage2	lineage2.2.1.1	0.0	0.0	0.0	0.0
ERR2516046	cryptic_nejm_2018	cryptic_nejm_2018		South Africa	lineage2	lineage2.2.1	0.0	0.0	0.0	0.0
ERR2516049	cryptic_nejm_2018	cryptic_nejm_2018		South Africa	lineage2	lineage2.2.1	1.0	1.0		1.0
ERR2516055	cryptic_nejm_2018	cryptic_nejm_2018		South Africa	lineage2	lineage2.2.2	1.0			1.0
ERR2516062	cryptic_nejm_2018	cryptic_nejm_2018		South Africa	lineage2	lineage2.2.1	0.0	0.0	0.0	0.0
ERR2516063	cryptic_nejm_2018	cryptic_nejm_2018		South Africa	lineage2	lineage2.2.2	1.0			1.0
ERR2516064	cryptic_nejm_2018	cryptic_nejm_2018		South Africa	lineage2	lineage2.2.2	1.0			1.0
ERR2516066	cryptic_nejm_2018	cryptic_nejm_2018		South Africa	lineage2	lineage2.2.2	1.0			1.0
ERR2516072	cryptic_nejm_2018	cryptic_nejm_2018		South Africa	lineage2	lineage2.2.1.1	0.0	0.0	0.0	0.0
ERR2516078	cryptic_nejm_2018	cryptic_nejm_2018		South Africa	lineage2	lineage2.2.1	0.0	0.0	0.0	1.0
ERR2516079	cryptic_nejm_2018	cryptic_nejm_2018		South Africa	lineage2	lineage2.2.1	0.0	0.0		0.0
ERR2516080	cryptic_nejm_2018	cryptic_nejm_2018		South Africa	lineage2	lineage2.2.1	0.0	0.0	0.0	0.0
ERR2516084	cryptic_nejm_2018	cryptic_nejm_2018		South Africa	lineage2	lineage2.2.1	0.0	0.0	0.0	0.0
ERR2516087	cryptic_nejm_2018	cryptic_nejm_2018		South Africa	lineage2	lineage2.2.1.1	0.0	0.0	0.0	0.0
ERR2516094	cryptic_nejm_2018	cryptic_nejm_2018		South Africa	lineage2	lineage2.2.1	0.0	0.0	0.0	0.0
ERR2516095	cryptic_nejm_2018	cryptic_nejm_2018		South Africa	lineage2	lineage2.2.1	0.0	0.0	0.0	0.0
ERR2516097	cryptic_nejm_2018	cryptic_nejm_2018		South Africa	lineage2	lineage2.2.1.1	0.0	0.0	0.0	1.0
ERR2516100	cryptic_nejm_2018	cryptic_nejm_2018		South Africa	lineage2	lineage2.2.1	0.0	0.0	0.0	0.0
ERR2516127	cryptic_nejm_2018	cryptic_nejm_2018		Spain	lineage2	lineage2.2.1	0.0	0.0	0.0	0.0
ERR2516138	cryptic_nejm_2018	cryptic_nejm_2018		Spain	lineage2	lineage2.2.1	1.0	1.0	1.0	1.0
ERR2516143	cryptic_nejm_2018	cryptic_nejm_2018		Spain	lineage2	lineage2.2.2	0.0	1.0	0.0	1.0
ERR2516151	cryptic_nejm_2018	cryptic_nejm_2018		Spain	lineage2	lineage2.2.1	1.0	1.0	0.0	0.0
SRR5710006	cryptic_nejm_2018	cryptic_nejm_2018	2000.0	Thailand	lineage2	lineage2.2.1	0.0	0.0		0.0
SRR5709739	cryptic_nejm_2018	cryptic_nejm_2018	2003.0	Thailand	lineage2	lineage2.2.1	0.0	0.0		0.0
SRR5710016	cryptic_nejm_2018	cryptic_nejm_2018	2009.0	Thailand	lineage2	lineage2.2.1.1	1.0	1.0		1.0
SRR5709980	cryptic_nejm_2018	cryptic_nejm_2018	1999.0	Thailand	lineage2	lineage2.2.1	0.0	1.0		0.0
SRR5837712	cryptic_nejm_2018	cryptic_nejm_2018		Thailand	lineage2	lineage2.2.1	0.0	1.0		1.0
SRR5709793	cryptic_nejm_2018	cryptic_nejm_2018	2004.0	Thailand	lineage2	lineage2.2.1	1.0	1.0		1.0
SRR5710026	cryptic_nejm_2018	cryptic_nejm_2018	2012.0	Thailand	lineage2	lineage2.2.1	1.0	1.0		1.0
SRR5709992	cryptic_nejm_2018	cryptic_nejm_2018	2007.0	Thailand	lineage2	lineage2.2.1	0.0	1.0		1.0
SRR5709778	cryptic_nejm_2018	cryptic_nejm_2018	2004.0	Thailand	lineage2	lineage2.2.1	0.0	0.0		0.0
SRR5709882	cryptic_nejm_2018	cryptic_nejm_2018	2012.0	Thailand	lineage2	lineage2.2.1	0.0	1.0		1.0
SRR5709763	cryptic_nejm_2018	cryptic_nejm_2018	2011.0	Thailand	lineage2	lineage2.2.1	1.0	1.0		1.0
SRR5709867	cryptic_nejm_2018	cryptic_nejm_2018		Thailand	lineage2	lineage2.2.1	1.0	1.0		1.0
SRR5709863	cryptic_nejm_2018	cryptic_nejm_2018	2012.0	Thailand	lineage2	lineage2.2.1	1.0	1.0		1.0
SRR5709889	cryptic_nejm_2018	cryptic_nejm_2018	2008.0	Thailand	lineage2	lineage2.2.1	0.0	1.0		1.0
SRR5709878	cryptic_nejm_2018	cryptic_nejm_2018	2010.0	Thailand	lineage2	lineage2.2.1		1.0		1.0
SRR5709809	cryptic_nejm_2018	cryptic_nejm_2018	2010.0	Thailand	lineage2	lineage2.2.1	1.0	1.0		1.0
SRR5709783	cryptic_nejm_2018	cryptic_nejm_2018	2004.0	Thailand	lineage2	lineage2.2.1	0.0	0.0		0.0
SRR5709977	cryptic_nejm_2018	cryptic_nejm_2018		Thailand	lineage2	lineage2.2.1	0.0	0.0		0.0
SRR5709843	cryptic_nejm_2018	cryptic_nejm_2018	2010.0	Thailand	lineage2	lineage2.2.1	1.0	1.0		1.0
SRR5709962	cryptic_nejm_2018	cryptic_nejm_2018	2008.0	Thailand	lineage2	lineage2.2.1	0.0	1.0		1.0
SRR5709895	cryptic_nejm_2018	cryptic_nejm_2018	2012.0	Thailand	lineage2	lineage2.2.1	1.0	1.0		1.0
SRR5709943	cryptic_nejm_2018	cryptic_nejm_2018		Thailand	lineage2	lineage2.2.1	0.0	0.0		0.0
SRR5709750	cryptic_nejm_2018	cryptic_nejm_2018	2011.0	Thailand	lineage2	lineage2.2.1	0.0	0.0		1.0
SRR5709912	cryptic_nejm_2018	cryptic_nejm_2018	2007.0	Thailand	lineage2	lineage2.2.1	1.0	1.0		1.0
SRR5709958	cryptic_nejm_2018	cryptic_nejm_2018	2007.0	Thailand	lineage2	lineage2.2.1	0.0	0.0		0.0
SRR5709816	cryptic_nejm_2018	cryptic_nejm_2018	2012.0	Thailand	lineage2	lineage2.2.1	0.0	1.0		1.0
SRR5709919	cryptic_nejm_2018	cryptic_nejm_2018	2004.0	Thailand	lineage2	lineage2.2.1	1.0	1.0		1.0
SRR5709976	cryptic_nejm_2018	cryptic_nejm_2018	2001.0	Thailand	lineage2	lineage2.2.1	0.0	0.0		0.0
SRR5709852	cryptic_nejm_2018	cryptic_nejm_2018	2005.0	Thailand	lineage2	lineage2.2.1	0.0	1.0		0.0
SRR5709757	cryptic_nejm_2018	cryptic_nejm_2018	2006.0	Thailand	lineage2	lineage2.2.1	1.0	1.0		1.0
SRR5709902	cryptic_nejm_2018	cryptic_nejm_2018	2007.0	Thailand	lineage2	lineage2.2.1	1.0	1.0		1.0
SRR5709806	cryptic_nejm_2018	cryptic_nejm_2018	2010.0	Thailand	lineage2	lineage2.2.1		1.0		1.0
SRR5709847	cryptic_nejm_2018	cryptic_nejm_2018	2010.0	Thailand	lineage2	lineage2.2.1	1.0	1.0		1.0
SRR5709951	cryptic_nejm_2018	cryptic_nejm_2018	2006.0	Thailand	lineage2	lineage2.2.1	0.0	1.0		1.0
SRR5709746	cryptic_nejm_2018	cryptic_nejm_2018	2005.0	Thailand	lineage2	lineage2.2.1	0.0	0.0		0.0
SRR5709956	cryptic_nejm_2018	cryptic_nejm_2018	2007.0	Thailand	lineage2	lineage2.2.1.1	0.0	0.0		0.0
SRR5709839	cryptic_nejm_2018	cryptic_nejm_2018	2009.0	Thailand	lineage2	lineage2.2.1		1.0		1.0
SRR5710010	cryptic_nejm_2018	cryptic_nejm_2018	2007.0	Thailand	lineage2	lineage2.2.1	0.0	1.0		1.0
SRR5709862	cryptic_nejm_2018	cryptic_nejm_2018		Thailand	lineage2	lineage2.2.1	1.0	1.0		1.0
SRR5710024	cryptic_nejm_2018	cryptic_nejm_2018	2012.0	Thailand	lineage2	lineage2.2.1	1.0	1.0		1.0
SRR5837711	cryptic_nejm_2018	cryptic_nejm_2018		Thailand	lineage2	lineage2.2.2	1.0	1.0		1.0
SRR5709870	cryptic_nejm_2018	cryptic_nejm_2018	2010.0	Thailand	lineage2	lineage2.2.1	1.0	1.0		1.0
SRR5710023	cryptic_nejm_2018	cryptic_nejm_2018		Thailand	lineage2	lineage2.2.1	1.0	1.0		1.0
SRR5710007	cryptic_nejm_2018	cryptic_nejm_2018	2006.0	Thailand	lineage2	lineage2.2.1	0.0	1.0		1.0
SRR5709754	cryptic_nejm_2018	cryptic_nejm_2018	2007.0	Thailand	lineage2	lineage2.2.1	0.0	1.0		1.0
SRR5709954	cryptic_nejm_2018	cryptic_nejm_2018	2007.0	Thailand	lineage2	lineage2.2.1.1	0.0	0.0		0.0
SRR5709996	cryptic_nejm_2018	cryptic_nejm_2018	2009.0	Thailand	lineage2	lineage2.2.1	1.0	1.0		1.0
SRR5709965	cryptic_nejm_2018	cryptic_nejm_2018	2009.0	Thailand	lineage2	lineage2.2.1	1.0	1.0		1.0
SRR5709894	cryptic_nejm_2018	cryptic_nejm_2018	2012.0	Thailand	lineage2	lineage2.2.1	1.0	1.0		1.0
SRR5709770	cryptic_nejm_2018	cryptic_nejm_2018	2009.0	Thailand	lineage2	lineage2.2.1.1		1.0		1.0
SRR5709990	cryptic_nejm_2018	cryptic_nejm_2018	2010.0	Thailand	lineage2	lineage2.2.1	0.0	1.0		1.0
SRR5709874	cryptic_nejm_2018	cryptic_nejm_2018	2010.0	Thailand	lineage2	lineage2.2.1		1.0		1.0
SRR5709768	cryptic_nejm_2018	cryptic_nejm_2018	2009.0	Thailand	lineage2	lineage2.2.1	1.0	1.0		1.0
SRR5709936	cryptic_nejm_2018	cryptic_nejm_2018	2009.0	Thailand	lineage2	lineage2.2.1	0.0	0.0		0.0
SRR5709749	cryptic_nejm_2018	cryptic_nejm_2018	2010.0	Thailand	lineage2	lineage2.2.1.1		0.0		1.0
SRR5709940	cryptic_nejm_2018	cryptic_nejm_2018	2009.0	Thailand	lineage2	lineage2.2.1	0.0	0.0		0.0
SRR5709853	cryptic_nejm_2018	cryptic_nejm_2018	2005.0	Thailand	lineage2	lineage2.2.1	0.0	1.0		0.0
SRR5709881	cryptic_nejm_2018	cryptic_nejm_2018	2012.0	Thailand	lineage2	lineage2.2.1	0.0	1.0		1.0
SRR5709991	cryptic_nejm_2018	cryptic_nejm_2018	2009.0	Thailand	lineage2	lineage2.2.2		1.0		1.0
SRR5837710	cryptic_nejm_2018	cryptic_nejm_2018		Thailand	lineage2	lineage2.2.1.1		1.0		1.0
SRR5709892	cryptic_nejm_2018	cryptic_nejm_2018	2008.0	Thailand	lineage2	lineage2.2.1.1	1.0	1.0		1.0
SRR5709817	cryptic_nejm_2018	cryptic_nejm_2018	2006.0	Thailand	lineage2	lineage2.2.1	0.0	1.0		1.0
SRR5710009	cryptic_nejm_2018	cryptic_nejm_2018		Thailand	lineage2	lineage2.2.1	1.0	1.0		1.0
SRR5709784	cryptic_nejm_2018	cryptic_nejm_2018	2004.0	Thailand	lineage2	lineage2.2.1	0.0	0.0		0.0
SRR5709993	cryptic_nejm_2018	cryptic_nejm_2018	2009.0	Thailand	lineage2	lineage2.2.1		1.0		1.0
SRR5709873	cryptic_nejm_2018	cryptic_nejm_2018	2010.0	Thailand	lineage2	lineage2.2.1		1.0		1.0
SRR5709787	cryptic_nejm_2018	cryptic_nejm_2018	2004.0	Thailand	lineage2	lineage2.2.1.1	0.0	0.0		0.0
SRR5709865	cryptic_nejm_2018	cryptic_nejm_2018	2006.0	Thailand	lineage2	lineage2.2.1	1.0	1.0		1.0
SRR5709932	cryptic_nejm_2018	cryptic_nejm_2018	2007.0	Thailand	lineage2	lineage2.2.1	1.0	1.0		1.0
SRR5709877	cryptic_nejm_2018	cryptic_nejm_2018	2010.0	Thailand	lineage2	lineage2.2.1		1.0		1.0
SRR5709910	cryptic_nejm_2018	cryptic_nejm_2018	2012.0	Thailand	lineage2	lineage2.2.1	1.0	1.0		1.0
SRR5709808	cryptic_nejm_2018	cryptic_nejm_2018	2009.0	Thailand	lineage2	lineage2.2.1		1.0		1.0
SRR5709741	cryptic_nejm_2018	cryptic_nejm_2018	1999.0	Thailand	lineage2	lineage2.2.1	0.0	0.0		0.0
SRR5709926	cryptic_nejm_2018	cryptic_nejm_2018	2008.0	Thailand	lineage2	lineage2.2.1	1.0	1.0		1.0
SRR5709805	cryptic_nejm_2018	cryptic_nejm_2018	2010.0	Thailand	lineage2	lineage2.2.1	1.0	1.0		1.0
SRR5709961	cryptic_nejm_2018	cryptic_nejm_2018	2009.0	Thailand	lineage2	lineage2.2.1	1.0	1.0		1.0
SRR5709855	cryptic_nejm_2018	cryptic_nejm_2018	2005.0	Thailand	lineage2	lineage2.2.1	0.0	0.0		0.0
SRR5709761	cryptic_nejm_2018	cryptic_nejm_2018	2006.0	Thailand	lineage2	lineage2.2.1	1.0	1.0		1.0
SRR5709950	cryptic_nejm_2018	cryptic_nejm_2018	2007.0	Thailand	lineage2	lineage2.2.1	1.0	1.0		1.0
SRR5709759	cryptic_nejm_2018	cryptic_nejm_2018	2008.0	Thailand	lineage2	lineage2.2.2	1.0	1.0		1.0
SRR5709765	cryptic_nejm_2018	cryptic_nejm_2018	2011.0	Thailand	lineage2	lineage2.2.1		1.0		1.0
SRR5709893	cryptic_nejm_2018	cryptic_nejm_2018	2012.0	Thailand	lineage2	lineage2.2.1	1.0	1.0		1.0
SRR5709815	cryptic_nejm_2018	cryptic_nejm_2018	2009.0	Thailand	lineage2	lineage2.2.1		1.0		1.0
SRR5709760	cryptic_nejm_2018	cryptic_nejm_2018	2005.0	Thailand	lineage2	lineage2.2.2	1.0	1.0		1.0
SRR5709803	cryptic_nejm_2018	cryptic_nejm_2018	2011.0	Thailand	lineage2	lineage2.2.2	1.0	1.0		1.0
SRR5709837	cryptic_nejm_2018	cryptic_nejm_2018	2007.0	Thailand	lineage2	lineage2.2.1	0.0	1.0		1.0
SRR5709890	cryptic_nejm_2018	cryptic_nejm_2018	2008.0	Thailand	lineage2	lineage2.2.1	1.0	1.0		1.0
SRR5709959	cryptic_nejm_2018	cryptic_nejm_2018	2007.0	Thailand	lineage2	lineage2.2.1.1	0.0	0.0		0.0
SRR5709879	cryptic_nejm_2018	cryptic_nejm_2018	2010.0	Thailand	lineage2	lineage2.2.1	1.0	1.0		1.0
SRR5709886	cryptic_nejm_2018	cryptic_nejm_2018	2008.0	Thailand	lineage2	lineage2.2.1	1.0	1.0		1.0
SRR5709813	cryptic_nejm_2018	cryptic_nejm_2018	2009.0	Thailand	lineage2	lineage2.2.1		1.0		1.0
SRR5709840	cryptic_nejm_2018	cryptic_nejm_2018	2010.0	Thailand	lineage2	lineage2.2.1	1.0	1.0		1.0
SRR5709905	cryptic_nejm_2018	cryptic_nejm_2018	2012.0	Thailand	lineage2	lineage2.2.1	1.0	1.0		1.0
SRR5710012	cryptic_nejm_2018	cryptic_nejm_2018	2012.0	Thailand	lineage2	lineage2.2.1.2	0.0	0.0		1.0
SRR5709774	cryptic_nejm_2018	cryptic_nejm_2018		Thailand	lineage2	lineage2.2.1	1.0	1.0		1.0
SRR5709923	cryptic_nejm_2018	cryptic_nejm_2018	2008.0	Thailand	lineage2	lineage2.2.1	1.0	1.0		1.0
SRR5709804	cryptic_nejm_2018	cryptic_nejm_2018	2004.0	Thailand	lineage2	lineage2.2.1	0.0	0.0		0.0
SRR5709983	cryptic_nejm_2018	cryptic_nejm_2018	2000.0	Thailand	lineage2	lineage2.2.1	0.0	0.0		0.0
SRR5709785	cryptic_nejm_2018	cryptic_nejm_2018	2004.0	Thailand	lineage2	lineage2.2.1	0.0	0.0		0.0
SRR5709922	cryptic_nejm_2018	cryptic_nejm_2018	2008.0	Thailand	lineage2	lineage2.2.1.1	1.0	1.0		1.0
SRR5709799	cryptic_nejm_2018	cryptic_nejm_2018	2006.0	Thailand	lineage2	lineage2.2.1	1.0	1.0		1.0
SRR5709927	cryptic_nejm_2018	cryptic_nejm_2018	2008.0	Thailand	lineage2	lineage2.2.1	1.0	1.0		1.0
SRR5709880	cryptic_nejm_2018	cryptic_nejm_2018	2010.0	Thailand	lineage2	lineage2.2.1	1.0	1.0		1.0
SRR5709876	cryptic_nejm_2018	cryptic_nejm_2018	2010.0	Thailand	lineage2	lineage2.2.1		1.0		1.0
SRR5709952	cryptic_nejm_2018	cryptic_nejm_2018		Thailand	lineage2	lineage2.2.1	0.0	1.0		1.0
SRR5709780	cryptic_nejm_2018	cryptic_nejm_2018	2009.0	Thailand	lineage2	lineage2.2.2	1.0	1.0		1.0
SRR5709796	cryptic_nejm_2018	cryptic_nejm_2018	2005.0	Thailand	lineage2	lineage2.2.1	1.0	1.0		1.0
SRR5709891	cryptic_nejm_2018	cryptic_nejm_2018	2008.0	Thailand	lineage2	lineage2.2.1	1.0	1.0		1.0
SRR5709900	cryptic_nejm_2018	cryptic_nejm_2018	2009.0	Thailand	lineage2	lineage2.2.1		0.0		1.0
SRR5709970	cryptic_nejm_2018	cryptic_nejm_2018	2009.0	Thailand	lineage2	lineage2.2.1	1.0	1.0		1.0
SRR5709807	cryptic_nejm_2018	cryptic_nejm_2018	2009.0	Thailand	lineage2	lineage2.2.1		1.0		1.0
SRR5709773	cryptic_nejm_2018	cryptic_nejm_2018	2009.0	Thailand	lineage2	lineage2.2.1		1.0		1.0
SRR5709825	cryptic_nejm_2018	cryptic_nejm_2018	2007.0	Thailand	lineage2	lineage2.2.1	1.0	1.0		1.0
SRR5709933	cryptic_nejm_2018	cryptic_nejm_2018	2004.0	Thailand	lineage2	lineage2.2.1	1.0	1.0		1.0
SRR5837706	cryptic_nejm_2018	cryptic_nejm_2018		Thailand	lineage2	lineage2.2.1	1.0	1.0		1.0
SRR5709963	cryptic_nejm_2018	cryptic_nejm_2018	2008.0	Thailand	lineage2	lineage2.2.1	0.0	1.0		1.0
SRR5709844	cryptic_nejm_2018	cryptic_nejm_2018	2010.0	Thailand	lineage2	lineage2.2.1	1.0	1.0		1.0
SRR5709918	cryptic_nejm_2018	cryptic_nejm_2018	2005.0	Thailand	lineage2	lineage2.2.1	1.0	1.0		1.0
SRR5709909	cryptic_nejm_2018	cryptic_nejm_2018	2012.0	Thailand	lineage2	lineage2.2.1	1.0	1.0		1.0
SRR5709812	cryptic_nejm_2018	cryptic_nejm_2018	2009.0	Thailand	lineage2	lineage2.2.1		1.0		1.0
SRR5709864	cryptic_nejm_2018	cryptic_nejm_2018	2006.0	Thailand	lineage2	lineage2.2.1	1.0	1.0		1.0
SRR5710015	cryptic_nejm_2018	cryptic_nejm_2018	2009.0	Thailand	lineage2	lineage2.2.2		1.0		1.0
SRR5709994	cryptic_nejm_2018	cryptic_nejm_2018	2007.0	Thailand	lineage2	lineage2.2.1	0.0	1.0		1.0
SRR5709742	cryptic_nejm_2018	cryptic_nejm_2018	2004.0	Thailand	lineage2	lineage2.2.1.1	0.0	0.0		0.0
SRR5709860	cryptic_nejm_2018	cryptic_nejm_2018	2013.0	Thailand	lineage2	lineage2.2.1	1.0	1.0		1.0
SRR5709772	cryptic_nejm_2018	cryptic_nejm_2018	2009.0	Thailand	lineage2	lineage2.2.1		1.0		1.0
SRR5709775	cryptic_nejm_2018	cryptic_nejm_2018	2009.0	Thailand	lineage2	lineage2.2.1	1.0	1.0		1.0
SRR5710020	cryptic_nejm_2018	cryptic_nejm_2018	2008.0	Thailand	lineage2	lineage2.2.1	1.0	1.0		1.0
SRR5709888	cryptic_nejm_2018	cryptic_nejm_2018	2008.0	Thailand	lineage2	lineage2.2.1	0.0	1.0		1.0
SRR5709769	cryptic_nejm_2018	cryptic_nejm_2018	2009.0	Thailand	lineage2	lineage2.2.1		1.0		1.0
SRR5709906	cryptic_nejm_2018	cryptic_nejm_2018	2012.0	Thailand	lineage2	lineage2.2.2	0.0	1.0		1.0
SRR5709903	cryptic_nejm_2018	cryptic_nejm_2018	2011.0	Thailand	lineage2	lineage2.2.1	1.0	1.0		1.0
SRR5709935	cryptic_nejm_2018	cryptic_nejm_2018	2007.0	Thailand	lineage2	lineage2.2.1	0.0	1.0		1.0
SRR5709911	cryptic_nejm_2018	cryptic_nejm_2018	2012.0	Thailand	lineage2	lineage2.2.1.1	1.0	1.0		1.0
SRR5709949	cryptic_nejm_2018	cryptic_nejm_2018		Thailand	lineage2	lineage2.2.1	1.0	1.0		1.0
SRR5709756	cryptic_nejm_2018	cryptic_nejm_2018	2005.0	Thailand	lineage2	lineage2.2.1	1.0	1.0		1.0
SRR5709907	cryptic_nejm_2018	cryptic_nejm_2018	2012.0	Thailand	lineage2	lineage2.2.1	1.0	1.0		1.0
SRR5710011	cryptic_nejm_2018	cryptic_nejm_2018	2012.0	Thailand	lineage2	lineage2.2.1	1.0	1.0		1.0
SRR5709820	cryptic_nejm_2018	cryptic_nejm_2018	2006.0	Thailand	lineage2	lineage2.2.1	1.0	1.0		1.0
SRR5709964	cryptic_nejm_2018	cryptic_nejm_2018	2008.0	Thailand	lineage2	lineage2.2.1	0.0	1.0		1.0
SRR5709802	cryptic_nejm_2018	cryptic_nejm_2018	2005.0	Thailand	lineage2	lineage2.2.1	1.0	1.0		1.0
SRR5837709	cryptic_nejm_2018	cryptic_nejm_2018		Thailand	lineage2	lineage2.2.1	1.0	1.0		1.0
SRR5709842	cryptic_nejm_2018	cryptic_nejm_2018	2010.0	Thailand	lineage2	lineage2.2.1	1.0	1.0		1.0
SRR5709751	cryptic_nejm_2018	cryptic_nejm_2018	2007.0	Thailand	lineage2	lineage2.2.1	1.0	1.0		1.0
SRR5709788	cryptic_nejm_2018	cryptic_nejm_2018	2004.0	Thailand	lineage2	lineage2.2.1	0.0	0.0		0.0
SRR5709929	cryptic_nejm_2018	cryptic_nejm_2018	2008.0	Thailand	lineage2	lineage2.2.1	0.0	1.0		1.0
SRR5710014	cryptic_nejm_2018	cryptic_nejm_2018	2009.0	Thailand	lineage2	lineage2.2.1		1.0		1.0
SRR5709989	cryptic_nejm_2018	cryptic_nejm_2018	2009.0	Thailand	lineage2	lineage2.2.1		1.0		1.0
SRR5709953	cryptic_nejm_2018	cryptic_nejm_2018	2008.0	Thailand	lineage2	lineage2.2.1	0.0	1.0		1.0
SRR5837707	cryptic_nejm_2018	cryptic_nejm_2018		Thailand	lineage2	lineage2.2.1	1.0	1.0		1.0
SRR5709960	cryptic_nejm_2018	cryptic_nejm_2018		Thailand	lineage2	lineage2.2.2	1.0	1.0		1.0
SRR5709986	cryptic_nejm_2018	cryptic_nejm_2018	2000.0	Thailand	lineage2	lineage2.2.1	0.0	0.0		0.0
SRR5709794	cryptic_nejm_2018	cryptic_nejm_2018	2008.0	Thailand	lineage2	lineage2.2.1	1.0	1.0		1.0
SRR5709801	cryptic_nejm_2018	cryptic_nejm_2018	2006.0	Thailand	lineage2	lineage2.2.1	1.0	1.0		1.0
SRR5709786	cryptic_nejm_2018	cryptic_nejm_2018	2004.0	Thailand	lineage2	lineage2.2.1	0.0	0.0		0.0
SRR5709811	cryptic_nejm_2018	cryptic_nejm_2018	2009.0	Thailand	lineage2	lineage2.2.1		1.0		1.0
SRR5709930	cryptic_nejm_2018	cryptic_nejm_2018	2008.0	Thailand	lineage2	lineage2.2.1	1.0	1.0		1.0
SRR5709795	cryptic_nejm_2018	cryptic_nejm_2018	2007.0	Thailand	lineage2	lineage2.2.1	1.0	1.0		1.0
SRR5709823	cryptic_nejm_2018	cryptic_nejm_2018	2006.0	Thailand	lineage2	lineage2.2.1	1.0	1.0		1.0
SRR5710025	cryptic_nejm_2018	cryptic_nejm_2018		Thailand	lineage2	lineage2.2.1	0.0	1.0		1.0
SRR5709884	cryptic_nejm_2018	cryptic_nejm_2018	2011.0	Thailand	lineage2	lineage2.2.1	1.0	1.0		1.0
SRR5709776	cryptic_nejm_2018	cryptic_nejm_2018	2009.0	Thailand	lineage2	lineage2.2.1	1.0	1.0		1.0
SRR5709859	cryptic_nejm_2018	cryptic_nejm_2018	2005.0	Thailand	lineage2	lineage2.2.1	0.0	1.0		1.0
SRR5709985	cryptic_nejm_2018	cryptic_nejm_2018	2000.0	Thailand	lineage2	lineage2.2.1	0.0	0.0		0.0
SRR5709885	cryptic_nejm_2018	cryptic_nejm_2018	2008.0	Thailand	lineage2	lineage2.2.1	1.0	1.0		1.0
SRR5710028	cryptic_nejm_2018	cryptic_nejm_2018	2012.0	Thailand	lineage2	lineage2.2.1	0.0	1.0		1.0
SRR5709974	cryptic_nejm_2018	cryptic_nejm_2018	2000.0	Thailand	lineage2	lineage2.2.1.1	0.0	0.0		0.0
SRR5709901	cryptic_nejm_2018	cryptic_nejm_2018	2007.0	Thailand	lineage2	lineage2.2.1	0.0	1.0		1.0
SRR5709766	cryptic_nejm_2018	cryptic_nejm_2018	2011.0	Thailand	lineage2	lineage2.2.1		1.0		1.0
SRR5709826	cryptic_nejm_2018	cryptic_nejm_2018	2010.0	Thailand	lineage2	lineage2.2.1		1.0		1.0
SRR6339665	cryptic_nejm_2018	cryptic_nejm_2018	2015.0	Australia	lineage2	lineage2.2.1	0.0	1.0	1.0	0.0
SRR6339662	cryptic_nejm_2018	cryptic_nejm_2018	2006.0	Australia	lineage2	lineage2.2.1	0.0	1.0	0.0	1.0
SRR6339645	cryptic_nejm_2018	cryptic_nejm_2018	2013.0	Australia	lineage2	lineage2.2.1	0.0	1.0	0.0	1.0
SRR6339643	cryptic_nejm_2018	cryptic_nejm_2018	2013.0	Australia	lineage2	lineage2.2.1	1.0	1.0	1.0	1.0
SRR6339640	cryptic_nejm_2018	cryptic_nejm_2018	2009.0	Australia	lineage2	lineage2.2.1	0.0	1.0	1.0	1.0
SRR5817478	cryptic_nejm_2018	cryptic_nejm_2018	2015.0	Australia	lineage2	lineage2.2.2	0.0	1.0	1.0	1.0
SRR5817475	cryptic_nejm_2018	cryptic_nejm_2018	2006.0	Australia	lineage2	lineage2.2.1.1	0.0	1.0	0.0	1.0
SRR5817472	cryptic_nejm_2018	cryptic_nejm_2018	2015.0	Australia	lineage2	lineage2.2.1	1.0	1.0	1.0	1.0
SRR5817469	cryptic_nejm_2018	cryptic_nejm_2018	2014.0	Australia	lineage2	lineage2.2.1	1.0	1.0	1.0	1.0
SRR5817464	cryptic_nejm_2018	cryptic_nejm_2018	2012.0	Australia	lineage2	lineage2.2.1	1.0	1.0	1.0	1.0
SRR5817463	cryptic_nejm_2018	cryptic_nejm_2018	2012.0	Australia	lineage2	lineage2.2.1	0.0	1.0	0.0	1.0
SRR2333215	cryptic_nejm_2018	cryptic_nejm_2018	2011.0	Australia	lineage2	lineage2.2.2	0.0	1.0	1.0	1.0
SRR2328057	cryptic_nejm_2018	cryptic_nejm_2018	2009.0	Australia	lineage2	lineage2.2.1	0.0	1.0	1.0	0.0
SRR2024989	cryptic_nejm_2018	cryptic_nejm_2018	2011.0	China	lineage2	lineage2.2.1	0.0	1.0		1.0
SRR2024990	cryptic_nejm_2018	cryptic_nejm_2018	2009.0	China	lineage2	lineage2.2.1	0.0	1.0		1.0
SRR2024991	cryptic_nejm_2018	cryptic_nejm_2018	2011.0	China	lineage2	lineage2.2.1.1	1.0	1.0		1.0
SRR2024992	cryptic_nejm_2018	cryptic_nejm_2018	2011.0	China	lineage2	lineage2.2.1	1.0	1.0		1.0
SRR2024993	cryptic_nejm_2018	cryptic_nejm_2018	2011.0	China	lineage2	lineage2.2.1	1.0	1.0		1.0
SRR2024994	cryptic_nejm_2018	cryptic_nejm_2018	2011.0	China	lineage2	lineage2.2.1	1.0	1.0		1.0
SRR2024999	cryptic_nejm_2018	cryptic_nejm_2018	2012.0	China	lineage2	lineage2.2.1	1.0	1.0		1.0
SRR2025000	cryptic_nejm_2018	cryptic_nejm_2018	2012.0	China	lineage2	lineage2.2.1	1.0	1.0		1.0
SRR2024995	cryptic_nejm_2018	cryptic_nejm_2018	2011.0	China	lineage2	lineage2.2.1	0.0	1.0		1.0
SRR2024996	cryptic_nejm_2018	cryptic_nejm_2018	2011.0	China	lineage2	lineage2.2.1	0.0	1.0		1.0
SRR2024997	cryptic_nejm_2018	cryptic_nejm_2018	2011.0	China	lineage2	lineage2.2.1	1.0	1.0		1.0
SRR2024998	cryptic_nejm_2018	cryptic_nejm_2018	2011.0	China	lineage2	lineage2.2.1	0.0	1.0		1.0
SRR2024970	cryptic_nejm_2018	cryptic_nejm_2018	2010.0	China	lineage2	lineage2.2.1	1.0	1.0		1.0
SRR2024971	cryptic_nejm_2018	cryptic_nejm_2018	2010.0	China	lineage2	lineage2.2.1	0.0	1.0		1.0
SRR2024972	cryptic_nejm_2018	cryptic_nejm_2018	2010.0	China	lineage2	lineage2.2.1	0.0	1.0		1.0
SRR2024979	cryptic_nejm_2018	cryptic_nejm_2018	2009.0	China	lineage2	lineage2.2.1	1.0	1.0		1.0
SRR2024980	cryptic_nejm_2018	cryptic_nejm_2018	2011.0	China	lineage2	lineage2.2.1.1	0.0	1.0		1.0
SRR2024981	cryptic_nejm_2018	cryptic_nejm_2018	2011.0	China	lineage2	lineage2.2.1	1.0	1.0		1.0
SRR2024982	cryptic_nejm_2018	cryptic_nejm_2018	2011.0	China	lineage2	lineage2.2.1	1.0	1.0		1.0
SRR2024983	cryptic_nejm_2018	cryptic_nejm_2018	2011.0	China	lineage2	lineage2.2.1	1.0	1.0		1.0
SRR2024984	cryptic_nejm_2018	cryptic_nejm_2018	2011.0	China	lineage2	lineage2.2.1	1.0	1.0		1.0
SRR2024985	cryptic_nejm_2018	cryptic_nejm_2018	2011.0	China	lineage2	lineage2.2.1	0.0	1.0		1.0
SRR2024986	cryptic_nejm_2018	cryptic_nejm_2018	2011.0	China	lineage2	lineage2.2.1.1	0.0	1.0		1.0
SRR2024987	cryptic_nejm_2018	cryptic_nejm_2018	2011.0	China	lineage2	lineage2.2.1	0.0	1.0		1.0
SRR2024988	cryptic_nejm_2018	cryptic_nejm_2018	2011.0	China	lineage2	lineage2.2.1	1.0	1.0		1.0
SRR2024973	cryptic_nejm_2018	cryptic_nejm_2018	2010.0	China	lineage2	lineage2.2.1	0.0	1.0		1.0
SRR2024974	cryptic_nejm_2018	cryptic_nejm_2018	2010.0	China	lineage2	lineage2.2.1	0.0	1.0		1.0
SRR2024975	cryptic_nejm_2018	cryptic_nejm_2018	2010.0	China	lineage2	lineage2.2.1	0.0	1.0		1.0
SRR2024976	cryptic_nejm_2018	cryptic_nejm_2018	2010.0	China	lineage2	lineage2.2.1	0.0	1.0		1.0
SRR2024977	cryptic_nejm_2018	cryptic_nejm_2018	2011.0	China	lineage2	lineage2.2.1	1.0	1.0		1.0
SRR2024978	cryptic_nejm_2018	cryptic_nejm_2018	2011.0	China	lineage2	lineage2.2.1	0.0	1.0		1.0
SRR2024954	cryptic_nejm_2018	cryptic_nejm_2018	2010.0	China	lineage2	lineage2.2.1	1.0	1.0		1.0
SRR2024955	cryptic_nejm_2018	cryptic_nejm_2018	2010.0	China	lineage2	lineage2.2.1	1.0	1.0		1.0
SRR2024956	cryptic_nejm_2018	cryptic_nejm_2018	2010.0	China	lineage2	lineage2.2.1	1.0	1.0		1.0
SRR2024962	cryptic_nejm_2018	cryptic_nejm_2018	2010.0	China	lineage2	lineage2.2.2	1.0	1.0		1.0
SRR2024963	cryptic_nejm_2018	cryptic_nejm_2018	2010.0	China	lineage2	lineage2.2.1	1.0	1.0		1.0
SRR2024965	cryptic_nejm_2018	cryptic_nejm_2018	2010.0	China	lineage2	lineage2.2.1	1.0	1.0		1.0
SRR2024966	cryptic_nejm_2018	cryptic_nejm_2018	2010.0	China	lineage2	lineage2.2.1	1.0	1.0		1.0
SRR2024967	cryptic_nejm_2018	cryptic_nejm_2018	2010.0	China	lineage2	lineage2.2.1	1.0	1.0		1.0
SRR2024968	cryptic_nejm_2018	cryptic_nejm_2018	2009.0	China	lineage2	lineage2.2.1	0.0	1.0		1.0
SRR2024969	cryptic_nejm_2018	cryptic_nejm_2018	2010.0	China	lineage2	lineage2.2.1	1.0	1.0		1.0
SRR2024964	cryptic_nejm_2018	cryptic_nejm_2018	2010.0	China	lineage2	lineage2.2.1	1.0	1.0		1.0
SRR2024957	cryptic_nejm_2018	cryptic_nejm_2018	2009.0	China	lineage2	lineage2.2.1	1.0	1.0		1.0
SRR2024958	cryptic_nejm_2018	cryptic_nejm_2018	2010.0	China	lineage2	lineage2.2.1	1.0	1.0		1.0
SRR2024959	cryptic_nejm_2018	cryptic_nejm_2018	2010.0	China	lineage2	lineage2.2.1	1.0	1.0		1.0
SRR2024960	cryptic_nejm_2018	cryptic_nejm_2018	2010.0	China	lineage2	lineage2.2.1	0.0	1.0		1.0
SRR2024961	cryptic_nejm_2018	cryptic_nejm_2018	2010.0	China	lineage2	lineage2.2.1	1.0	1.0		1.0
SRR2024936	cryptic_nejm_2018	cryptic_nejm_2018	2010.0	China	lineage2	lineage2.2.1	0.0	1.0		1.0
SRR2024938	cryptic_nejm_2018	cryptic_nejm_2018	2010.0	China	lineage2	lineage2.2.1	1.0	1.0		1.0
SRR2024939	cryptic_nejm_2018	cryptic_nejm_2018	2010.0	China	lineage2	lineage2.2.1	1.0	1.0		1.0
SRR2024940	cryptic_nejm_2018	cryptic_nejm_2018	2010.0	China	lineage2	lineage2.2.1	0.0	1.0		1.0
SRR2024941	cryptic_nejm_2018	cryptic_nejm_2018	2010.0	China	lineage2	lineage2.2.1	1.0	1.0		1.0
SRR2024942	cryptic_nejm_2018	cryptic_nejm_2018	2010.0	China	lineage2	lineage2.2.1	1.0	1.0		1.0
SRR2024943	cryptic_nejm_2018	cryptic_nejm_2018	2010.0	China	lineage2	lineage2.2.1.1	0.0	1.0		1.0
SRR2024946	cryptic_nejm_2018	cryptic_nejm_2018	2009.0	China	lineage2	lineage2.2.1	1.0	1.0		1.0
SRR2024947	cryptic_nejm_2018	cryptic_nejm_2018	2010.0	China	lineage2	lineage2.2.1	1.0	1.0		1.0
SRR2024948	cryptic_nejm_2018	cryptic_nejm_2018	2010.0	China	lineage2	lineage2.2.1	1.0	1.0		1.0
SRR2024950	cryptic_nejm_2018	cryptic_nejm_2018	2010.0	China	lineage2	lineage2.2.1	0.0	1.0		1.0
SRR2024951	cryptic_nejm_2018	cryptic_nejm_2018	2010.0	China	lineage2	lineage2.2.1	1.0	1.0		1.0
SRR2024952	cryptic_nejm_2018	cryptic_nejm_2018	2010.0	China	lineage2	lineage2.2.1	1.0	1.0		1.0
SRR2024944	cryptic_nejm_2018	cryptic_nejm_2018	2010.0	China	lineage2	lineage2.2.1	0.0	1.0		1.0
SRR2024945	cryptic_nejm_2018	cryptic_nejm_2018	2010.0	China	lineage2	lineage2.2.1	0.0	1.0		1.0
SRR2024926	cryptic_nejm_2018	cryptic_nejm_2018	2009.0	China	lineage2	lineage2.2.1	0.0	1.0		1.0
SRR2024927	cryptic_nejm_2018	cryptic_nejm_2018	2009.0	China	lineage2	lineage2.2.1	1.0	1.0		1.0
SRR2024928	cryptic_nejm_2018	cryptic_nejm_2018	2009.0	China	lineage2	lineage2.2.1	0.0	1.0		1.0
SRR2024929	cryptic_nejm_2018	cryptic_nejm_2018	2009.0	China	lineage2	lineage2.2.1	0.0	1.0		1.0
SRR2024930	cryptic_nejm_2018	cryptic_nejm_2018	2009.0	China	lineage2	lineage2.2.1	1.0	1.0		1.0
SRR2024931	cryptic_nejm_2018	cryptic_nejm_2018	2009.0	China	lineage2	lineage2.2.1	1.0	1.0		1.0
SRR2024932	cryptic_nejm_2018	cryptic_nejm_2018	2009.0	China	lineage2	lineage2.2.1	0.0	1.0		1.0
SRR2024933	cryptic_nejm_2018	cryptic_nejm_2018	2010.0	China	lineage2	lineage2.2.1	0.0	1.0		1.0
SRR2024934	cryptic_nejm_2018	cryptic_nejm_2018	2010.0	China	lineage2	lineage2.2.1	1.0	1.0		1.0
SRR2024935	cryptic_nejm_2018	cryptic_nejm_2018	2009.0	China	lineage2	lineage2.2.1	0.0	1.0		1.0
SRR2024916	cryptic_nejm_2018	cryptic_nejm_2018	2009.0	China	lineage2	lineage2.2.1	1.0	1.0		1.0
SRR2024919	cryptic_nejm_2018	cryptic_nejm_2018	2009.0	China	lineage2	lineage2.2.1	0.0	1.0		1.0
SRR2024918	cryptic_nejm_2018	cryptic_nejm_2018	2009.0	China	lineage2	lineage2.2.1	0.0	1.0		1.0
SRR2024922	cryptic_nejm_2018	cryptic_nejm_2018	2009.0	China	lineage2	lineage2.2.1	1.0	1.0		1.0
SRR2024920	cryptic_nejm_2018	cryptic_nejm_2018	2009.0	China	lineage2	lineage2.2.1	1.0	1.0		1.0
SRR2024921	cryptic_nejm_2018	cryptic_nejm_2018	2009.0	China	lineage2	lineage2.2.1	1.0	1.0		1.0
SRR2024925	cryptic_nejm_2018	cryptic_nejm_2018	2009.0	China	lineage2	lineage2.2.1	0.0	1.0		1.0
SRR2024924	cryptic_nejm_2018	cryptic_nejm_2018	2009.0	China	lineage2	lineage2.2.1	0.0	1.0		1.0
SRR2024923	cryptic_nejm_2018	cryptic_nejm_2018	2009.0	China	lineage2	lineage2.2.2	1.0	1.0		1.0
SRR2024917	cryptic_nejm_2018	cryptic_nejm_2018	2009.0	China	lineage2	lineage2.2.1	1.0	1.0		1.0
SRR2024906	cryptic_nejm_2018	cryptic_nejm_2018	2009.0	China	lineage2	lineage2.2.1	0.0	1.0		1.0
SRR2024907	cryptic_nejm_2018	cryptic_nejm_2018	2009.0	China	lineage2	lineage2.2.2	1.0	1.0		1.0
SRR2024908	cryptic_nejm_2018	cryptic_nejm_2018	2009.0	China	lineage2	lineage2.2.1	1.0	1.0		1.0
SRR2024909	cryptic_nejm_2018	cryptic_nejm_2018	2009.0	China	lineage2	lineage2.2.1	0.0	1.0		1.0
SRR2024910	cryptic_nejm_2018	cryptic_nejm_2018	2009.0	China	lineage2	lineage2.2.1	1.0	1.0		1.0
SRR2024911	cryptic_nejm_2018	cryptic_nejm_2018	2009.0	China	lineage2	lineage2.2.1	1.0	1.0		1.0
SRR2024912	cryptic_nejm_2018	cryptic_nejm_2018	2009.0	China	lineage2	lineage2.2.1.1	1.0	1.0		1.0
SRR2024913	cryptic_nejm_2018	cryptic_nejm_2018	2009.0	China	lineage2	lineage2.2.1	0.0	1.0		1.0
SRR2024915	cryptic_nejm_2018	cryptic_nejm_2018	2009.0	China	lineage2	lineage2.2.1	1.0	1.0		1.0
SRR2024898	cryptic_nejm_2018	cryptic_nejm_2018	2012.0	China	lineage2	lineage2.2.1	0.0	1.0		1.0
SRR2024900	cryptic_nejm_2018	cryptic_nejm_2018	2012.0	China	lineage2	lineage2.2.1	1.0	1.0		1.0
SRR2024899	cryptic_nejm_2018	cryptic_nejm_2018	2012.0	China	lineage2	lineage2.2.1	1.0	1.0		1.0
SRR2024902	cryptic_nejm_2018	cryptic_nejm_2018	2012.0	China	lineage2	lineage2.2.1	1.0	1.0		1.0
SRR2024904	cryptic_nejm_2018	cryptic_nejm_2018	2012.0	China	lineage2	lineage2.2.1	1.0	1.0		1.0
SRR2024905	cryptic_nejm_2018	cryptic_nejm_2018	2012.0	China	lineage2	lineage2.2.1	1.0	1.0		1.0
SRR2024879	cryptic_nejm_2018	cryptic_nejm_2018	2008.0	China	lineage2	lineage2.2.1	0.0	1.0		1.0
SRR2024880	cryptic_nejm_2018	cryptic_nejm_2018	2008.0	China	lineage2	lineage2.2.1	1.0	1.0		1.0
SRR2024881	cryptic_nejm_2018	cryptic_nejm_2018	2009.0	China	lineage2	lineage2.2.1	1.0	1.0		1.0
SRR2024882	cryptic_nejm_2018	cryptic_nejm_2018	2012.0	China	lineage2	lineage2.2.1	1.0	1.0		1.0
SRR2024883	cryptic_nejm_2018	cryptic_nejm_2018	2012.0	China	lineage2	lineage2.2.1	0.0	1.0		1.0
SRR2024885	cryptic_nejm_2018	cryptic_nejm_2018	2012.0	China	lineage2	lineage2.2.1	0.0	1.0		1.0
SRR2024884	cryptic_nejm_2018	cryptic_nejm_2018	2012.0	China	lineage2	lineage2.2.1	0.0	1.0		1.0
SRR2024888	cryptic_nejm_2018	cryptic_nejm_2018	2012.0	China	lineage2	lineage2.2.1	1.0	1.0		1.0
SRR2024889	cryptic_nejm_2018	cryptic_nejm_2018	2012.0	China	lineage2	lineage2.2.1	1.0	1.0		1.0
SRR2024890	cryptic_nejm_2018	cryptic_nejm_2018	2012.0	China	lineage2	lineage2.2.1.1	1.0	1.0		1.0
SRR2024891	cryptic_nejm_2018	cryptic_nejm_2018	2012.0	China	lineage2	lineage2.2.1	0.0	1.0		1.0
SRR2024893	cryptic_nejm_2018	cryptic_nejm_2018	2012.0	China	lineage2	lineage2.2.2	1.0	1.0		1.0
SRR2024892	cryptic_nejm_2018	cryptic_nejm_2018	2009.0	China	lineage2	lineage2.2.1	0.0	1.0		1.0
SRR2024895	cryptic_nejm_2018	cryptic_nejm_2018	2012.0	China	lineage2	lineage2.2.1	0.0	1.0		1.0
SRR2024897	cryptic_nejm_2018	cryptic_nejm_2018	2012.0	China	lineage2	lineage2.2.1	1.0	1.0		1.0
SRR2024894	cryptic_nejm_2018	cryptic_nejm_2018	2012.0	China	lineage2	lineage2.2.1	1.0	1.0		1.0
SRR2024887	cryptic_nejm_2018	cryptic_nejm_2018	2012.0	China	lineage2	lineage2.2.1	1.0	1.0		1.0
SRR2024886	cryptic_nejm_2018	cryptic_nejm_2018	2012.0	China	lineage2	lineage2.2.1	1.0	1.0		1.0
ERR1213929	Phelan_BMCMed_2016	PRJEB11653		Peru	lineage2	lineage2.2.1	0.0	0.0		0.0	0.0
ERR1213874	Phelan_BMCMed_2016	PRJEB11653		South Korea	lineage2	lineage2.2.1	0.0	1.0		1.0	0.0
ERR1213880	Phelan_BMCMed_2016	PRJEB11653		Germany	lineage2	lineage2.2.1	1.0	0.0		1.0	1.0
ERR1213886	Phelan_BMCMed_2016	PRJEB11653		Nepal	lineage2	lineage2.2.1	1.0	1.0		1.0	1.0
ERR1213887	Phelan_BMCMed_2016	PRJEB11653		Nepal	lineage2	lineage2.2.1.1	1.0	1.0		1.0	1.0
ERR1213828	Phelan_BMCMed_2016	PRJEB11653		South Korea	lineage2	lineage2.2.1	0.0	0.0		0.0	0.0
ERR1213827	Phelan_BMCMed_2016	PRJEB11653		South Korea	lineage2	lineage2.2.2	1.0	0.0		0.0	0.0
ERR1213893	Phelan_BMCMed_2016	PRJEB11653		Peru	lineage2	lineage2.2.1	1.0	0.0		1.0	1.0
ERR1213897	Phelan_BMCMed_2016	PRJEB11653		Peru	lineage2	lineage2.2.2	0.0	0.0		0.0	0.0
ERR1213832	Phelan_BMCMed_2016	PRJEB11653		South Korea	lineage2	lineage2.2.1	0.0	1.0		0.0	0.0
ERR1213831	Phelan_BMCMed_2016	PRJEB11653		South Korea	lineage2	lineage2.2.1	0.0	0.0		0.0	0.0
ERR1213830	Phelan_BMCMed_2016	PRJEB11653		South Korea	lineage2	lineage2.2.2	0.0	0.0		0.0	0.0
ERR1213836	Phelan_BMCMed_2016	PRJEB11653		South Korea	lineage2	lineage2.2.1	0.0	0.0		1.0	0.0
ERR1213835	Phelan_BMCMed_2016	PRJEB11653		South Korea	lineage2	lineage2.2.1	1.0	1.0		0.0	1.0
ERR1213834	Phelan_BMCMed_2016	PRJEB11653		South Korea	lineage2	lineage2.2.1	0.0	1.0		0.0	0.0
ERR1213846	Phelan_BMCMed_2016	PRJEB11653		South Korea	lineage2	lineage2.2.1	1.0	0.0		0.0	1.0
ERR1213847	Phelan_BMCMed_2016	PRJEB11653		South Korea	lineage2	lineage2.2.2	1.0	0.0		0.0	1.0
ERR1213840	Phelan_BMCMed_2016	PRJEB11653		South Korea	lineage2	lineage2.2.1	0.0	0.0		1.0	0.0
ERR1213849	Phelan_BMCMed_2016	PRJEB11653		South Korea	lineage2	lineage2.2.2	1.0	1.0		1.0	1.0
ERR1213855	Phelan_BMCMed_2016	PRJEB11653		South Korea	lineage2	lineage2.2.1	1.0	1.0		0.0	1.0
ERR1213857	Phelan_BMCMed_2016	PRJEB11653		South Korea	lineage2	lineage2.2.2	1.0	0.0		1.0	1.0
ERR1213856	Phelan_BMCMed_2016	PRJEB11653		South Korea	lineage2	lineage2.2.1	1.0	1.0		0.0	1.0
ERR1213851	Phelan_BMCMed_2016	PRJEB11653		South Korea	lineage2	lineage2.2.2	0.0	1.0		1.0	0.0
ERR1213853	Phelan_BMCMed_2016	PRJEB11653		South Korea	lineage2	lineage2.2.2	0.0	1.0		1.0	0.0
ERR1213859	Phelan_BMCMed_2016	PRJEB11653		South Korea	lineage2	lineage2.2.2	1.0	1.0		1.0	1.0
ERR1213858	Phelan_BMCMed_2016	PRJEB11653		South Korea	lineage2	lineage2.2.1	1.0	1.0		1.0	1.0
ERR1213901	Phelan_BMCMed_2016	PRJEB11653		Peru	lineage2	lineage2.2.1	1.0	1.0		1.0	1.0
ERR1213864	Phelan_BMCMed_2016	PRJEB11653		South Korea	lineage2	lineage2.2.2	1.0	1.0		0.0	1.0
ERR1213865	Phelan_BMCMed_2016	PRJEB11653		South Korea	lineage2	lineage2.2.2	1.0	1.0		1.0	1.0
ERR752223	Thailand_HostPathogen	PRJEB7056		Thailand	lineage2	lineage2.2.1	0.0	0.0		0.0	0.0
ERR718246	Thailand_HostPathogen	PRJEB7056		Thailand	lineage2	lineage2.2.1	0.0	0.0		0.0	0.0
ERR718244	Thailand_HostPathogen	PRJEB7056		Thailand	lineage2	lineage2.2.1	0.0	1.0		0.0	0.0
ERR718245	Thailand_HostPathogen	PRJEB7056		Thailand	lineage2	lineage2.2.1	0.0	1.0		0.0	0.0
ERR718241	Thailand_HostPathogen	PRJEB7056		Thailand	lineage2	lineage2.2.1	0.0	1.0		0.0	1.0
ERR768004	Thailand_HostPathogen	PRJEB7056		Thailand	lineage2	lineage2.2.1	0.0	0.0		0.0	0.0
ERR718563	Thailand_HostPathogen	PRJEB7056		Thailand	lineage2	lineage2.2.1	0.0	1.0		0.0	0.0
ERR768002	Thailand_HostPathogen	PRJEB7056		Thailand	lineage2	lineage2.2.1	0.0	0.0		0.0	0.0
ERR775775	Thailand_HostPathogen	PRJEB7056		Thailand	lineage2	lineage2.2.1	0.0	0.0		0.0	0.0
ERR775772	Thailand_HostPathogen	PRJEB7056		Thailand	lineage2	lineage2.2.1	0.0	0.0		0.0	0.0
ERR775771	Thailand_HostPathogen	PRJEB7056		Thailand	lineage2	lineage2.2.1	0.0	0.0		0.0	0.0
ERR751847	Thailand_HostPathogen	PRJEB7056		Thailand	lineage2	lineage2.2.1	0.0	0.0		0.0	0.0
ERR751845	Thailand_HostPathogen	PRJEB7056		Thailand	lineage2	lineage2.2.1	0.0	0.0		0.0	0.0
ERR751840	Thailand_HostPathogen	PRJEB7056		Thailand	lineage2	lineage2.2.1	0.0	0.0		0.0	0.0
ERR718302	Thailand_HostPathogen	PRJEB7056		Thailand	lineage2	lineage2.2.1	0.0	0.0		0.0	0.0
ERR718300	Thailand_HostPathogen	PRJEB7056		Thailand	lineage2	lineage2.2.1	0.0	0.0		0.0	0.0
ERR718305	Thailand_HostPathogen	PRJEB7056		Thailand	lineage2	lineage2.2.1	0.0	0.0		0.0	0.0
ERR718304	Thailand_HostPathogen	PRJEB7056		Thailand	lineage2	lineage2.2.1	0.0	0.0		0.0	0.0
ERR718309	Thailand_HostPathogen	PRJEB7056		Thailand	lineage2	lineage2.2.1	0.0	0.0		0.0	0.0
ERR718308	Thailand_HostPathogen	PRJEB7056		Thailand	lineage2	lineage2.2.1	0.0	0.0		0.0	0.0
ERR751666	Thailand_HostPathogen	PRJEB7056		Thailand	lineage2	lineage2.2.1	0.0	0.0		0.0	0.0
ERR751665	Thailand_HostPathogen	PRJEB7056		Thailand	lineage2	lineage2.2.1	0.0	0.0		0.0	0.0
ERR751664	Thailand_HostPathogen	PRJEB7056		Thailand	lineage2	lineage2.2.1	0.0	0.0		0.0	0.0
ERR751663	Thailand_HostPathogen	PRJEB7056		Thailand	lineage2	lineage2.2.1	0.0	0.0		0.0	0.0
ERR751661	Thailand_HostPathogen	PRJEB7056		Thailand	lineage2	lineage2.2.1	0.0	0.0		0.0	0.0
ERR751662	Thailand_HostPathogen	PRJEB7056		Thailand	lineage2	lineage2.2.1	0.0	0.0		0.0	0.0
ERR752196	Thailand_HostPathogen	PRJEB7056		Thailand	lineage2	lineage2.2.1.1	0.0	0.0		0.0	0.0
ERR751784	Thailand_HostPathogen	PRJEB7056		Thailand	lineage2	lineage2.2.1.1	0.0	0.0		0.0	0.0
ERR751767	Thailand_HostPathogen	PRJEB7056		Thailand	lineage2	lineage2.2.1	0.0	1.0		1.0	1.0
ERR751785	Thailand_HostPathogen	PRJEB7056		Thailand	lineage2	lineage2.2.1	0.0	0.0		0.0	0.0
ERR751768	Thailand_HostPathogen	PRJEB7056		Thailand	lineage2	lineage2.2.1	0.0	0.0		0.0	0.0
ERR751787	Thailand_HostPathogen	PRJEB7056		Thailand	lineage2	lineage2.2.1	0.0	1.0		0.0	0.0
ERR718399	Thailand_HostPathogen	PRJEB7056		Thailand	lineage2	lineage2.2.1	0.0	0.0		0.0	0.0
ERR718396	Thailand_HostPathogen	PRJEB7056		Thailand	lineage2	lineage2.2.1	0.0	0.0		0.0	0.0
ERR718392	Thailand_HostPathogen	PRJEB7056		Thailand	lineage2	lineage2.2.1	0.0	0.0		0.0	0.0
ERR718393	Thailand_HostPathogen	PRJEB7056		Thailand	lineage2	lineage2.2.1	0.0	0.0		0.0	0.0
ERR752286	Thailand_HostPathogen	PRJEB7056		Thailand	lineage2	lineage2.2.1	0.0	0.0		0.0	0.0
ERR752287	Thailand_HostPathogen	PRJEB7056		Thailand	lineage2	lineage2.2.1	0.0	0.0		0.0	0.0
ERR752051	Thailand_HostPathogen	PRJEB7056		Thailand	lineage2	lineage2.2.1	0.0	0.0		0.0	0.0
ERR752283	Thailand_HostPathogen	PRJEB7056		Thailand	lineage2	lineage2.2.1	0.0	1.0		0.0	0.0
ERR752167	Thailand_HostPathogen	PRJEB7056		Thailand	lineage2	lineage2.2.1	0.0	1.0		0.0	0.0
ERR752288	Thailand_HostPathogen	PRJEB7056		Thailand	lineage2	lineage2.2.1	0.0	0.0		0.0	0.0
ERR846992	Thailand_HostPathogen	PRJEB7056		Thailand	lineage2	lineage2.2.1	0.0	0.0		0.0	0.0
ERR751939	Thailand_HostPathogen	PRJEB7056		Thailand	lineage2	lineage2.2.1.1	0.0	0.0		0.0	0.0
ERR751936	Thailand_HostPathogen	PRJEB7056		Thailand	lineage2	lineage2.2.1	0.0	0.0		0.0	0.0
ERR751934	Thailand_HostPathogen	PRJEB7056		Thailand	lineage2	lineage2.2.1	0.0	0.0		1.0	0.0
ERR751933	Thailand_HostPathogen	PRJEB7056		Thailand	lineage2	lineage2.2.2	0.0	0.0		0.0	0.0
ERR752269	Thailand_HostPathogen	PRJEB7056		Thailand	lineage2	lineage2.2.1.1	0.0	0.0		0.0	0.0
ERR752050	Thailand_HostPathogen	PRJEB7056		Thailand	lineage2	lineage2.2.1	0.0	1.0		0.0	0.0
ERR752261	Thailand_HostPathogen	PRJEB7056		Thailand	lineage2	lineage2.2.1	0.0	0.0		0.0	0.0
ERR752266	Thailand_HostPathogen	PRJEB7056		Thailand	lineage2	lineage2.2.1	0.0	0.0		0.0	0.0
ERR752264	Thailand_HostPathogen	PRJEB7056		Thailand	lineage2	lineage2.2.1	0.0	0.0		0.0	1.0
ERR752265	Thailand_HostPathogen	PRJEB7056		Thailand	lineage2	lineage2.2.1	0.0	0.0		0.0	0.0
ERR751696	Thailand_HostPathogen	PRJEB7056		Thailand	lineage2	lineage2.2.1	0.0	1.0		0.0	0.0
ERR751697	Thailand_HostPathogen	PRJEB7056		Thailand	lineage2	lineage2.2.2	0.0	0.0		0.0	0.0
ERR751694	Thailand_HostPathogen	PRJEB7056		Thailand	lineage2	lineage2.2.1	0.0	0.0		0.0	1.0
ERR751692	Thailand_HostPathogen	PRJEB7056		Thailand	lineage2	lineage2.2.1	0.0	1.0		0.0	1.0
ERR751691	Thailand_HostPathogen	PRJEB7056		Thailand	lineage2	lineage2.2.1	0.0	0.0		0.0	0.0
ERR751981	Thailand_HostPathogen	PRJEB7056		Thailand	lineage2	lineage2.2.1	0.0	0.0		0.0	0.0
ERR751988	Thailand_HostPathogen	PRJEB7056		Thailand	lineage2	lineage2.2.1	0.0	0.0		0.0	1.0
ERR718280	Thailand_HostPathogen	PRJEB7056		Thailand	lineage2	lineage2.2.1	0.0	1.0		0.0	1.0
ERR752130	Thailand_HostPathogen	PRJEB7056		Thailand	lineage2	lineage2.2.1	0.0	0.0		0.0	0.0
ERR718282	Thailand_HostPathogen	PRJEB7056		Thailand	lineage2	lineage2.2.1.1	0.0	0.0		0.0	0.0
ERR768048	Thailand_HostPathogen	PRJEB7056		Thailand	lineage2	lineage2.2.1	0.0	0.0		0.0	0.0
ERR718561	Thailand_HostPathogen	PRJEB7056		Thailand	lineage2	lineage2.2.1	0.0	0.0		0.0	0.0
ERR768042	Thailand_HostPathogen	PRJEB7056		Thailand	lineage2	lineage2.2.1	0.0	0.0		0.0	0.0
ERR718521	Thailand_HostPathogen	PRJEB7056		Thailand	lineage2	lineage2.2.1	1.0	1.0		1.0	1.0
ERR718526	Thailand_HostPathogen	PRJEB7056		Thailand	lineage2	lineage2.2.1	0.0	0.0		0.0	0.0
ERR768045	Thailand_HostPathogen	PRJEB7056		Thailand	lineage2	lineage2.2.1	0.0	0.0		0.0	0.0
ERR718524	Thailand_HostPathogen	PRJEB7056		Thailand	lineage2	lineage2.2.1	0.0	0.0		0.0	0.0
ERR718444	Thailand_HostPathogen	PRJEB7056		Thailand	lineage2	lineage2.2.1	0.0	0.0		0.0	0.0
ERR751815	Thailand_HostPathogen	PRJEB7056		Thailand	lineage2	lineage2.2.1	0.0	1.0		0.0	0.0
ERR752135	Thailand_HostPathogen	PRJEB7056		Thailand	lineage2	lineage2.2.1	0.0	0.0		0.0	0.0
ERR751891	Thailand_HostPathogen	PRJEB7056		Thailand	lineage2	lineage2.2.1.1	0.0	0.0		0.0	0.0
ERR751731	Thailand_HostPathogen	PRJEB7056		Thailand	lineage2	lineage2.2.1	0.0	0.0		0.0	0.0
ERR751723	Thailand_HostPathogen	PRJEB7056		Thailand	lineage2	lineage2.2.1	0.0	0.0		0.0	1.0
ERR751720	Thailand_HostPathogen	PRJEB7056		Thailand	lineage2	lineage2.2.1	0.0	0.0		0.0	0.0
ERR751893	Thailand_HostPathogen	PRJEB7056		Thailand	lineage2	lineage2.2.1	0.0	0.0		0.0	0.0
ERR718459	Thailand_HostPathogen	PRJEB7056		Thailand	lineage2	lineage2.2.1	0.0	1.0		0.0	0.0
ERR718238	Thailand_HostPathogen	PRJEB7056		Thailand	lineage2	lineage2.2.1	0.0	0.0		0.0	0.0
ERR718232	Thailand_HostPathogen	PRJEB7056		Thailand	lineage2	lineage2.2.1	0.0	0.0		0.0	0.0
ERR751860	Thailand_HostPathogen	PRJEB7056		Thailand	lineage2	lineage2.2.1	0.0	0.0		0.0	0.0
ERR752136	Thailand_HostPathogen	PRJEB7056		Thailand	lineage2	lineage2.2.1	0.0	1.0		0.0	0.0
ERR751728	Thailand_HostPathogen	PRJEB7056		Thailand	lineage2	lineage2.2.1	0.0	0.0		0.0	0.0
ERR751727	Thailand_HostPathogen	PRJEB7056		Thailand	lineage2	lineage2.2.1	0.0	0.0		0.0	0.0
ERR751896	Thailand_HostPathogen	PRJEB7056		Thailand	lineage2	lineage2.2.1	0.0	0.0		0.0	0.0
ERR751890	Thailand_HostPathogen	PRJEB7056		Thailand	lineage2	lineage2.2.1	0.0	0.0		0.0	0.0
ERR752040	Thailand_HostPathogen	PRJEB7056		Thailand	lineage2	lineage2.2.1	1.0	0.0		0.0	0.0
ERR718359	Thailand_HostPathogen	PRJEB7056		Thailand	lineage2	lineage2.2.1	0.0	0.0		0.0	0.0
ERR718518	Thailand_HostPathogen	PRJEB7056		Thailand	lineage2	lineage2.2.1	0.0	0.0		0.0	0.0
ERR718350	Thailand_HostPathogen	PRJEB7056		Thailand	lineage2	lineage2.2.1	0.0	0.0		0.0	0.0
ERR718351	Thailand_HostPathogen	PRJEB7056		Thailand	lineage2	lineage2.2.1	0.0	0.0		0.0	0.0
ERR718352	Thailand_HostPathogen	PRJEB7056		Thailand	lineage2	lineage2.2.1	0.0	0.0		0.0	0.0
ERR718355	Thailand_HostPathogen	PRJEB7056		Thailand	lineage2	lineage2.2.2	0.0	0.0		0.0	1.0
ERR718357	Thailand_HostPathogen	PRJEB7056		Thailand	lineage2	lineage2.2.1	0.0	0.0		0.0	0.0
ERR751863	Thailand_HostPathogen	PRJEB7056		Thailand	lineage2	lineage2.2.1	0.0	0.0		0.0	0.0
ERR751858	Thailand_HostPathogen	PRJEB7056		Thailand	lineage2	lineage2.2.1	0.0	0.0		0.0	0.0
ERR768040	Thailand_HostPathogen	PRJEB7056		Thailand	lineage2	lineage2.2.1	0.0	0.0		0.0	0.0
ERR752045	Thailand_HostPathogen	PRJEB7056		Thailand	lineage2	lineage2.2.1	0.0	1.0		0.0	0.0
ERR751807	Thailand_HostPathogen	PRJEB7056		Thailand	lineage2	lineage2.2.1	0.0	1.0		0.0	0.0
ERR751805	Thailand_HostPathogen	PRJEB7056		Thailand	lineage2	lineage2.2.1	0.0	0.0		0.0	0.0
ERR751804	Thailand_HostPathogen	PRJEB7056		Thailand	lineage2	lineage2.2.1	0.0	1.0		0.0	1.0
ERR751809	Thailand_HostPathogen	PRJEB7056		Thailand	lineage2	lineage2.2.1	0.0	0.0		0.0	0.0
ERR718492	Thailand_HostPathogen	PRJEB7056		Thailand	lineage2	lineage2.2.1	0.0	0.0		0.0	0.0
ERR718490	Thailand_HostPathogen	PRJEB7056		Thailand	lineage2	lineage2.2.1	0.0	0.0		0.0	0.0
ERR718496	Thailand_HostPathogen	PRJEB7056		Thailand	lineage2	lineage2.2.1	0.0	0.0		0.0	0.0
ERR718498	Thailand_HostPathogen	PRJEB7056		Thailand	lineage2	lineage2.2.1	0.0	0.0		0.0	0.0
ERR752227	Thailand_HostPathogen	PRJEB7056		Thailand	lineage2	lineage2.2.1	0.0	0.0		0.0	0.0
ERR752224	Thailand_HostPathogen	PRJEB7056		Thailand	lineage2	lineage2.2.1	0.0	0.0		0.0	0.0
ERR752225	Thailand_HostPathogen	PRJEB7056		Thailand	lineage2	lineage2.2.1	0.0	1.0		1.0	1.0
ERR767969	Thailand_HostPathogen	PRJEB7056		Thailand	lineage2	lineage2.2.1	0.0	0.0		0.0	0.0
ERR751654	Thailand_HostPathogen	PRJEB7056		Thailand	lineage2	lineage2.2.1	0.0	0.0		1.0	0.0
ERR751796	Thailand_HostPathogen	PRJEB7056		Thailand	lineage2	lineage2.2.1	0.0	0.0		0.0	0.0
ERR752175	Thailand_HostPathogen	PRJEB7056		Thailand	lineage2	lineage2.2.1	0.0	0.0		0.0	0.0
ERR752010	Thailand_HostPathogen	PRJEB7056		Thailand	lineage2	lineage2.2.1	0.0	0.0		0.0	0.0
ERR752173	Thailand_HostPathogen	PRJEB7056		Thailand	lineage2	lineage2.2.1	0.0	0.0		0.0	1.0
ERR767974	Thailand_HostPathogen	PRJEB7056		Thailand	lineage2	lineage2.2.1	0.0	0.0		0.0	0.0
ERR752087	Thailand_HostPathogen	PRJEB7056		Thailand	lineage2	lineage2.2.1	0.0	0.0		0.0	0.0
ERR752212	Thailand_HostPathogen	PRJEB7056		Thailand	lineage2	lineage2.2.1	0.0	1.0		0.0	0.0
[truncated: 1,575 more rows]
