# Supplementary material for: Robust detection of point mutations involved in multidrug-resistant Mycobacterium tuberculosis in the presence of co-occurrent resistance markers
Source: PLoS Comput Biol. 2020 Dec 21;16(12):e1008518. doi: 10.1371/journal.pcbi.1008518 (PMC7785249; doi:10.1371/journal.pcbi.1008518)
Supplement: S7 Data — (TAR.GZ) [file pcbi.1008518.s023.tar.gz]

Archive with 1 entries (1 files):
- gt_with_na.csv
